# Supplementary material for: Association between albumin-corrected anion gap and in-hospital mortality of intensive care patients with trauma: A retrospective study based on MIMIC-Ⅲ and Ⅳ databases
Source: PLoS One. 2024 Mar 7;19(3):e0300012. doi: 10.1371/journal.pone.0300012 (PMC10919588; doi:10.1371/journal.pone.0300012)
Supplement: S1 Data — (ZIP) [file pone.0300012.s001.zip]

Archive with 14 entries (12 files):
- Raw data/
- Raw data/Figures/
- Raw data/Figures/ROC.tif
- Raw data/Figures/hist.tif
- Raw data/Figures/jitter.tif
- Raw data/Figures/km.tif
- Raw data/Figures/lactate_mice.tif
- Raw data/Figures/smd.tif
- Raw data/ICD codes related to trauma in the mimic databases.docx
- Raw data/data_baseline_1038.csv
- Raw data/data_original_1038.csv
- Raw data/data_psm_match_291.csv
- Raw data/data_testing_312.csv
- Raw data/data_training_726.csv
