# Supplementary material for: Association between albumin-corrected anion gap and in-hospital mortality of intensive care patients with trauma: A retrospective study based on MIMIC-Ⅲ and Ⅳ databases
Source: PLoS One. 2024 Mar 7;19(3):e0300012. doi: 10.1371/journal.pone.0300012 (PMC10919588; doi:10.1371/journal.pone.0300012)
Supplement: S1 Data — (ZIP) [file pone.0300012.s001.zip › Raw data/data_original_1038.csv]

subject_id1	hadm_id1	stay_id1	dod	dod_day	dod_flag	dod_30_flag	dod_90_flag	dod_180_flag	dod_360_flag	hospital_expire_flag	age	sex	weight	race2	heart_rate_mean	mbp_mean	resp_rate_mean	temperature_mean	spo2_mean	gcs_min	sofa	sapsii	apsiii	oasis	hematocrit_mean	hemoglobin_mean	platelet_mean	wbc_mean	albumin_mean	aniongap_mean	ACAG	bicarbonate_mean	sodium_mean	potassium_mean	bun_mean	creatinine_mean	glucose_mean	lactate_mean	pt_mean	ptt_mean	inr_mean	liver_disease	paraplegia	chronic_pulmory_disease	congestive_heart_failure	peripheral_vascular_disease	renal_disease	cancer	diabetes
43	146828	225852		NA	0	0	0	0	0	0	32.7699714364925	0	89	1	87.7083333333333	91.9545773592862	21.1304347826087	37.6018517105668	94.7391304347826	15	2	6	25	18	41.7666666666667	14.3666666666667	258.333333333333	13.0666666666667	3.6	11	13	24	139.333333333333	4.03333333333333	12.3333333333333	0.933333333333333	91	1.2	12.5333333333333	27.6333333333333	1.1	0	0	0	0	0	0	1	1
129	164174	238431		NA	0	0	0	0	0	0	36.5438967837053	0	72	3	78.6428571428571	80.5714285714286	14.7619047619048	37.5317461528475	98.8965517241379	7	4	30	36	37	40	14.05	167	10.85	3.1	12.5	15.75	25	144.5	3.25	8	0.6	105	1.7	14.05	27.3	1.25	0	0	0	0	0	0	1	1
141	168006	234668	9/11/2140 00:00:00	3	1	1	1	1	1	1	80.5122762531164	0	77	0	84.6071428571429	85.3020843267441	23.125	36.6319449742635	90.375	14	6	67	84	53	21.3428571428571	6.6	74.6666666666667	6.75	3.3	22.1666666666667	24.9166666666667	16.6666666666667	139.666666666667	4.43333333333333	29.1666666666667	1.46666666666667	179.333333333333	9.14285714285714	15	29.3333333333333	1.5	0	0	0	0	0	0	1	0
183	113341	252525	9/6/2192 00:00:00	1437	1	0	0	0	0	0	51.1871488185814	0	91.1	1	76.2692307692308	95.3333305945763	13.5625	37.0648143909596	98.695652173913	14	2	27	17	31	31.85	10.7	401.5	7.55	3.4	12	14.5	25	145.5	3.53333333333333	13	0.8	109	0.5	12.85	23.2	1.1	0	0	0	0	0	0	1	1
251	117937	230307		NA	0	0	0	0	0	0	20.3653561910348	0	71	0	69.8666666666667	75.7111137390137	17.0666666666667	36.7685183772334	99.4	13	2	16	21	20	37.8333333333333	13.65	254.5	13.15	4	15.5	16.5	20.5	139	4.06666666666667	9.33333333333333	0.8	104	4.4	14.1	23.9	1.3	0	0	0	0	0	0	1	1
389	134048	220654	8/5/2108 00:00:00	1481	1	0	0	0	0	0	72.836823104803	1	51.2	1	76.8571428571429	80.8095226832799	23.2	36.5611110263401	98.8125	15	2	32	34	26	26.72	9.025	211	10.2666666666667	3.4	20.6666666666667	23.1666666666667	21	143	4.75	43.3333333333333	1.5	98.75	NA	22.7333333333333	27.8	2.3	0	0	0	1	0	0	1	0
436	114621	258663	26/6/2147 00:00:00	6	1	1	1	1	1	1	48.3953143091126	1	NA	1	105.95	93.5666595458984	13.84	39.0873003762866	99.6363636363636	4	4	48	73	40	24.2	7.95	325.5	10.7	3.5	17	19.25	21	134	3.95	17.5	0.7	147	1.6	12.6	23.05	1.1	0	0	0	0	0	0	1	1
439	137678	279015	2/12/2105 00:00:00	402	1	0	0	0	0	0	83.0624512880045	1	65.4	0	107.775	79.3088280733894	18.6279069767442	35.966667175293	96.2333333333333	15	12	75	96	54	28.9857142857143	9.98571428571429	118.285714285714	16.6714285714286	1.8	23.8333333333333	30.3333333333333	15.8333333333333	140.230769230769	5.57857142857143	63.3333333333333	2.7	171.384615384615	11.8142857142857	14.9571428571429	44.9857142857143	1.54285714285714	1	0	0	0	0	0	1	1
592	180029	235336	14/8/2121 00:00:00	7	1	1	1	1	1	1	63.2800138206186	0	80	1	118	88.3114754098361	19.4571428571429	37.154106490278	99.0483870967742	15	11	44	43	40	28.2666666666667	9.63333333333333	106.875	5.46	2.3	15.75	21	19.25	139	3.72307692307692	6.2	0.74	184.571428571429	6.66923076923077	17.2	67.6	1.64285714285714	0	0	1	1	0	0	1	1
594	114388	276678	7/1/2186 00:00:00	2826	1	0	0	0	0	0	80.4939220155809	1	64	0	103.948717948718	69.9533297729492	24	36.9545139869054	97.05	15	9	62	73	50	31.3571428571429	10.66	91.5	12.08	2.5	14.6	19.35	19.2	141.125	3.96666666666667	24.5	0.733333333333333	148.222222222222	5.875	14.5142857142857	37.4714285714286	1.38571428571429	0	0	0	0	0	0	1	1
614	112897	215527		NA	0	0	0	0	0	0	28.4122701207033	0	NA	1	93	84.5686645507812	18.6315789473684	37.1759259259259	98.65	15	2	12	47	23	27.8375	9.52857142857143	208.833333333333	15.9	3.2	13.3333333333333	16.3333333333333	24	139	4.1	20.4	1.3	145.75	6.2	14.725	27.35	1.45	0	0	0	0	0	0	1	1
697	162458	231583		NA	0	0	0	0	0	0	26.6009318060963	0	80	1	110.142857142857	71.8888888888889	12.3529411764706	36.7619045197018	99.2068965517241	15	3	21	38	30	25.5666666666667	9.16666666666667	191.5	9.35	3.1	13	16.25	23	136.666666666667	3.73333333333333	8	0.75	153	2.55	13.1	27.2	1.1	0	0	0	0	0	0	1	1
954	176383	271896	28/7/2147 00:00:00	91	1	0	0	1	1	0	70.8555378212457	0	NA	1	NA	NA	NA	NA	NA	NA	5	36	42	13	26.025	8.63333333333333	162.333333333333	16.1333333333333	2.3	24.375	29.625	15.375	144.5	4.8125	75.5	5.88571428571429	168.5	2.13333333333333	28.9	41	3	0	0	0	0	1	1	1	0
981	161387	204348	4/11/2109 00:00:00	418	1	0	0	0	0	0	84.9162832450813	0	67	1	83.2916666666667	81.7249974250794	22.2758620689655	37.7590911171653	99.36	14	7	46	52	42	33.2142857142857	9.23333333333333	110	12.7666666666667	2.8	16	20	15	133.5	4.55	26.6666666666667	1.36666666666667	134.333333333333	1.43333333333333	13.05	24.4	1.05	0	0	0	1	0	0	1	1
1056	182091	227269	28/4/2197 00:00:00	4	1	1	1	1	1	1	77.7395438681244	0	110	0	117.883720930233	75.7936507936508	18.3207547169811	37.7354172070821	96.8541666666667	15	9	54	52	51	31.5777777777778	10.72	248	15.6	3	15	18.5	19.5	140	4.14	15.6666666666667	1	160	4.52857142857143	19.35	35.2	1.85	0	0	0	0	0	0	1	1
1062	105525	231370	30/9/2105 00:00:00	151	1	0	0	1	1	0	75.959760608745	0	66.6	1	55.6666666666667	68.448275862069	12.4054054054054	38.6746034168062	99.5483870967742	15	4	37	34	32	35.0666666666667	12.55	94.6666666666667	8.75	3.8	13	14.5	24	140	3.85	21	1.45	115	1.8	12.65	31.85	1.1	0	0	0	0	0	0	1	1
1075	190552	243588	5/3/2175 00:00:00	23	1	1	1	1	1	1	84.2110200603679	1	72	1	93.6904761904762	89.4047619047619	19.1	36.8253968253968	99.3777777777778	15	1	52	50	39	31.28	9.42	747.25	39.125	3.2	15.5	18.5	35.25	143.5	3.5	63.75	0.975	193.833333333333	NA	17.2142857142857	31.8666666666667	2.15714285714286	0	0	1	1	0	0	1	1
1103	178752	293870		NA	0	0	0	0	0	0	28.3946144940534	0	125	0	108.913043478261	91.8260869565217	18.448275862069	37.9047623891679	98.695652173913	15	4	22	27	30	43.23	15.6285714285714	212.857142857143	12.68	3.1	12.5	15.75	24	143.142857142857	3.86666666666667	14.6	0.88	134.571428571429	2.32857142857143	14.2125	27.0875	1.3625	0	0	0	0	0	0	1	1
1107	176467	253436		NA	0	0	0	0	0	0	37.2469462851824	0	100	0	113.037037037037	104.047667912075	17.4117647058824	38.1888885498047	97.5806451612903	15	0	17	24	30	37.0333333333333	13.5	245.5	15.25	3.5	14.6666666666667	16.9166666666667	23	142.25	4.35	11.5	1	110.25	2.6	11.5666666666667	21.1666666666667	0.966666666666667	0	0	0	0	0	0	1	1
1164	191263	264956		NA	0	0	0	0	0	0	47.9131584650015	1	NA	1	79.2857142857143	87.5263214111328	16.2857142857143	36.9444444444444	97.5238095238095	15	0	18	16	17	32.1	11.1	251	7.5	3.5	12	14.25	23	139	3.6	10	0.6	108	NA	12.2	19.8	1	0	0	0	0	0	0	1	1
1212	178788	297186		NA	0	0	0	0	0	0	49.0333452115563	0	NA	1	106.107142857143	91.6428571428571	19.3142857142857	36.7777779661579	99.6428571428571	15	7	39	46	33	28.7333333333333	10.5142857142857	126.833333333333	12.8666666666667	3.1	15.5	18.75	18.25	137.333333333333	4.26666666666667	14	0.92	243.5	6.78571428571429	16.35	57.2	1.5	0	0	0	0	0	0	1	0
1272	123531	228755		NA	0	0	0	0	0	0	60.2091653856793	0	74.1	0	82.8888888888889	82.230774414845	22.4558823529412	37.3944447835286	99.377358490566	15	1	43	36	37	38.7	13.4	364.5	16.2	3.3	13.6666666666667	16.4166666666667	22.3333333333333	123.6	4.68	7.5	0.66	148.8	2.3	11.05	22.05	0.9	0	0	1	0	0	0	1	1
1300	107033	227873	23/6/2177 00:00:00	3389	1	0	0	0	0	0	71.7555339260606	0	NA	1	96.0714285714286	92.3809422084263	21.8571428571429	37.1111106872559	96.7857142857143	14	1	22	17	30	35.3	15.1	174	8.5	4.1	16	16.75	29	148	4.15	16	1	91	NA	12.5	29.6	1.1	0	0	1	0	1	0	1	1
1403	115955	221251		NA	0	0	0	0	0	0	40.9769495547042	0	NA	1	77.4090909090909	82.7424323342063	16.5	37.5277787667734	98.4090909090909	15	2	16	19	18	41.15	14.15	183.5	9.65	4	13	14	23	142.5	4	13.5	1.05	101.5	2.46666666666667	12.45	22.6	1	0	0	0	0	0	0	1	1
1522	109569	253156	2/4/2110 00:00:00	2342	1	0	0	0	0	0	49.3528662731376	0	NA	1	107.04347826087	73.0434734510339	18.304347826087	37.4126979282924	97.1304347826087	15	3	25	44	22	23.05	7.8	84.5	6.2	2.8	11.5	15.5	29.5	137	4	15	0.55	148	3.2	13.8	25.5	1.3	0	0	0	0	0	0	1	1
1588	172764	297369	21/7/2122 00:00:00	3	1	1	1	1	1	1	66.0542337720987	0	141	0	68.3125	80.75	21.9166666666667	36.9791666666667	98.0857142857143	15	7	43	49	33	35.0333333333333	12.2666666666667	166	11.3666666666667	3.5	17	19.25	18.6666666666667	140.6	3.61428571428571	38.5	2.475	130	4.65	12.8	23.3333333333333	1.1	0	0	0	0	0	0	1	1
1665	156635	219973		NA	0	0	0	0	0	0	37.1386831146148	0	57	3	68.2173913043478	86.4166587193807	18.5	36.8333324856228	98.6818181818182	15	1	13	18	17	37.3857142857143	13.7666666666667	199	11.65	3.8	11	12.5	30	141	4	17	0.7	101	2.3	12.4	23.15	1	0	0	0	0	0	0	1	1
1720	121423	295747		NA	0	0	0	0	0	0	21.2598162022764	1	NA	4	72.7058823529412	78.2592610253228	22.7647058823529	37.031746516152	98.7647058823529	15	1	13	20	14	37.3833333333333	13.8	199	8.45	4.1	15	15.75	25	142	3.65	10.5	0.85	108	1.8	13.45	27.05	1.2	0	0	0	0	0	0	1	1
1721	197746	254105	27/4/2150 00:00:00	1	1	1	1	1	1	1	30.2025961427502	0	89	1	61.1315789473684	120.578947368421	26	36.541666454739	99.6666666666667	15	4	18	64	40	35.8777777777778	12.32	250.333333333333	16.9666666666667	3.5	21	23.25	23.2	151.5	3.79	8.33333333333333	0.833333333333333	134.181818181818	8.3625	14.3285714285714	31.0142857142857	1.31428571428571	0	1	0	0	0	0	1	1
1724	173160	285410	22/9/2143 00:00:00	47	1	0	1	1	1	0	79.1763432798589	1	65	2	67.6764705882353	70.0707154707475	15.675	35.5555551317003	98.2333333333333	15	5	52	45	42	31.38	10.9	81.5	4.875	2.9	12.3333333333333	16.0833333333333	26	137.333333333333	4.9	58.6666666666667	1.03333333333333	124.333333333333	NA	14.8666666666667	36.4	1.46666666666667	1	0	0	0	0	0	1	1
1786	117205	245973		NA	0	0	0	0	0	0	43.5468577961603	0	115.5	1	90.375	80.3461536994347	16.1034482758621	36.8730157519144	99.6521739130435	15	4	25	14	24	31.9	11.2666666666667	194.666666666667	10.2	3.3	9.66666666666667	12.4166666666667	24.6666666666667	143.75	3.66666666666667	12.3333333333333	0.933333333333333	126.428571428571	2.09	13.3	27.9666666666667	1.13333333333333	0	0	0	0	0	0	1	1
1820	118293	265898		NA	0	0	0	0	0	0	39.5141134039086	1	NA	1	95.0833333333333	90.347225189209	13.12	36.5793658059741	97.1666666666667	11	2	19	40	27	34.9666666666667	12.1	290.333333333333	13.9333333333333	4.1	12.5	13.25	26	141	4.33333333333333	11.3333333333333	0.7	107.333333333333	1.8	11.05	21.85	0.8	0	0	0	0	0	0	1	1
1884	176925	255581	7/4/2109 00:00:00	173	1	0	0	1	1	0	73.1728651128212	1	70	1	66.3396226415094	79.622641509434	16.7636363636364	36.3990333483415	98.8	15	8	46	49	38	29.2928571428571	10.0285714285714	152.428571428571	6.56	2.7	14.5	18.75	21	141.1	3.86875	9.33333333333333	0.466666666666667	212	5.34	14.7166666666667	51.7166666666667	1.45	0	0	0	0	0	0	1	1
2006	122557	203192	18/9/2193 00:00:00	1107	1	0	0	0	0	0	84.2569083002198	1	NA	1	78.7826086956522	76.4861125946045	11.8333333333333	36.8888888888889	99.3846153846154	15	1	42	31	45	30.4166666666667	10.625	212	13.5	2.9	16	19.75	20	136.666666666667	4.36	27.6666666666667	0.6	218.2	1.4	13.7	30.4	1.3	0	0	0	0	0	0	1	0
2080	169193	284671		NA	0	0	0	0	0	0	22.1476276535679	1	70	0	83.5636363636364	84.5409836065574	16.2258064516129	37.833333545261	99.9298245614035	15	1	22	25	29	32.3666666666667	11.5666666666667	239.666666666667	15.6	2.75	14.6666666666667	18.7916666666667	19	140.5	3.6	5	0.55	123.2	1.93333333333333	13.2333333333333	27.9333333333333	1.13333333333333	0	0	0	0	0	0	1	1
2111	168493	275243		NA	0	0	0	0	0	0	18.9568570480516	0	108.6	0	97.1052631578947	94.9316230187049	19.6444444444444	38.0888888041178	99.3414634146341	15	4	18	46	37	41.06	15.3333333333333	219.5	32.55	3.2	15.6666666666667	18.6666666666667	22.3333333333333	135.4	3.7	8	0.775	124.571428571429	2.75	13.76	31.2	1.3	0	0	0	0	0	0	1	1
2144	105479	221577	1/2/2195 00:00:00	1477	1	0	0	0	0	0	78.4603828179774	1	60	1	92.28	91.0246926766855	26.0606060606061	36.8293644133068	97.7142857142857	15	7	46	47	48	33.1875	11.65	115	13.82	2.8	12.3333333333333	16.3333333333333	23.6666666666667	142.5	3.61666666666667	17.75	0.575	200.142857142857	3.03333333333333	15.225	34.425	1.475	0	0	1	1	0	0	1	1
2254	157629	259522	13/9/2159 00:00:00	1170	1	0	0	0	0	0	75.4778405291712	0	70	0	75.24	75.1605036700213	16.2962962962963	36.9722232112178	98.1923076923077	13	4	34	47	31	33.3666666666667	11.5333333333333	108	10.9	3.8	15	16.5	24	140	3.75	25	1.6	206.5	1.9	13.9	24.675	1.225	0	0	0	0	0	0	1	0
2392	182760	239071	27/11/2196 00:00:00	9	1	1	1	1	1	1	80.6475488499051	1	NA	1	69.4615384615385	83.5128189967229	20.1923076923077	36.1296293470595	96.5384615384615	12	8	50	62	39	38.4333333333333	12.6666666666667	119.5	5.26666666666667	3.7	17	18.75	27.6666666666667	140	4.28	23	4.1	139.333333333333	NA	15.06	38.5	1.6	0	0	0	1	0	1	1	0
2399	158135	269537		NA	0	0	0	0	0	0	60.4805857283461	0	85.5	1	64.75	89.5066638183594	18.1739130434783	36.9259262084961	96.4583333333333	14	1	20	24	23	45.7	16.35	320	8.65	3.8	15.3333333333333	16.8333333333333	21	132.5	4.06666666666667	20.3333333333333	0.666666666666667	112.666666666667	NA	13.15	25.2	1.15	0	0	0	0	0	0	1	1
2451	174524	254300	19/12/2148 00:00:00	537	1	0	0	0	0	0	72.1847915281233	0	NA	2	81.4642857142857	87.7200119018555	20.8571428571429	37.3402775658502	96.7857142857143	14	3	28	23	26	24.35	8.4	55	6.9	3	13	16.5	30.5	144	2.8	12.5	0.85	139.5	NA	16.6333333333333	31.1333333333333	1.5	1	0	0	0	0	0	1	1
2456	138796	242639	14/7/2176 00:00:00	2	1	1	1	1	1	1	59.8745467743659	0	96	1	91.2307692307692	72.8854155540466	13.1818181818182	35.9017093365009	99.5483870967742	15	11	34	52	37	27.1333333333333	9.56666666666666	73.1666666666667	6.86666666666667	2.3	17.25	22.5	18	142.2	3.66	6.6	0.72	143.2	2	14.0666666666667	30.2	1.25	0	0	0	0	0	0	1	1
2727	122314	231945	29/7/2187 00:00:00	301	1	0	0	0	1	0	50.6024229787678	1	50	1	100.47619047619	73.4736896314119	25.5909090909091	37.8541665607029	96.2380952380952	12	4	27	34	29	26.5833333333333	8.54	136.5	5.7	2.65	10.75	15.125	21.5	138.6	4.2	7.2	0.42	216.4	1.6	14.45	34.25	1.375	0	0	0	0	0	0	1	1
2729	132777	253199	26/11/2184 00:00:00	1805	1	0	0	0	0	0	51.1158945644258	0	100	0	93.8684210526316	90.3170731707317	19.1041666666667	37.5	98.3095238095238	15	2	25	31	30	41.3	14.4	113.666666666667	11.4666666666667	3.6	14.6666666666667	16.6666666666667	25.6666666666667	144.25	4.2	13.3333333333333	0.8	121.166666666667	3.075	12.6333333333333	30.4333333333333	1.1	0	0	0	0	0	0	1	1
2765	198182	233563	9/1/2104 00:00:00	844	1	0	0	0	0	0	69.8091790600225	0	63	0	101.358974358974	77.2631607055664	17.8780487804878	37.3174600752573	98.9	11	7	38	53	46	36.7	12.94	85.5	5.075	3.4	16.25	18.75	22.75	136.4	4.2	9.25	0.675	90	2.05	11.6	30.9333333333333	0.966666666666667	0	0	0	0	0	0	1	1
2963	141858	223615		NA	0	0	0	0	0	0	59.5707967125094	1	63	1	87.551724137931	81.3222234090169	14.1176470588235	36.3111110263401	99.5862068965517	13	7	37	29	38	28.625	10.075	85.2	4.625	3.7	16.6666666666667	18.4166666666667	21.75	141.5	3.16666666666667	6.25	0.45	134.285714285714	5.03333333333333	14.175	25.15	1.25	0	0	0	0	0	0	1	1
3018	160704	283932		NA	0	0	0	0	0	0	60.7535305549319	0	55	3	76.258064516129	89.0686264038086	13.8108108108108	37.0185180946633	100	14	3	26	20	34	35.75	14.1	255	6.4	3.6	18	20	22	140	3.56666666666667	8.5	0.75	186	3.6	12.8	22.2	1.1	0	0	0	0	0	0	1	0
3031	132622	270995		NA	0	0	0	0	0	0	28.8554074092327	0	70	3	81.3103448275862	92.8777767181396	14.9375	36.5972232818603	97.8965517241379	14	2	28	31	33	38.5875	12.8	200.4	16.98	3	13.75	17.25	21	137.571428571429	4.14285714285714	8.2	0.76	108.428571428571	2.92	14.3666666666667	28.6666666666667	1.43333333333333	0	0	0	0	0	0	1	1
3096	163430	280670		NA	0	0	0	0	0	0	31.9039919714823	0	NA	1	74.3157894736842	79.3238024030413	18.4545454545455	36.8333332122318	98.35	14	3	8	35	36	38.6	13.1666666666667	180	9.15	3.8	12	13.5	27	136.5	3.43333333333333	19.5	1	117.333333333333	3.75	12.6	23.5333333333333	1.03333333333333	0	0	0	0	0	0	1	1
3111	175739	212487		NA	0	0	0	0	0	0	23.8252082219156	1	NA	1	74.5238095238095	77.6140313399465	14.7619047619048	37.0714284503271	96.8571428571429	15	2	13	29	18	31.8142857142857	11.8	189.333333333333	16	4	16	17	23	139.75	3.34	15	0.9	118.2	1.7	13.6666666666667	27.6666666666667	1.2	0	0	0	0	0	0	1	1
3172	181096	275852		NA	0	0	0	0	0	0	54.3426978817393	0	70	1	78.551724137931	87.6236582110005	17.6857142857143	36.5050506591797	100	7	4	47	69	45	34.6571428571429	11.8571428571429	218.5	15.45	3.7	15	16.75	21.5	132.5	3.73333333333333	8	0.475	129.666666666667	2.92	12.95	28.15	1.125	0	0	0	0	0	0	1	1
3356	190465	264079	26/8/2178 00:00:00	7	1	1	1	1	1	1	81.1643843265155	1	60	1	92.2857142857143	69.75	21.8333333333333	35.7555558946398	96.5714285714286	15	9	54	79	38	35.2333333333333	11.9333333333333	68	6.43333333333333	1.6	18.3333333333333	25.3333333333333	11.6666666666667	143	4.13333333333333	63.6666666666667	1.3	125.333333333333	5.1	13.3333333333333	33.5666666666667	1.16666666666667	0	0	0	0	0	0	1	1
3508	162939	236463	2/10/2107 00:00:00	712	1	0	0	0	0	0	77.0652302927719	1	NA	1	102.666666666667	79.5678959599248	24.5185185185185	37.2314813401964	91.8387096774194	13	1	27	27	36	44.4	14	336.5	17.35	4.4	15.3333333333333	15.3333333333333	28	144	4.13333333333333	13	0.533333333333333	107.5	1.325	12.3	28.95	1.05	0	0	1	0	0	0	1	1
3572	140026	251189		NA	0	0	0	0	0	0	28.4468433105843	0	90	0	82.6571428571429	80.5523799351283	17.5641025641026	38.023809402708	99.027027027027	13	6	27	53	32	34.5	12.3333333333333	266	15.4666666666667	3.6	15.3333333333333	17.3333333333333	23.6666666666667	140.333333333333	3.43333333333333	19.3333333333333	1.13333333333333	134.5	NA	13.2	23	1.2	0	0	0	0	0	0	1	1
3588	121352	255807	21/7/2151 00:00:00	95	1	0	0	1	1	0	84.2516932456958	0	90	1	89.4545454545455	76.2272727272727	20.6315789473684	36.6959596306387	97.5	14	7	45	36	37	22.45	7.86	105.333333333333	11.0333333333333	2.85	17.5	21.375	21	141	4.4	24	1.15	147.6	6.525	13.975	33.475	1.35	0	0	0	1	0	0	1	1
3614	153092	242586	29/12/2168 00:00:00	1	1	1	1	1	1	1	85.0110661029004	0	70	1	70.4444444444444	80.7421417236328	14.046511627907	36.5666664971246	96.6842105263158	15	5	55	36	43	47.5	15.9	194	15.65	3.2	18.5	21.5	20.5	142	3.88	24	1.65	187.25	2.4	13.1	29.8	1.2	0	1	0	1	0	0	1	1
3729	186566	295460		NA	0	0	0	0	0	0	66.7058772562666	1	94	1	78.4761904761905	86.579695660135	14.0769230769231	36.523809887114	99	15	5	30	43	29	27.4133333333333	9.49285714285714	159.25	3.45	2.4	13.75	18.75	21	139.857142857143	4.3	14.75	0.8	149.5	4.46363636363636	16.2142857142857	41.1142857142857	1.47142857142857	0	0	0	0	0	0	1	1
4097	131489	231483		NA	0	0	0	0	0	0	85.5761552918643	1	56.4	1	85.5357142857143	86.9809428623744	20.25	36.9629630336055	97.7857142857143	15	1	36	25	25	30.94	10.0666666666667	272.25	13.7	3.8	14	15.5	24	135.5	4.03333333333333	21.5	0.65	165	NA	13.1	21.5	1.15	0	0	0	0	0	0	0	1
4199	101689	276885	16/2/2141 00:00:00	2101	1	0	0	0	0	0	73.3211065020412	0	76.5	1	123.232142857143	89.2745475769043	19.7627118644068	36.5462967201516	95.1896551724138	10	4	40	59	40	34.3	11.8	182	7.63333333333333	3.1	16	19.25	20.6	134.2	3.7	8.4	0.68	254.833333333333	NA	16.6666666666667	62	1.85	0	0	1	1	0	0	1	0
4228	140535	250986	19/11/2114 00:00:00	14	1	1	1	1	1	1	82.5260408902915	1	70.1	1	63.04	74.72	15.0967741935484	37.9814819053367	99.2307692307692	15	3	43	42	48	27.4	9.7	165	5.35	3.7	14	15.75	31.5	144	3.7	30	1.5	149.5	1.6	16.4666666666667	30.0333333333333	1.5	0	0	0	1	0	0	1	1
4303	135133	280644	10/11/2126 00:00:00	30	1	0	1	1	1	0	57.4666154563276	0	77	1	71.0434782608696	92.6818046569824	18.304347826087	37.5000007064254	95.1666666666667	14	1	15	7	23	34.5	12.65	238.5	5.5	3.7	16	17.75	27.5	138.5	3.7	12	0.5	89.5	NA	11.7	26.55	1	0	0	1	0	0	0	1	1
4332	102833	231057		NA	0	0	0	0	0	0	28.7984171630904	1	100	1	117.137931034483	87.4047606331961	26.4166666666667	36.9259252665955	98.9	15	7	27	49	42	40.0666666666667	13.6	92.8571428571429	19.6666666666667	2.4	10.5	15.5	24.5	141	3.88571428571429	7.33333333333333	0.566666666666667	178.7	3.45714285714286	14.2	27.7857142857143	1.25714285714286	0	0	0	0	0	0	1	1
4498	103432	274190	22/3/2114 00:00:00	1	1	1	1	1	1	1	65.537423614825	0	80	1	82.6666666666667	85.2424242424242	20.3030303030303	38.5416670198794	100	15	1	28	15	30	36.375	12.35	245	16.3	3.8	14.5	16	22	137.333333333333	4.31666666666667	13.5	0.9	143.166666666667	2.31666666666667	13.2666666666667	22.8666666666667	1.16666666666667	0	0	0	0	0	0	1	1
4499	120260	232695		NA	0	0	0	0	0	0	76.4563959128975	1	61.3	1	66.6896551724138	76.2403113786564	17.09375	36.141975308642	97.0344827586207	14	2	40	30	37	30.7571428571429	10.8	266	7.1	3.4	14.5	17	23.5	138	3.56	19	0.75	171.25	3.725	13.75	31.85	1.3	0	0	0	0	0	0	1	1
4570	119408	280521	7/11/2189 00:00:00	2	1	1	1	1	1	1	78.4842842401598	0	80	4	72.8387096774194	82.1290322580645	13.9642857142857	37.5864193763262	100	15	3	45	43	35	30.5	10.4333333333333	174	13.5	3.3	18.3333333333333	21.0833333333333	19.6666666666667	131	4.425	28.6666666666667	1.9	188.8	NA	13.575	29.8	1.225	0	0	0	0	0	0	1	1
4697	168081	243371		NA	0	0	0	0	0	0	36.430361708939	0	86	0	91.92	85.24	16.8064516129032	37.8055558381257	99.1538461538462	15	1	12	31	28	37.9666666666667	13.1666666666667	206.5	9.05	3.8	16	17.5	23	141.5	3.575	18	1.25	106.666666666667	1	12.3	20.1	1	0	0	0	0	0	0	1	1
4753	177003	238760		NA	0	0	0	0	0	0	35.0034553130882	0	90	1	113.92	86.8854188919067	18.1	37.1759252195005	99.5925925925926	15	8	28	38	33	33.9230769230769	12.2454545454545	171.285714285714	12.44	2.7	11.5	15.75	21.75	141.333333333333	4.125	16.6	1.075	137.25	3.22	13.7571428571429	45.5571428571429	1.27142857142857	0	0	0	0	0	0	1	1
4817	195012	229316		NA	0	0	0	0	0	0	71.0422525288662	0	59	0	65.4210526315789	85.7916648864746	17.6818181818182	37.9567902176468	98.8461538461538	15	3	46	29	34	39.95	14.05	177.75	11.3	3.4	14.25	16.75	28.25	141.8	3.7	12	0.85	219	2.6	12.5	23.1	1.1	0	0	0	0	0	0	1	1
4863	121650	264195		NA	0	0	0	0	0	0	20.7457807147448	0	73.8	1	61	76.536225857942	15.8666666666667	37.0648143909596	100	15	2	20	24	26	35.85	12.5	120	10.25	3.3	10	12.75	23	143.333333333333	4.06666666666667	11.3333333333333	0.766666666666667	124.333333333333	2.3	13.25	28.7	1.15	0	0	0	0	0	0	1	1
4895	144555	264373		NA	0	0	0	0	0	0	31.7491952507085	0	94	0	118.52	95.7777667575412	17.1111111111111	37.5763887829251	97.64	15	2	23	44	33	44.2428571428571	15.65	255.5	18.5	4.1	17.3333333333333	18.0833333333333	20.6666666666667	141.25	4.08	12.6666666666667	0.866666666666667	112.428571428571	2.45	13.1	19.8	1.15	0	0	0	0	0	0	1	1
4986	116166	260132	22/12/2114 00:00:00	639	1	0	0	0	0	0	70.1363726411631	1	57.2	2	70.0833333333333	104.658733731224	17	37.240741164596	99.875	10	4	41	36	38	39.95	12.85	399.5	14.6	3.4	16.5	19	25.5	138	5.86666666666667	13	0.9	175.5	1.1	13.8	26.2	1.2	0	0	0	0	0	0	1	0
5102	119479	214860	30/1/2179 00:00:00	12	1	1	1	1	1	1	69.3210056112974	0	93.3	1	73.28	79.1111111111111	17.84375	37.4351854677554	99.92	15	1	28	18	31	41.8666666666667	14.5	185.5	9.25	3.8	14	15.5	23	140.2	4.1	13.5	0.7	304	3.5	13.65	25.4	1.2	0	0	0	0	0	0	1	0
5135	118259	231780		NA	0	0	0	0	0	0	37.0073564683243	1	77	0	124.521739130435	83.3010741203062	21.375	38.2569440205892	99.5652173913043	15	4	27	50	32	33.1666666666667	13	279.5	25.65	3.6	16	18	23	136	4.05	7	0.6	156.5	3.44	13.35	25.5	1.1	0	0	1	0	0	0	1	1
5339	193578	274806		NA	0	0	0	0	0	0	48.6906661466157	0	80	1	88.0952380952381	76.2619047619048	23.2692307692308	37.4647057477166	98	15	7	27	29	30	30.4846153846154	10.7777777777778	109.166666666667	10.725	2.5	9	13.75	23.5	139.666666666667	3.85	7	0.75	136.615384615385	2.03	14.0666666666667	37.4333333333333	1.33333333333333	0	0	0	0	0	0	1	0
5498	178604	277486		NA	0	0	0	0	0	0	57.9178553762528	0	90.5	0	85.4761904761905	91.8765445285373	19.695652173913	37.2870367544669	97.6842105263158	13	5	35	36	34	23	7.6	769	24.1	2.5	13	17.75	27	147	4.2	21	0.5	112	NA	12.6	22.3	1.1	0	0	0	0	0	0	1	1
5502	102828	238544	3/3/2175 00:00:00	1047	1	0	0	0	0	0	39.6841798712553	0	NA	1	108.551724137931	83.0459757837756	17.5806451612903	37.3111110263401	97.5666666666667	14	3	13	33	24	33.2888888888889	11.05	150	14.6333333333333	3.05	14.5	17.875	23.25	134.8	4.22	15.4	0.625	92.8	1	13.4666666666667	30.2666666666667	1.2	0	0	0	0	0	0	1	1
5622	172893	235221	18/7/2178 00:00:00	712	1	0	0	0	0	0	86.2473836157235	1	75.1	1	90.8214285714286	75.8333294608376	16.7142857142857	37.5079369923425	99.9310344827586	3	7	57	74	44	27.9833333333333	9.73333333333333	98.6666666666667	9.23333333333333	4	15.6666666666667	16.6666666666667	24.6666666666667	135.166666666667	3.91666666666667	13	0.833333333333333	282.833333333333	7.5	14.76	30.16	1.44	0	0	0	1	0	0	1	0
5815	165657	271048		NA	0	0	0	0	0	0	64.1360151536769	1	85	1	100.90243902439	77.3414634146341	17.5869565217391	36.2063489641462	98.3953488372093	15	6	41	69	49	31.1	10.3666666666667	360.333333333333	12.2666666666667	3.1	11.5	14.75	23	139.333333333333	3.63333333333333	14.6666666666667	0.9	152	3.33333333333333	12.25	26.25	1.05	0	0	0	0	0	0	1	1
5949	105949	234146		NA	0	0	0	0	0	0	21.544540287799	1	62	1	74.7083333333333	73.4731193050261	16.2142857142857	36.3680553436279	99.76	15	1	22	34	34	29.5444444444444	9.82	263.5	11.5	2.8	10	14	21	136.25	3.87142857142857	12.5	0.65	111.333333333333	1.575	13.55	32.35	1.2	0	0	0	0	0	0	1	1
6054	121298	248246	3/9/2136 00:00:00	125	1	0	0	1	1	0	79.0787911393907	0	NA	0	74.9130434782609	87.5942479009214	19.9130434782609	36.8333341810438	98.695652173913	9	5	31	34	29	33.65	12.05	216	15	3.7	14	15.75	25	127.333333333333	3.53333333333333	10.6666666666667	0.766666666666667	112.333333333333	NA	13.2	24	1.2	0	0	0	0	0	0	1	1
6137	144254	230980		NA	0	0	0	0	0	0	23.2563515219843	1	84.8	1	58.3157894736842	72.9649160284745	12.2857142857143	37.208333545261	100	14	5	17	11	26	32.3166666666667	11.2	208	11.1666666666667	3.8	13	14.5	24.5	140.666666666667	4.25	9	0.7	104.333333333333	2.5	12.65	22.8	1.1	0	0	0	0	0	0	1	1
6174	175429	238720		NA	0	0	0	0	0	0	53.5830077247617	0	101	1	109.307692307692	81.1599957275391	26.3461538461538	37.9907417297363	95.2307692307692	15	1	22	40	33	34.875	11.65	243.666666666667	16.6	3.7	17.6666666666667	19.4166666666667	23.3333333333333	136.333333333333	4.6	18	1	280.333333333333	NA	15	24	1.5	0	0	0	0	0	0	1	0
6282	178025	276962		NA	0	0	0	0	0	0	58.1521834610112	0	97	1	87.5714285714286	89.8282849860914	15.9166666666667	37.6944450095848	99.9375	15	1	25	21	30	35.7	12.4666666666667	203	13.4666666666667	3.4	12	14.5	23	141	4	21	1.13333333333333	124.8	3.2	12.9	20.0333333333333	1.13333333333333	0	0	0	0	0	0	1	1
6480	179751	244722	26/4/2193 00:00:00	441	1	0	0	0	0	0	84.7599864090617	0	76	1	61.1538461538462	65.6309536525181	17.5862068965517	34.9880954197475	97.2962962962963	13	12	60	74	42	29.3142857142857	10.1428571428571	164.2	10.9	3.8	22	23.5	23	143.5	3.68571428571429	46.3333333333333	1.6	245	8.63333333333333	18.725	26.775	1.775	0	0	0	1	0	0	1	1
6501	147195	266658	28/4/2170 00:00:00	2	1	1	1	1	1	1	55.1600885572164	0	98	1	108.44	109.961538461538	20.8529411764706	38.0617283008717	99.8518518518518	15	6	32	25	47	30.2142857142857	10.8	129.857142857143	7.76666666666667	4	21.6	22.6	19	141.666666666667	3.74285714285714	6.5	0.716666666666667	157.142857142857	3.81666666666667	12.9285714285714	23.9142857142857	1.04285714285714	0	0	0	0	0	0	1	1
6512	164799	227831	17/2/2187 00:00:00	327	1	0	0	0	1	0	82.549256250346	1	50.1	1	76.875	99.2820654649001	13.3870967741935	36.8333336159035	99.7407407407407	15	0	35	23	34	38.6	12.85	249	9	4.1	13	13.75	24	139	4.83333333333333	19.5	0.6	113	1.4	12.7	35	1.05	0	0	1	1	0	0	1	1
6569	116373	228924		NA	0	0	0	0	0	0	32.2743261532638	0	70	3	121.388888888889	83.4298237248471	17.5365853658537	37.0222210354275	98.2777777777778	15	7	32	74	39	31.7692307692308	10.9846153846154	80.6666666666667	13.0833333333333	1.4	9.25	16.75	19.25	135.416666666667	4.63846153846154	8	0.76	153.75	3.225	15.85	52.0833333333333	1.43333333333333	0	0	0	0	0	0	1	1
6594	140204	206424	12/12/2183 00:00:00	15	1	1	1	1	1	1	48.0746915236514	1	159.1	1	75.0714285714286	73.2857142857143	23.8484848484848	37.3333337571886	99.0344827586207	15	3	39	58	30	26.4090909090909	8.54444444444444	330.5	32.95	3	18	21.5	20	133.714285714286	4.34	85	1.5	140	2.43076923076923	14.25	24.6	1.4	1	0	0	0	0	0	1	1
6715	115255	258445		NA	0	0	0	0	0	0	23.1270599609554	1	96.6	1	106.928571428571	101.535372647372	19.5882352941176	36.7833340962728	98.1333333333333	15	3	15	20	26	31.6571428571429	11.125	229	7.75	3.5	11.3333333333333	13.5833333333333	25.6666666666667	138.2	4.01666666666667	9.75	0.675	127.5	1.425	12.85	26.2	1.05	0	0	0	0	0	0	1	1
6734	105682	234970	10/7/2126 00:00:00	1284	1	0	0	0	0	0	50.8194816280611	1	115.2	0	85.3555555555556	82.4468085106383	18.7058823529412	37.9537038449888	98.1458333333333	15	4	27	33	32	42.05	14.7	167	17.4	3.5	12	14.25	24	140	3.55	13.5	0.6	166	2	11.7	24.95	1	0	0	0	0	0	0	1	0
6857	168618	260026		NA	0	0	0	0	0	0	41.3558783362203	0	70	1	122	88.6	19.9354838709677	37.9999997880724	97.3448275862069	15	2	28	35	37	38.9666666666667	13.2166666666667	271.5	22.3	4.5	22	21.75	17.5	139	4.5	6.5	0.75	135.333333333333	3.6	12.95	25.1	1.2	0	0	0	0	0	0	1	1
7093	115161	270198		NA	0	0	0	0	0	0	33.1264368010596	0	88	1	85.8157894736842	87.3428571428571	22.4705882352941	37.0683758075421	98.4054054054054	3	10	47	92	39	37.7909090909091	12.425	163.25	19.65	3.4	13.25	15.75	27	143.1	3.66	11.6	1.16	129.7	4.15	14.3857142857143	28.3857142857143	1.31428571428571	0	0	0	0	0	0	1	1
7143	118387	230557		NA	0	0	0	0	0	0	53.5215476491791	0	75	1	98.7272727272727	64.044026356823	28	38.2380960858057	96.5526315789474	15	6	43	52	46	28.65	10.5	218.666666666667	12.2333333333333	3.8	15	16.5	24	143.666666666667	4.66	20.5	0.85	98	2.3	11.3	24.7	1	0	0	0	0	0	0	1	1
7405	174307	240912		NA	0	0	0	0	0	0	36.3726111855417	0	100	3	73	82.0427358578413	14.25	37.160494769061	99.8888888888889	15	1	19	28	27	29.2666666666667	10.3	234	16.4333333333333	3.4	12	14.5	22	140.75	4.4	9.33333333333333	0.866666666666667	97.5	2.2	13	23.5	1.13333333333333	0	0	0	0	0	0	1	1
7422	181432	209154		NA	0	0	0	0	0	0	75.9088222861676	0	86.8	1	86.4	71.4782701575238	18.7083333333333	37.1388885709975	98.5	15	1	28	22	21	25.08	8.9	205.5	11.55	3.1	9.5	12.75	27.5	142.5	4	45.5	0.75	114.5	NA	11.5333333333333	28	0.9	0	0	0	0	0	0	1	1
7429	127159	291492	28/10/2126 00:00:00	91	1	0	0	1	1	0	78.14452269799	1	NA	1	95.4444444444444	80.8032835037982	18.75	36.5656557950107	96.5526315789474	13	6	41	50	37	30.825	10.82	205.25	14	4.1	16.25	17	19.5	141.5	4.175	36.75	1.2	131	1.56666666666667	13.05	28.275	1.125	0	0	0	0	0	0	1	1
7521	110581	261637	21/11/2152 00:00:00	3316	1	0	0	0	0	0	65.6088729451219	1	62.5	0	99.8636363636364	83.5438690185547	20.3809523809524	37.5222227308485	97.6315789473684	9	4	28	48	33	38.1333333333333	13.1333333333333	177.5	12.1	4.05	19	19.875	22.5	136.5	4.08	8.5	0.85	129.666666666667	NA	13.5	25.3	1.3	0	0	0	0	0	0	1	0
7817	199598	203018		NA	0	0	0	0	0	0	84.6177166757221	0	55	4	93.5666666666667	82.8157631723504	21.3076923076923	37.1587311275422	98.2307692307692	10	3	34	40	29	34.9	12.4	221	13.4	3.7	12	13.75	23	142.5	3.275	17.5	0.8	187.5	2	12.1	26.25	1	0	0	1	0	0	0	1	0
7842	171847	277724	6/6/2107 00:00:00	2101	1	0	0	0	0	0	70.8042377395342	0	64	1	100.258064516129	74.5555544766513	21.925	37.4662834255175	95.1388888888889	15	11	39	45	31	30.625	10.2	122	10.15	3.2	14	17	21.5	136	3.75	22.5	1.25	115	1.6	14.65	39.65	1.45	0	0	0	1	0	0	1	1
8178	112505	205375		NA	0	0	0	0	0	0	25.4105481332823	0	110	1	119.035087719298	72.9666666666667	28.375	37.2152052316052	96.4655172413793	15	11	30	58	41	34.3125	12.1625	141.5	9.71666666666667	2.05	12	17.875	23.8	141	4.2125	18.6666666666667	1.15	162.25	5.76666666666667	15.5333333333333	38.9833333333333	1.4	0	0	1	0	0	0	1	1
8206	191468	295380	18/10/2108 00:00:00	7	1	1	1	1	1	1	74.3332360234219	0	78	1	78.68	84.6547500065395	25.0967741935484	37.8995371571294	99.9259259259259	15	3	32	33	43	28.1777777777778	9.4375	152	13.825	3.3	12	14.75	24.5	141.142857142857	3.88333333333333	11.6666666666667	1.13333333333333	143.166666666667	1.8625	17.1	30.505	1.595	0	0	0	0	0	0	1	1
8232	127233	279608		NA	0	0	0	0	0	0	44.0010813733441	0	81	1	80.3214285714286	82.2143069675991	21.2903225806452	37.5555561206959	98.0645161290323	15	2	29	55	35	35.6	12.46	313	11.25	2.1	14	19.75	19	137.5	4.01428571428571	13.6666666666667	1.16666666666667	135.5	6.83333333333333	15.5666666666667	30.1	1.43333333333333	0	0	0	0	0	0	1	1
8256	151306	259515		NA	0	0	0	0	0	0	22.867188943424	0	150	1	103	71.84	20.96875	36.8571423727369	99.7857142857143	15	4	18	44	33	28.84	10.0666666666667	131	9.9	2.2	14	19.5	22	143	4.27	11.75	1.05	196.666666666667	5.38888888888889	16.0142857142857	49.6714285714286	1.82857142857143	0	0	0	0	0	0	1	1
8371	101067	220511		NA	0	0	0	0	0	0	19.4524841419195	0	75.8	0	80.3333333333333	72.4871724935678	13.0740740740741	37.2407404581706	99.8333333333333	15	1	10	18	15	28.56	9.85	158	7.25	3.7	8.5	10.25	35.5	138	3.95	3.5	0.75	106	NA	13.6	30.5	1.2	0	0	0	0	0	0	1	1
8380	144698	284625	1/10/2103 00:00:00	18	1	1	1	1	1	1	87.3063930773853	0	75	1	76.2	83.9305585225423	22.6666666666667	37.4259263497812	99.0769230769231	8	5	47	39	27	25.7	8.85	191	12.85	3	16.3333333333333	19.8333333333333	23	139.333333333333	4.33333333333333	25.3333333333333	1.33333333333333	175	7.6	NA	NA	NA	0	0	0	1	0	0	1	1
8389	176340	245308	22/11/2111 00:00:00	191	1	0	0	0	1	0	64.1711524989419	0	87	1	72.5806451612903	68.2884615384615	18.1621621621622	37.3796300534849	98.875	9	6	42	71	42	32.275	11.5	136	13.2666666666667	2.5	12.5	17.25	25.5	131.5	3.45	20.5	1.3	166.666666666667	1.5	20.72	28.68	2.06	0	1	0	1	0	0	1	0
8406	114444	239553	7/9/2149 00:00:00	135	1	0	0	1	1	0	31.8279932729026	1	95	0	128.714285714286	84.7777777777778	21.8157894736842	37.7538886600071	99.6829268292683	15	5	23	48	45	33.225	11.7666666666667	303.333333333333	21.2	3.3	14.3333333333333	17.0833333333333	18.6666666666667	154.272727272727	3.54444444444444	7.25	0.625	172.357142857143	3.275	13.325	22.55	1.175	0	0	0	0	1	0	1	1
8446	191343	291618		NA	0	0	0	0	0	0	56.2226713726789	0	NA	1	NA	NA	NA	NA	NA	NA	3	17	4	17	44.5666666666667	16.0666666666667	124.666666666667	7.63333333333333	3.8	17	18.5	25	146.666666666667	4.425	14	0.75	115.333333333333	3.7	12.7	29.25	1.1	0	0	0	0	0	0	1	1
8453	147041	256357	15/3/2112 00:00:00	49	1	0	1	1	1	0	47.6085718509919	0	60	0	50.6	81.45	17.3333333333333	38.1031744820731	99.9166666666667	15	1	33	34	30	29.55	10.65	275	11	2.4	13.2	18.2	25.6	142.833333333333	3.74285714285714	13.2	0.72	112.857142857143	4	12.6	30.1666666666667	1.1	0	0	0	0	0	0	1	1
8587	169024	206591		NA	0	0	0	0	0	0	22.6787640239338	0	NA	0	83.0909090909091	109.777791659037	19.6086956521739	36.9555553860135	98.3181818181818	14	1	9	21	21	27.7166666666667	9.3	196	15.4333333333333	3.9	12.5	13.75	24.5	140.25	3.72	6.75	0.775	158	2.1	13.1	22.9666666666667	1.13333333333333	0	0	0	0	0	0	1	1
9115	191335	281380		NA	0	0	0	0	0	0	48.843849845014	0	109	1	110	70	16.1	37.0777782864041	97.7777777777778	15	4	21	42	25	27.3875	10.18	218.666666666667	13.4	2.8	17	21	19	140.666666666667	3.96666666666667	18	1.1	144	4.61666666666667	13.1333333333333	21.0333333333333	1.16666666666667	0	0	0	0	0	0	1	1
9151	197077	243058	24/12/2133 00:00:00	1	1	1	1	1	1	1	77.3504532864765	1	50	1	66.4035087719298	76.7841484194896	14.6129032258065	35.7314816227666	99.9821428571429	15	1	45	75	38	28.6	9.8	286.333333333333	23	2.7	20.6666666666667	24.9166666666667	15	134	3.625	20	1	231.6	6.6	12.8	34.0666666666667	1.06666666666667	0	0	0	0	0	1	1	1
9239	108694	206092	18/9/2190 00:00:00	34	1	0	1	1	1	0	67.394372100223	0	110	1	80.8333333333333	79.7333324432373	21.9444444444444	37.3888888888889	99.3870967741936	15	4	38	51	36	36.18	12.48	240	13.2333333333333	3.4	16.5	19	20	135.666666666667	4.55	12	0.833333333333333	183.555555555556	2.7	11.85	24.6	1.05	0	0	0	0	0	0	1	1
9282	110375	268211		NA	0	0	0	0	0	0	51.5373327060476	0	94	2	121.472222222222	69.7446808510638	25.75	37.2629628458982	98.8571428571429	15	10	62	62	43	29.1222222222222	10.35	101.5	13.45	1.5	8.6	15.85	18.4	133.166666666667	4.7	7.5	0.883333333333333	149.714285714286	4.64166666666667	14.78	57.24	1.32	0	0	1	0	0	0	1	1
9283	155032	281142		NA	0	0	0	0	0	0	54.5805709905274	0	109	1	76.9444444444444	104.763612781871	17.5555555555556	36.9841275896345	96.5142857142857	13	1	22	36	30	47.88	16.7	177	11.375	3.8	15.6666666666667	17.1666666666667	24	138.75	4.3	6.25	0.725	138.75	2.4	14.1	26.7666666666667	1.26666666666667	0	0	0	0	0	0	1	1
9316	109899	280191		NA	0	0	0	0	0	0	41.4931431750375	1	80.8	1	61.4166666666667	82	20.25	36.5740740740741	98.3333333333333	15	1	23	24	23	36.8	12.45	433	20	3.3	15.5	18.25	20.5	143.5	3.55	8.5	0.55	135.5	NA	13.5	27.15	1.2	0	0	0	0	0	0	1	1
9344	116730	219601		NA	0	0	0	0	0	0	27.2617193734768	0	118	3	NA	NA	NA	NA	NA	NA	6	9	21	14	34.4076923076923	11.8	165.166666666667	11.2	2.1	14	19.75	21.3333333333333	138.25	4.74444444444444	14	1.03333333333333	159.777777777778	5.68	13.9166666666667	28.7	1.21666666666667	0	0	0	0	0	0	1	1
9363	166600	274595	8/11/2155 00:00:00	670	1	0	0	0	0	0	62.2151317938974	1	50.6	1	86.4117647058823	66.1666750907898	21.7647058823529	37.0555559794108	97.2	15	5	37	38	24	38.4	11.4	314	14.5	3	23	26.5	19	137	6.1	25	9.4	89	NA	19.2	32.9	2.6	0	0	1	1	0	1	1	1
9609	117224	299336	1/2/2154 00:00:00	87	1	0	1	1	1	0	88.0823286468414	0	71.8	1	85.3703703703704	89.3461538461538	24.64	37.2142858353872	97.2307692307692	13	2	33	29	35	33.1666666666667	11.85	439	14	3.5	15.3333333333333	17.5833333333333	21	135.333333333333	4.06666666666667	15.3333333333333	1.2	119.666666666667	NA	14.6333333333333	34.8333333333333	1.33333333333333	0	0	0	0	0	0	1	1
9612	190766	260045		NA	0	0	0	0	0	0	51.1573692858028	0	NA	2	83.5	97.7820654649001	14.2307692307692	36.3095232040163	96.8666666666667	14	3	15	35	24	35.85	11.4	118.5	4.2	3.7	15.5	17.25	24	137.5	4.1	20.5	0.8	66	NA	11.95	27	0.9	0	0	0	0	0	0	1	1
9639	171817	243409		NA	0	0	0	0	0	0	41.005647834556	0	85	2	106	74.5	14.2571428571429	37.9691361792294	98.75	15	3	31	40	31	34.6125	11.9166666666667	176	15.3	2.5	9	13.75	24.6666666666667	137.8	4.35	12.6666666666667	0.9	148.714285714286	2.38333333333333	14.4	28.2	1.35	0	0	1	0	0	0	1	1
9645	105626	255816	21/9/2169 00:00:00	1	1	1	1	1	1	1	88.9458498229079	1	68.2	1	90.2631578947368	68.3945570186693	15.8648648648649	36.8324322056126	97.9487179487179	15	12	73	66	53	33.3545454545455	11.2818181818182	88.75	16.875	2.3	17.75	23	16	142.125	4.0375	24.5	0.94	129	4.79	15	38.1333333333333	1.4	0	0	0	0	0	0	1	1
9832	171877	227279		NA	0	0	0	0	0	0	21.8876423346003	0	NA	1	74.3181818181818	85.8787862604315	16.3181818181818	37.0925924513075	98.4545454545455	15	0	8	16	14	36.4666666666667	12.9666666666667	183	11.4333333333333	4.2	16	16.5	25	139.5	4.05	12.5	0.9	91	1.5	12.6	25.9	1.1	0	0	0	0	0	0	1	1
9920	117182	279495	24/11/2181 00:00:00	172	1	0	0	1	1	0	78.1944119951318	1	84	1	79.6764705882353	67.1944414774577	22.25	37.2380949958922	99.8378378378378	15	1	38	63	47	27.65	9.575	202.333333333333	14.3666666666667	3	15.6666666666667	19.1666666666667	20.3333333333333	134.5	4.3	22.3333333333333	0.866666666666667	212.833333333333	1.8	12.5333333333333	26.0666666666667	1.06666666666667	1	0	0	1	0	0	1	1
10017	199207	204881	12/9/2152 00:00:00	1202	1	0	0	0	0	0	73.6875453719979	1	NA	1	95.2272727272727	74.222223735991	25.9047619047619	35.625	92.8235294117647	14	2	26	37	30	27.5	10.1	202	15.8	2.8	13	17	29	139	3	3	0.3	137	NA	13.3	60	1.2	0	0	1	0	0	0	1	0
10032	140372	267090	21/5/2138 00:00:00	43	1	0	1	1	1	0	88.0267555864027	0	79	1	94.5	60.1136363636364	21.6363636363636	36.8666661580404	97.1470588235294	15	5	56	48	33	29.25	9.73333333333333	129	9	3.1	18	21.25	25	142	4.7	38	1.7	195	NA	14.3	27	1.4	0	0	0	1	0	0	0	1
10052	187495	248751		NA	0	0	0	0	0	0	44.0292969379815	0	89	1	109	86.5	21.0625	37.8611112523962	97.59375	14	3	18	23	31	45.9666666666667	15.9	102.5	8.55	3.4	12	14.5	26	142	3.96666666666667	7.5	0.6	124	2.6	15.6	27.6	1.43333333333333	0	0	0	0	0	0	1	1
10091	106773	298071		NA	0	0	0	0	0	0	63.5573333786103	0	NA	1	126.366666666667	101.206896551724	22.4193548387097	37.5000007064254	93.0333333333333	15	5	30	55	48	27.7444444444444	9.9	132	13	2.5	12	16.75	20	141.333333333333	4.46666666666667	23.5	1.75	158.5	3.23333333333333	15.88	31.8	1.76	0	0	0	0	0	0	1	1
10115	180273	266255		NA	0	0	0	0	0	0	23.2914762551141	0	NA	1	69.15	76.6086954863175	13.5	36.3981487132885	98.7619047619048	15	1	14	28	17	36.2444444444444	13.925	242.333333333333	16.4	3.5	11.5	13.75	24	140.666666666667	4.06666666666667	26	0.966666666666667	156.333333333333	2.9	13.2666666666667	25.5333333333333	1.16666666666667	0	0	0	0	0	0	1	1
10152	155412	299634	10/7/2189 00:00:00	97	1	0	0	1	1	0	73.6228446114469	0	65	1	117.107142857143	84.5925925925926	16.375	37.0555564032661	98.1153846153846	13	7	50	42	36	29.825	10.4666666666667	242	13	2	15	21	19.5	137.5	4.6	28.5	1.2	123.5	1.9	16.1	45.4	1.5	0	0	0	1	0	0	1	1
10453	131615	257674	5/6/2113 00:00:00	8	1	1	1	1	1	1	30.3356957446985	0	83	1	86.8333333333333	94	15.5128205128205	36.6767679079614	98.4375	15	1	17	28	33	43.6666666666667	15.3166666666667	218.666666666667	23.3666666666667	3.8	16.6666666666667	18.1666666666667	21	139	3.6625	9.33333333333333	0.9	181.857142857143	3.3	12.9333333333333	28.7333333333333	1.13333333333333	0	0	0	0	0	0	1	1
10779	192862	227919		NA	0	0	0	0	0	0	34.0783295289049	0	95	1	104.235294117647	88.185183207194	16.4545454545455	36.7638884650336	98.5714285714286	15	1	19	44	36	32.72	11.675	222	12.3	2.6	10.6666666666667	15.1666666666667	25.6666666666667	140	4.14	9	0.725	146.4	2.625	14.1	26.8	1.35	0	0	0	0	0	0	1	1
10881	177423	277160	22/4/2150 00:00:00	16	1	1	1	1	1	1	40.8332217571323	0	90	0	85.24	97.12	26.4516129032258	36.8564821172644	99.7777777777778	15	2	27	39	34	28.5578947368421	9.64	154.25	9.85	2.9	16.75	20.5	24.75	139.333333333333	4.23846153846154	17	1.525	149.066666666667	4.92941176470588	14.8285714285714	61.9571428571429	1.41428571428571	0	0	0	1	0	0	1	1
10904	169678	265211		NA	0	0	0	0	0	0	24.2861182905215	0	90.7	1	91.1	78.2	12	37.4583329094781	100	15	3	23	29	31	26.82	9.6125	88	12.6666666666667	2.7	12.3333333333333	16.5833333333333	22.6666666666667	139.8	3.93333333333333	15	0.9	182	2.725	14.825	37.975	1.4625	0	0	0	0	0	0	1	1
10939	192357	261097	21/11/2183 00:00:00	1046	1	0	0	0	0	0	51.3438221807074	0	73.65	1	99.2083333333333	92.6133319091797	24.0434782608696	37.8655556572808	93.9047619047619	10	7	29	51	30	27.475	8.85	56	7.5	3.05	12	15.375	25	137.5	3.4	10	0.65	104.5	NA	17	34.45	1.9	1	0	0	0	0	0	1	1
11012	191072	249612		NA	0	0	0	0	0	0	35.041445092366	0	70	1	98.1153846153846	94	17.40625	36.7444449530707	98.1428571428571	14	3	22	30	35	29.4692307692308	9.6	196	12.4333333333333	2.55	10.3333333333333	14.9583333333333	22.6666666666667	139.666666666667	4.62727272727273	11.3333333333333	0.866666666666667	143.818181818182	2.05142857142857	14.1666666666667	30.4	1.36666666666667	0	0	0	0	0	0	1	1
11181	150933	265552		NA	0	0	0	0	0	0	21.3445792257067	0	82	1	65.1304347826087	80.6078473259421	17.695652173913	36.7111112806532	98	15	0	8	16	19	40.5	14.6	180.5	12	4.3	15	15.25	24	139.5	4.2	17.5	0.9	102.5	NA	13.2	29.1	1.25	0	0	0	0	0	0	1	1
11353	108739	286981	17/6/2113 00:00:00	18	1	1	1	1	1	1	25.570793549969	0	80	1	119.083333333333	89.8055555555556	26.9090909090909	36.2916667726305	94.7777777777778	15	10	48	106	36	24.6466666666667	8.61379310344828	62.4615384615385	2.24615384615385	2.78	22.2307692307692	26.2807692307692	21.2307692307692	147.380952380952	3.70454545454545	11.9230769230769	1.07692307692308	231.666666666667	10.0266666666667	16.0066666666667	60.6266666666667	1.93333333333333	0	0	0	0	0	0	1	1
11401	192225	249351	1/7/2119 00:00:00	891	1	0	0	0	0	0	38.2349510735348	0	75	1	92.1666666666667	77.2708343267441	16.5882352941176	36.9111116197374	97.6129032258064	14	3	31	38	45	27.5333333333333	9.9	133.5	6.3	3.1	17	20.25	21	142.666666666667	3.5	12.5	0.9	112	8.6	12.25	22.7	0.95	0	0	0	0	0	0	1	1
11490	134592	294333		NA	0	0	0	0	0	0	27.8361603656186	0	NA	1	85.6315789473684	99.9333297729492	17.84	36.9888882107205	95.3571428571429	15	1	6	16	18	35.2625	12.98	143.5	12.1	3.4	13	15.5	22	139	3.6	6	0.7	98	NA	NA	NA	NA	0	0	0	0	0	0	1	1
11503	141190	231768	2/4/2152 00:00:00	1	1	1	1	1	1	1	37.223138281529	0	85	0	120.860465116279	97.3446491047487	10.5106382978723	37.2625396607414	99.9767441860465	15	9	28	62	35	25.9615384615385	8.78888888888889	103	12.0833333333333	2.4	11.625	16.625	20.25	143.125	4.15	15.5	0.9875	139.25	3.2	15.5428571428571	45.0714285714286	1.67142857142857	0	0	0	0	0	0	1	1
11537	173228	222632	6/10/2130 00:00:00	1193	1	0	0	0	0	0	55.6249434038356	0	65	2	77.0384615384615	84.5047659737723	16.4242424242424	36.953704268844	99.1	13	2	26	21	35	33.28	11.75	147.5	3.36666666666667	3.8	14.3333333333333	15.8333333333333	26	138	3.8	10	0.666666666666667	98	0.9	11.55	32.85	0.95	0	0	0	0	0	0	1	1
11578	115245	287503	31/5/2151 00:00:00	4	1	1	1	1	1	1	84.7182134645583	1	72.6	1	53.28	80.4523822239467	17.28125	35.9722226460775	96.6538461538462	15	6	38	41	39	41	14.35	234	9.45	3.5	18	20.25	20.5	140.5	3.3	16.5	1.2	210.333333333333	4	21.4333333333333	25.8	2.1	0	0	1	0	0	0	1	0
11776	161707	299988		NA	0	0	0	0	0	0	32.7956357056113	0	90	1	111.458333333333	86.6543223063151	18.6551724137931	36.8072223027547	99.6296296296296	15	6	28	75	33	31.1642857142857	10.5928571428571	98	4.5	2.6	13.1428571428571	17.6428571428571	19.2857142857143	146.363636363636	4.1	10.8333333333333	0.566666666666667	154.416666666667	3.94444444444444	13.5	38.2222222222222	1.21111111111111	0	0	0	0	0	0	1	1
12009	120521	227252		NA	0	0	0	0	0	0	56.8308867121991	0	90	1	77.32	76.3703703703704	17.0769230769231	37.2685192249439	97.9615384615385	15	4	33	26	37	39.0375	13.7	209.666666666667	17.8666666666667	3.4	19	21.5	23	144	4.15	9.5	0.7	118.75	2.55	13.26	24.56	1.18	0	0	0	0	0	0	1	1
12073	182965	226173		NA	0	0	0	0	0	0	84.8144312221101	1	56	1	108.363636363636	81.6133276367188	28.4	36.4333335028754	95.4	14	2	33	51	42	29.4333333333333	9.85	232.5	13	4	13	14	28	138	3.4	19.5	0.95	128	NA	16.4666666666667	26.4	1.5	0	0	0	0	0	0	1	0
12118	152517	262125	30/3/2108 00:00:00	11	1	1	1	1	1	1	85.7507674515953	1	56	1	118.280701754386	80.3818181818182	27.8730158730159	37.6444443596734	96.7446808510638	8	12	74	77	50	26.58	9.06666666666667	137	17.4	2.3	17.2	22.45	18	138	3.53333333333333	10	0.475	130.833333333333	1.4	22.575	95.06	2.275	0	0	0	1	0	0	1	1
12147	132339	279577	2/5/2162 00:00:00	24	1	1	1	1	1	0	84.6812915972302	0	80	1	63.0833333333333	58.75	18.5625	36.6666666666667	99.4166666666667	15	6	55	52	41	37.9	13.16	194	11.7	3	15	18.5	23	133.833333333333	4.28333333333333	10.3333333333333	0.9	198.166666666667	2.25	13.7333333333333	25.5666666666667	1.2	0	0	0	0	0	0	1	0
12257	141962	276721		NA	0	0	0	0	0	0	18.1801526136806	0	70	1	92.125	93.246906986943	16.1034482758621	37.6190476190476	99.6153846153846	15	1	13	8	23	40.375	15.35	194.25	13.6	4.1	17	17.75	22.3333333333333	141.75	3.675	10.5	1.25	82.5	2.35	13.675	26.95	1.25	0	0	0	0	0	0	1	1
12282	148362	273155		NA	0	0	0	0	0	0	19.9553054131842	0	88	3	71.5652173913043	86.8888874053955	14.5833333333333	37.1018522757071	98.1304347826087	15	1	9	18	16	38.75	13.55	217	13.95	4.2	12.5	13	27.5	142.333333333333	4.46666666666667	10.5	1.1	121.333333333333	1.6	12.3	24.5	1.05	0	0	0	0	0	0	1	1
12290	153111	236201		NA	0	0	0	0	0	0	27.5110841655061	1	76.9	1	105.304347826087	94.6923035841722	22	37.4814810576262	99.304347826087	15	2	23	27	29	33.7	11.75	307	10.3666666666667	3.1	13.6666666666667	16.9166666666667	21.3333333333333	138.4	4.24	9.25	0.85	123.166666666667	2.95	13	27.65	1.1	0	0	0	0	0	0	1	1
12348	149513	238998		NA	0	0	0	0	0	0	59.8613670297136	0	125	1	80.2631578947368	81.7719262775622	22.45	37.2870374608923	97.8947368421053	12	5	29	52	41	27	10	206	6.2	3.1	17	20.25	31	143	3.55	23	0.9	103.5	NA	13.1	24.9	1.2	0	0	0	0	0	0	1	1
12395	115578	267618		NA	0	0	0	0	0	0	24.4380739852441	0	83.1	0	106.2	102.74150630406	15.3225806451613	38.3124992582533	99.9655172413793	15	4	20	33	33	28.7428571428571	9.63333333333333	115.5	15.1333333333333	3	9.66666666666667	13.1666666666667	21.6666666666667	138.714285714286	4.04285714285714	13	0.65	142.5	3.05714285714286	14.7	35.78	1.38	0	0	0	0	0	0	1	1
12398	178044	239004		NA	0	0	0	0	0	0	49.4415975559685	0	109	1	99.4	88.4298236244603	18.25	37.1111113936813	98.5135135135135	14	3	27	41	35	41.675	14.55	270.666666666667	16.2333333333333	3.6	14	16	24	139	3.96666666666667	8.5	0.85	133.5	2.9	12.1	21.25	1	0	0	0	0	0	0	1	1
12640	118688	209698	26/5/2199 00:00:00	52	1	0	1	1	1	0	84.7566516400998	0	106	1	61.2	71.7738105228969	15.3928571428571	36.8809533497644	100	15	5	47	40	48	30.7727272727273	10.1375	137.75	17.125	2.9	14.3333333333333	18.0833333333333	19	139.571428571429	3.6875	24	1.35	161.285714285714	2.6	14.575	28	1.4	0	0	0	1	0	0	1	1
12774	155794	297995		NA	0	0	0	0	0	0	73.7012556185478	0	112	1	67.4074074074074	81.5476215907506	25.0294117647059	36.8076927641518	98.6	15	7	43	33	31	34.4142857142857	12.125	132	12.5666666666667	3.1	14	17.25	21.3333333333333	138.166666666667	4.5	22.5	1	198.142857142857	2.71428571428571	13.3333333333333	22.9	1.2	0	0	0	1	0	0	1	0
13048	148733	244862		NA	0	0	0	0	0	0	54.9107174274307	0	95	1	62.9523809523809	79.3	14.7142857142857	36.5999993218316	99.6190476190476	15	0	21	24	21	37.45	13.15	254.5	9.65	3.3	14	16.75	19	141	5	16.5	0.8	106.5	1.5	12.4	25.2	1.1	0	0	0	0	0	0	1	1
13242	147730	260869		NA	0	0	0	0	0	0	23.6167234795824	0	77	0	111	81.5959606748639	24.0434782608696	37.2685185185185	97.4166666666667	15	0	7	38	26	30.9454545454545	11.24	264.333333333333	13.3666666666667	3.4	11	13.5	26	145.5	3.83333333333333	11.5	0.7	91.8571428571429	2.1	13.6	26.8	1.2	0	0	0	0	0	0	1	0
13281	126095	221497		NA	0	0	0	0	0	0	82.8649532047955	0	63	1	82.5652173913043	69.625	17.625	35.8412703256758	97.0833333333333	14	2	26	45	34	32.6333333333333	11.1666666666667	228.333333333333	11.0666666666667	3.4	16	18.5	21	140.666666666667	3.76666666666667	17.6666666666667	0.8	167.666666666667	2.1	12.4	26.4	1.06666666666667	0	0	0	0	0	0	1	1
13391	172785	239491		NA	0	0	0	0	0	0	75.0899797891484	0	NA	1	82.1818181818182	94.0303046486595	17.6842105263158	36.6574075486925	99.4545454545455	15	2	33	32	27	25.2428571428571	8.75	220	16.5	3.65	13.75	15.625	26.25	139.75	4.25	31.5	1.45	158.666666666667	4	16.12	28.72	1.66	0	0	0	0	0	0	1	1
13478	191185	256939		NA	0	0	0	0	0	0	82.6118207750437	1	48.9	2	102.741935483871	85.8370423210992	16.8064516129032	36.1444435119629	98.2857142857143	14	4	48	47	34	31.0285714285714	10.6	92.6	10.68	3.9	13.4	14.65	20.6	142.333333333333	4.71666666666667	20.6	0.72	121.166666666667	2.56666666666667	13.425	35.325	1.175	0	0	0	1	0	0	1	1
13890	192408	223511	15/9/2131 00:00:00	4	1	1	1	1	1	1	31.8419032855335	0	88	0	117.555555555556	87.1363684914329	17	37.3425921687373	100	3	6	48	76	39	32.81	11.5571428571429	186.5	23.15	3	12	15.5	21.5	135.714285714286	4.3875	13.5	1.05	155.75	2.6375	13.3	27.3	1.15	0	0	0	0	0	0	1	1
13909	172807	295908		NA	0	0	0	0	0	0	27.1496825126294	0	82	1	90.625	88.4102577796349	22.0967741935484	37.4930556615194	99.36	15	4	27	45	32	37.8666666666667	13.0333333333333	215.5	20.1	4.3	16.5	16.75	20.5	139.625	4.04285714285714	16	0.9	143.2	2.88	14.25	26.25	1.3	0	0	0	0	0	0	1	1
13912	124768	272794		NA	0	0	0	0	0	0	46.2020624466234	0	NA	0	103.45	99.1834106445312	15.75	36.777778201633	97.8	15	0	13	20	21	34.5571428571429	12.2333333333333	190.5	14.25	4.1	18	18.75	21	136.5	3.93333333333333	6	0.65	145	2.3	13.1	19.7	1.15	0	0	0	0	0	0	1	1
14071	188994	236715	4/10/2138 00:00:00	1345	1	0	0	0	0	0	86.7160467884611	0	72.5	0	66.5	82.2222396850586	14.7241379310345	36.9259252665955	96.8620689655172	12	3	33	41	25	32.0666666666667	11	258	11.95	3	14	17.5	24.5	139.5	3.75	22	0.8	120	NA	13.1333333333333	33.3	1.23333333333333	0	0	0	0	0	0	1	1
14089	199210	261632	9/1/2182 00:00:00	955	1	0	0	0	0	0	68.4570359439008	1	NA	1	76	89.7466680908203	17.4444444444444	36.7037045514142	97.1333333333333	14	1	28	13	17	36.2	12.325	177.333333333333	10.7333333333333	3.8	17	18.5	20.6666666666667	128	4.33333333333333	10.3333333333333	0.666666666666667	110	NA	12.55	26.15	1.1	0	0	0	0	0	0	1	1
14135	196667	238064	10/10/2136 00:00:00	31	1	0	1	1	1	1	75.3292915052567	1	53.4	1	108.823529411765	71.9236104488373	20.4166666666667	37.3467594782511	97	14	4	38	68	37	30.9714285714286	10.8	189	18.8333333333333	3.8	15.75	17.25	20	142.6	3.44285714285714	16.25	0.975	183.857142857143	5.85	17.325	34.6	2.1	0	0	0	0	0	0	1	1
14139	114588	253992		NA	0	0	0	0	0	0	34.4013925723929	0	116	3	102.608695652174	78.8840565888778	21.2068965517241	38.416666454739	97.5	15	4	27	39	39	35.1	11.96	185.6	17.78	3	7	10.5	26.25	138.666666666667	3.81428571428571	12.2	0.8	139	1.96666666666667	13.94	24.52	1.22	0	0	0	0	0	0	1	1
14219	171956	219572	12/5/2138 00:00:00	8	1	1	1	1	1	1	65.9778980633236	0	NA	1	99.5217391304348	102.428571428571	18	36.5873021928091	96.9130434782609	13	1	36	24	27	41.1333333333333	14.3	175	9.3	4.8	23.5	22.5	20	126.333333333333	4.46666666666667	4	0.6	139.333333333333	3.8	13.2	29.05	1.15	0	0	0	0	0	0	1	1
14445	178729	268329		NA	0	0	0	0	0	0	54.6974351619636	1	80.2	0	90.9591836734694	85.0402328885835	17	37.3842592592593	99.4285714285714	15	1	28	33	26	28.9	10.075	204	10.15	3.1	15	18.25	24	140	3.8	11	0.5	157	2.8	12.7	25.2	1.13333333333333	0	0	0	0	0	0	1	1
14691	113528	241076		NA	0	0	0	0	0	0	47.3840096150356	1	136	1	103.625	71.2857142857143	18.5806451612903	37.821637739215	99.56	15	5	29	44	32	29.55	9.925	217.333333333333	15.8	2.2	10.6666666666667	16.1666666666667	21.6666666666667	145	3.8	20.6666666666667	0.833333333333333	161.666666666667	1.325	13.4333333333333	24.8666666666667	1.23333333333333	0	0	0	0	0	0	1	1
14779	181270	223804		NA	0	0	0	0	0	0	21.7200837808296	1	56	1	92.8	86.3444432576497	17.5833333333333	38.4027784842032	99.9285714285714	12	3	14	35	39	38.3666666666667	13.6666666666667	267	17.6333333333333	4.7	16	15.25	21.6666666666667	136	3.85	9.33333333333333	0.733333333333333	122.5	2.1	13.9	28.2	1.25	0	0	0	0	0	0	1	1
14816	180091	212106	13/4/2200 00:00:00	10	1	1	1	1	1	1	77.2912961614288	0	77	1	84.4736842105263	73.9333333333333	21.3863636363636	37.7922703102591	99.4666666666667	15	8	51	51	39	30.6333333333333	11.7333333333333	291	16.4	3.2	16.5	19.5	13.5	141	4.56666666666667	35	1.4	152	2.425	13.9	23.55	1.25	0	0	0	0	0	0	1	1
14854	167443	270939	29/1/2177 00:00:00	8	1	1	1	1	1	1	82.8733005052764	1	56.4	1	77.5428571428571	67.9604542619091	24.8292682926829	36.8055555555556	95.8571428571429	14	5	52	57	48	28.3	9.8	267	7.6	2.5	11	15.75	23	142	4.05	17	0.4	114	0.9	17.35	50.4	2	0	0	1	1	0	0	1	1
14863	196077	297918		NA	0	0	0	0	0	0	34.3563526412321	0	70	1	129.777777777778	82.5294117647059	26.9555555555556	37.7772724845193	98.0285714285714	15	8	40	68	37	23.8916666666667	8.34166666666667	101.285714285714	7.21428571428572	2.6	13.8	18.3	28.6	143.777777777778	4.47	21.8	1.2	168.363636363636	6.00769230769231	15.6	68.3428571428571	1.62857142857143	0	0	0	0	0	0	1	1
14905	111003	200982	10/1/2102 00:00:00	6	1	1	1	1	1	1	79.5471309914867	0	82	1	73.56	93.44	20.96	36.7301589723617	95.84	9	8	35	35	32	42	13.3	110.5	7.65	4.2	15.5	16	27.5	140.5	4.3	49	2	113	NA	16.9666666666667	29.5333333333333	1.93333333333333	0	0	0	1	0	0	1	1
14930	107736	255640		NA	0	0	0	0	0	0	18.0594974815784	1	65	1	109	82.2444325764974	19.9333333333333	37.4074074074074	99.2666666666667	15	0	13	33	26	30.4428571428571	10.4	269	17.9666666666667	3.4	11	13.5	25	140.5	3.6	12	0.45	139.5	1.4	14.325	24.175	1.3	0	0	0	0	0	0	1	1
15026	146621	232476		NA	0	0	0	0	0	0	28.3122566174796	0	66.2	1	83.4444444444444	94.1764705882353	15.3809523809524	36.531746273949	98.5151515151515	15	5	28	50	36	43.88	15.12	167	9.98	2.7	17.25	21.5	14.75	140.5	4.53333333333333	16.75	1.225	125.8	3.87777777777778	16.3	44.2	1.7	1	0	0	0	0	0	1	1
15045	102268	240461		NA	0	0	0	0	0	0	62.4915494574678	0	NA	1	59.2380952380952	81.9200042724609	15.047619047619	37.0000003633045	97.9047619047619	15	1	27	27	25	40.1333333333333	13.6666666666667	243	9.3	3.7	14	15.75	21	138	4.45	17	0.95	120.5	2	13.2	20.1	1.2	0	0	0	0	0	0	1	1
15107	198912	257705	16/11/2155 00:00:00	10	1	1	1	1	1	1	77.262773690939	0	78	1	78.8095238095238	75.6666666666667	19.6666666666667	36.7407410233109	99.0434782608696	11	6	40	39	43	30.8666666666667	10.5333333333333	188	13.1333333333333	3	12.5	16	23.5	140.666666666667	3.95	21.3333333333333	0.666666666666667	157	2.35	18.525	34.5	1.75	0	0	0	0	0	0	1	1
15371	111035	218246		NA	0	0	0	0	0	0	52.0931346735711	0	90	0	79	73.2777792612712	13.8	36.999999757797	98.6666666666667	15	3	21	19	29	35.175	12.175	250	15.1	3.4	14.6666666666667	17.1666666666667	23	141.6	3.6	10	0.866666666666667	130	2.2	13.4	31	1.26666666666667	0	0	0	0	0	0	1	1
15447	147533	259699		NA	0	0	0	0	0	0	40.2528228620415	1	56.8	1	68.225	75.883335018158	21.2	37.5666664971246	98.95	12	3	28	35	23	36.6333333333333	13.0333333333333	185.75	15.3333333333333	3.8	17.6666666666667	19.1666666666667	20	133.333333333333	3.4	11.6666666666667	0.533333333333333	137.666666666667	4.1	12.65	25.1	1.1	0	0	0	0	0	0	1	1
15521	144541	218653	12/4/2109 00:00:00	786	1	0	0	0	0	0	86.0332881844245	0	52.3	0	97.1363636363636	78.8399998474121	27.0909090909091	37.1111115955171	98.9523809523809	11	7	54	64	41	41.1666666666667	15.05	237.5	18.8	2.95	12	15.625	25.5	152.333333333333	3.8	60.3333333333333	1	130.6	2.26666666666667	14.2	24.8	1.3	0	0	0	0	0	0	1	1
15554	188025	270337		NA	0	0	0	0	0	0	38.7994961027362	0	105	1	84.7307692307692	67.3200007629395	13.2258064516129	36.6333338419596	100	15	4	12	26	32	37.2166666666667	14.0333333333333	169	10.4	3.9	11	12.25	28	147.5	4.06666666666667	6.5	0.7	94	4.6	14.3	31.4	1.4	1	0	0	0	0	0	1	1
15634	120571	224822		NA	0	0	0	0	0	0	66.3827299206188	0	72	1	72.0833333333333	68.6521739130435	15.375	36.3444442749023	98.6666666666667	14	3	25	36	32	40.05	14.75	234.5	9.25	4.1	12	12.75	29	141.5	4.4	18	1.25	112	2.4	12	22.3	1.05	0	0	0	0	0	0	1	1
15717	116404	292944	6/11/2111 00:00:00	25	1	1	1	1	1	0	83.7994069621927	0	70.1	1	106.083333333333	80.0579611736795	25.0416666666667	37.1888885498047	95.375	14	6	57	62	43	34.1	11.55	171	13.2	3.5	19.5	21.75	19	146.5	4.65	49.5	2.3	132	3	16	100.4	1.8	0	0	0	1	0	0	1	1
15741	175463	279720		NA	0	0	0	0	0	0	48.788792297679	1	70	1	79.4722222222222	77.5166622161865	16.1304347826087	37.0555557439357	99.6052631578947	15	5	27	19	32	32.85	11.7	170.333333333333	14.8666666666667	3.05	9.33333333333333	12.7083333333333	23.6666666666667	137.75	3.82	9	0.625	114.6	1.16666666666667	13	25.9	1.13333333333333	0	0	0	0	0	0	1	1
15793	117720	220613	26/4/2164 00:00:00	28	1	1	1	1	1	0	86.0845701084639	1	93	1	73.125	85.5512847900391	17.125	36.4583328035143	97.4583333333333	15	4	45	45	38	28.3	9	227.5	7	3.5	17	19.25	25	132	3.16666666666667	20.5	0.8	106.5	NA	16.72	37.95	1.86	0	0	0	1	0	0	1	1
15881	142149	294574	26/6/2128 00:00:00	1988	1	0	0	0	0	0	52.1602511967205	1	NA	1	103.28	88.5138874053955	16.6538461538462	36.5370368957519	95.56	14	3	21	42	29	35.8	12.3	189.333333333333	8.46666666666667	3.8	12	13.5	25.5	139.333333333333	4.9	14.3333333333333	0.633333333333333	160.333333333333	4	13.7	21.5	1.2	0	0	0	0	1	0	1	1
16026	194372	200635	9/3/2111 00:00:00	5	1	1	1	1	1	1	67.4268276238768	0	65	1	73.8260869565217	95.4493043319039	15.6363636363636	36.8253962198893	97.4285714285714	15	2	26	23	30	29.5	11.05	101	8.45	3.7	11	12.75	25	143.5	4	23.5	1.35	162	0.8	12	25.3	1	0	0	0	0	0	0	1	1
16136	112143	268582	25/9/2167 00:00:00	1238	1	0	0	0	0	0	79.5601578060776	0	90	1	73.9375	82.3508712367008	18.1176470588235	37.507936386835	99.1428571428571	13	2	39	34	50	35.1	11.325	276	13.5666666666667	3.8	11.5	13	27	140.333333333333	4.16666666666667	20.6666666666667	0.833333333333333	134.25	1.56666666666667	13.5	26.8	1.13333333333333	0	0	0	0	0	0	1	1
16162	136268	263280		NA	0	0	0	0	0	0	40.6747106674783	1	101.3	1	122.875	78.0416666666667	12.7826086956522	37.925926020116	97.9130434782609	15	4	24	29	19	29.8	10	189.333333333333	11.9666666666667	3.3	10.6666666666667	13.4166666666667	33	135	4.12	4.33333333333333	0.6	161.2	1	13.5	31.65	1.2	0	0	0	0	0	0	1	0
16219	166452	229155	16/5/2110 00:00:00	2463	1	0	0	0	0	0	31.1090142010361	0	NA	1	64.64	79.2666755676269	17.7333333333333	37.0873006184896	97.375	14	2	10	16	22	42.5	14.4666666666667	270.666666666667	12.7333333333333	3.7	13.3333333333333	15.0833333333333	28.3333333333333	138	4.23333333333333	7	0.6	112.333333333333	NA	12.65	33.8	1.15	1	0	0	0	0	0	1	1
16273	110776	293597		NA	0	0	0	0	0	0	49.5101646964864	0	92	1	97.5185185185185	83.0476215907506	22.3333333333333	37.7500004238552	99.2222222222222	8	4	45	39	46	31.7	11.65	243.5	12	3.7	13	14.75	24	139.5	3.3	10.5	0.6	141.5	NA	11.4	21.1	1	0	0	0	0	0	0	1	1
16338	126256	296526	23/6/2136 00:00:00	64	1	0	1	1	1	1	75.4643321718508	0	110.1	2	97.375	72.9	26.3076923076923	37.1309941832782	95.1176470588235	12	13	58	70	49	33.8684210526316	11.7125	95.8571428571429	7.74285714285714	1.7	19.6666666666667	26.4166666666667	16.5	143.363636363636	4.61538461538461	15.5714285714286	1.35714285714286	144.076923076923	6.85833333333333	14.675	39.75	1.4	0	0	0	0	0	0	1	1
16533	103150	247753		NA	0	0	0	0	0	0	27.5852034341209	0	101.7	1	82.0869565217391	78.8333333333333	16.4137931034483	37.8086415043584	100	15	3	23	27	31	39.2875	13.4285714285714	188.75	17.725	3.9	21	22.25	18	141.636363636364	3.81	12.2	0.82	149.454545454545	8.37142857142857	14.1333333333333	23.4333333333333	1.33333333333333	0	0	0	0	0	0	1	1
16619	167551	259100	4/8/2176 00:00:00	21	1	1	1	1	1	1	77.6822327413767	0	73	1	75.1864406779661	73.8979591836735	15.7076923076923	36.6666673730921	92.8	14	4	48	58	44	34.8	11.6666666666667	143.333333333333	6.3	3.4	13.3333333333333	15.8333333333333	30.6666666666667	143.666666666667	4.23333333333333	28.6666666666667	1.1	112.5	1.2	19.95	34.7333333333333	1.925	0	0	0	1	0	0	1	1
16640	111815	246646		NA	0	0	0	0	0	0	40.6027078926058	0	68.6	1	97.4782608695652	75.8181818181818	29.1304347826087	36.3968258812314	94.2272727272727	15	1	21	47	30	27.1	9.12	929	33.625	2.2	14	19.5	29	136	4.7	14.5	0.7	90.5	1	14.4	28	1.25	0	0	0	0	0	0	1	1
16921	114716	291097	28/9/2184 00:00:00	468	1	0	0	0	0	0	86.8923645651883	0	71	1	63.8888888888889	64.3823527167825	17.5294117647059	37.9841268630255	98.7857142857143	15	2	37	37	39	35.25	12.45	191.5	13.9	4	14	15	22	138.5	4.35	22	1.35	166.5	2.46666666666667	12.65	21.5	1.1	1	0	0	0	0	0	1	0
16963	179368	221705	7/1/2101 00:00:00	9	1	1	1	1	1	1	81.4455787253788	0	69	1	70.1142857142857	79.6111111111111	18.6904761904762	37.6481482423382	99.1935483870968	15	2	45	36	42	25.6	8.85	104.75	9.625	2.8	12.75	16.75	27	139.75	3.7	30.25	0.95	161.2	NA	16.38	33.92	1.48	0	0	0	0	0	0	1	1
16978	105037	294473		NA	0	0	0	0	0	0	64.5144294995079	1	NA	4	67.9565217391304	76.5797085969344	16.9090909090909	36.7555558946398	95.8695652173913	15	2	20	15	19	36	12.5333333333333	143	10.25	3.9	16	17.25	23	142	3.95	14.5	0.9	140	2.2	11.75	28.55	1	0	0	0	0	0	0	1	1
17110	186231	267501		NA	0	0	0	0	0	0	54.8451655695757	0	55	4	78.6274509803922	85.3377183613024	22.35	37.0092596831145	96.5185185185185	15	6	40	36	37	28.6125	9.68333333333333	109.5	7.35	3.3	19.6666666666667	22.4166666666667	20.3333333333333	139.5	3.62857142857143	7.5	0.825	201.2	5.35	13.06	29.84	1.14	0	0	0	0	0	0	1	1
17251	133412	228192	31/7/2175 00:00:00	1299	1	0	0	0	0	0	37.8152877255202	1	78	1	88.5384615384615	63.9714285714286	14.7272727272727	36.9090914485431	99.8518518518518	15	1	19	28	38	27.22	9.875	189.333333333333	9.8	3	10.5	14	22.5	136	4.175	12	0.733333333333333	145	2.86666666666667	13.4666666666667	28.2333333333333	1.16666666666667	0	0	0	0	0	0	1	1
17350	169121	235360		NA	0	0	0	0	0	0	66.0846666958711	1	80	1	67.8421052631579	76.1904761904762	10.9166666666667	36.3333337100936	99.8	15	7	32	39	33	35.1538461538462	11.8833333333333	132	9.06666666666667	2.8	13	17	23	141.583333333333	3.76666666666667	18.6666666666667	0.766666666666667	159.363636363636	2.6	12.4333333333333	25.7333333333333	1.06666666666667	0	0	0	0	0	0	1	1
17468	106759	256366		NA	0	0	0	0	0	0	26.796389670461	0	67	3	104.464285714286	113.714285714286	13.5625	37.5873020717076	99.4838709677419	14	1	19	27	33	31.575	10.9	178.333333333333	16.6333333333333	2.6	11	15.5	27.5	138.166666666667	3.75714285714286	8.33333333333333	0.766666666666667	120.5	9.42857142857143	13.25	22.35	1.15	0	0	0	0	0	0	1	1
17489	165441	231485	26/9/2148 00:00:00	2272	1	0	0	0	0	0	75.3709840553204	1	85.1	1	75.72	69.579708431078	18.25	36.9555553860135	96.3478260869565	14	2	32	18	26	39.2	13.8	215.5	10.75	3.8	15	16.5	23	141	4.7	13.5	0.85	142	3.1	12	20.4	1	1	0	0	0	0	0	1	1
17734	106663	296289	17/4/2184 00:00:00	2	1	1	1	1	1	1	49.0656707478269	0	71	0	91.64	103.730769230769	17.9677419354839	38.2708332273695	100	15	2	20	28	31	32.1444444444444	11.54	156.333333333333	10.3	3.7	15.5	17.25	23.5	141.666666666667	3.7	17.3333333333333	1.03333333333333	160.75	2.78	12.4571428571429	29	1.07142857142857	0	0	0	0	0	0	1	1
17751	117145	235671	21/2/2179 00:00:00	10	1	1	1	1	1	1	63.7246085396045	1	57	0	108	69.5888898213704	22	36.488889058431	97.44	11	7	49	97	44	39.1571428571429	12.9833333333333	187.666666666667	24.1666666666667	2.3	17	22.25	15.25	139.166666666667	3.96	18.25	0.725	75	4.08333333333333	16.7333333333333	31.0666666666667	1.53333333333333	0	0	0	0	0	0	0	1
17872	184976	274572		NA	0	0	0	0	0	0	51.6805709119393	0	71	0	81.125	81.4861125946045	18.1666666666667	38.1111107932197	99.3333333333333	15	3	18	19	27	34.96	12.1666666666667	103	7.85	3.5	13	15.25	28	140.666666666667	4.2	24	1	97.6666666666667	3.5	13.75	25.2	1.2	0	0	0	0	0	0	1	1
17932	146366	231349		NA	0	0	0	0	0	0	45.936872942384	0	120	1	97.2592592592593	78.9615384615385	17.2647058823529	36.7777774952076	98.2333333333333	15	5	37	33	31	32.1181818181818	10.8444444444444	125.75	15.375	3.7	11	12.75	19.5	139.428571428571	4.125	11	0.65	134.444444444444	2.56666666666667	13.5	29.75	1.225	0	0	0	0	0	0	1	1
18067	125039	242794		NA	0	0	0	0	0	0	43.3931553840914	0	117	1	88.25	101.652703921	17.0833333333333	36.6944440205892	96.5416666666667	14	2	19	22	22	38.94	14.4	154.5	16.45	4.1	17	17.75	22	140	4.7	18	1.05	146	2.4	13.3	17.85	1.15	0	0	0	0	0	0	1	1
18160	171429	294534	12/2/2166 00:00:00	6	1	1	1	1	1	1	74.8204443269171	1	74	1	68.2820512820513	69.0072476760201	13.2380952380952	36.5138891008165	99.3611111111111	15	2	55	66	36	27.7428571428571	9.5	296.25	12.675	3.3	16.3333333333333	19.0833333333333	20.3333333333333	140.666666666667	4.025	38	1.575	244.285714285714	2.33333333333333	12.75	19.4	1.1	1	0	0	0	0	1	1	0
18172	124703	234838		NA	0	0	0	0	0	0	28.3544276681498	1	60	3	124.909090909091	74.2424241268274	16	36.7685183772334	99.6538461538462	15	2	28	43	37	36.875	12.425	366.25	13.5	3.2	18	21	17.25	170.157894736842	3.48333333333333	4.5	1.05	90.4	1.95	13.35	23.3	1.2	0	0	0	0	0	0	1	1
18221	138600	277734		NA	0	0	0	0	0	0	22.7560591105806	1	54.4	1	59.7826086956522	60.3466683959961	13.4583333333333	36.6481484307183	98.1739130434783	14	3	15	37	19	29.4285714285714	11.2	170.5	10.85	4.3	14	14.25	24	139	3.83333333333333	10	0.733333333333333	121.5	4.7	13.65	25.2	1.25	0	0	0	0	0	0	1	1
18244	100556	213891		NA	0	0	0	0	0	0	28.4226931314641	0	99.8	2	90.36	89.586207028093	17.0666666666667	37.3888884650336	99.5416666666667	15	2	19	39	29	39.9666666666667	13.0666666666667	236	13.9	3.7	10.5	12.25	29	146.333333333333	4.1	13	1.43333333333333	136	12.9	14.4	26.9666666666667	1.4	0	0	0	0	0	0	1	1
18361	189231	253052		NA	0	0	0	0	0	0	23.0428981054063	0	72	3	114.272727272727	81.5959606748639	16.2	38.4487174922584	100	15	3	29	39	32	34.1888888888889	12.72	214.333333333333	9.66666666666667	2.8	11.5	15.5	24.5	138.4	3.98333333333333	10.3333333333333	1.03333333333333	125.714285714286	4	14.6333333333333	31.1833333333333	1.41666666666667	0	0	0	0	0	0	1	1
18385	159615	295761		NA	0	0	0	0	0	0	38.977622453312	0	154.4	1	101.111111111111	88.2962962962963	20.2941176470588	37.3730159941174	98.2758620689655	15	3	26	32	32	36.3888888888889	12.7333333333333	196	12.3666666666667	2.9	12.75	16.5	19.5	136.428571428571	4.57142857142857	10.5	0.775	98.1428571428571	2.13333333333333	13.84	26.7	1.22	0	0	0	0	0	0	1	1
18443	156106	257229		NA	0	0	0	0	0	0	52.5947875794476	0	129	1	93.3461538461538	68.9705912646125	15.1379310344828	38.1851850909951	99.2222222222222	15	3	25	26	37	26.0857142857143	8.75	212.5	11.05	2.9	12	15.75	26	141.25	3.44	13	0.9	120.166666666667	1.26666666666667	13.8	24.325	1.25	0	0	0	0	0	0	1	1
18500	143786	267469	22/10/2200 00:00:00	19	1	1	1	1	1	0	79.9905476483172	1	55	1	80.5714285714286	88.6976744186046	19.2647058823529	35.9691360850393	99.8518518518518	15	4	54	54	39	25.6545454545455	9.04444444444444	116.166666666667	8.9	2.1	14.3333333333333	20.0833333333333	18.3333333333333	142.777777777778	3.56	22.25	0.925	173.875	3.46	14.84	46.78	1.32	0	0	0	0	0	0	1	1
18530	192184	214873		NA	0	0	0	0	0	0	18.1391192219689	1	60	1	128.583333333333	82.4166666666667	24.21875	36.7619045197018	93.5384615384615	15	8	33	39	36	32.0416666666667	11.4818181818182	70.3333333333333	16.8166666666667	3.6	11.3333333333333	13.3333333333333	22.8333333333333	148.454545454545	3.63333333333333	12	0.883333333333333	148.928571428571	3.11666666666667	14.9857142857143	51.6571428571429	1.6	0	0	0	0	0	0	1	1
18594	136593	296496		NA	0	0	0	0	0	0	21.856864636881	0	68.5	0	98.8928571428571	92.0916648864746	14.9375	37.8000005086263	99.551724137931	14	1	16	22	32	41.1	14.9	285.5	13.45	3.9	16	17.25	27	141.5	4.1	10	0.8	102.333333333333	2.06666666666667	13.3	24.3	1.2	0	0	0	0	0	0	1	1
18611	183217	270663	19/1/2106 00:00:00	14	1	1	1	1	1	1	47.3746975812789	0	NA	0	57.6538461538462	64.8461538461538	11.1923076923077	36.2063495696537	99.2307692307692	4	10	58	114	40	22.7333333333333	8.36666666666667	108	9.83333333333333	1.5	6.8	14.05	33.5	136.166666666667	3.25	15.6	0.533333333333333	139.666666666667	1.65	18.78	52.32	2.32	1	0	0	0	0	0	1	1
18708	147705	225287	22/12/2169 00:00:00	1	1	1	1	1	1	1	80.5577813755953	1	77	1	111.15	85.5300606274214	20.2173913043478	36.2407401756004	95.6153846153846	15	12	79	86	49	35.5727272727273	12.0636363636364	154.833333333333	21.1166666666667	2.7	21.6666666666667	25.9166666666667	15	140.818181818182	4.75454545454545	52.3333333333333	1.86666666666667	183.818181818182	5.5375	17.05	37.3	2.03333333333333	0	0	0	0	0	0	1	1
18849	147644	243207	1/1/2163 00:00:00	4	1	1	1	1	1	1	22.6026443692736	0	NA	1	67.1428571428571	92.1034482758621	18.4594594594595	37.4358974358974	100	15	3	14	49	36	34.0875	11.34	136	11.2666666666667	3.7	11.6666666666667	13.4166666666667	20.3333333333333	136.6	3.73333333333333	8.25	0.575	142.6	1.85	12.85	29.85	1.13333333333333	0	0	0	0	0	0	1	1
18875	189045	270963	2/1/2178 00:00:00	13	1	1	1	1	1	1	79.0003235995029	0	84.6	4	90.0869565217391	77.4021739130435	16.3440860215054	35.2063496907552	99.2978723404255	15	12	62	73	53	27.4166666666667	8.76666666666667	57.5	14.6666666666667	2.6	14.2	18.7	23.8	136.6	4.75	50.2	1.6	103.2	2.8	14.56	47.5	1.42	0	0	0	1	0	0	1	1
19044	168558	260079	10/1/2151 00:00:00	38	1	0	1	1	1	0	52.2431460713921	1	63	1	89.4615384615385	83.8780487804878	23.1875	37.7857135591053	100	8	5	40	42	33	35.3	11.9666666666667	232.333333333333	14.9666666666667	3.3	11.5	14.25	22.5	139.333333333333	3.5	8.33333333333333	0.533333333333333	123	2	12.85	25.6	1.15	0	0	0	0	0	0	1	1
19206	164924	299090		NA	0	0	0	0	0	0	38.748329494174	0	70	1	77.2	76.68	13.0967741935484	37.0833340397587	100	15	1	16	23	29	35.875	12.475	169.25	12.7	3.6	13.3333333333333	15.3333333333333	24	133.75	3.5	8.66666666666667	0.5	164.5	1.7	12.7666666666667	25.7333333333333	1.06666666666667	0	0	0	0	0	0	1	1
19234	144313	228015		NA	0	0	0	0	0	0	70.615799162179	0	80	1	85.0384615384615	88.2873448339002	16.5757575757576	37.8888893127441	99	14	3	31	25	38	41.8	14.5	210.75	16.475	4.4	15.75	15.75	27.5	140.75	3.65	22.5	0.85	152	2.3	12.6666666666667	19.9666666666667	1.06666666666667	0	0	0	0	0	0	1	1
19355	105433	221698		NA	0	0	0	0	0	0	25.4230624768925	0	81	1	110.318181818182	92.0476190476191	18.1428571428571	37.7962967201515	95.6818181818182	15	1	10	36	20	32.9909090909091	12.3	223	8.4	3.8	11.5	13	26.5	136.333333333333	4.26666666666667	16	0.833333333333333	153	1.8	14.175	25.65	1.4	0	0	0	0	0	0	1	1
19468	163948	285186	18/8/2111 00:00:00	941	1	0	0	0	0	0	76.2856072265228	1	70	1	86	97.3076964158278	16.8846153846154	36.6944445504083	96.375	9	7	43	56	27	33.8666666666667	11.2	344.5	15.25	3.1	15	18.25	20	144.666666666667	3.96666666666667	40	1.8	129.5	NA	13.2	27.3	1.1	0	0	0	1	0	0	1	1
19696	128497	236913	15/10/2164 00:00:00	41	1	0	1	1	1	0	81.7019371681931	1	73.8	1	105.851851851852	96.6161695538145	20.4444444444444	37.1031746031746	96.2222222222222	8	5	40	18	30	33.3375	10.92	196.25	13.05	3.63333333333333	17.5	19.4166666666667	20.5	137	3.83333333333333	9.5	0.7	156.666666666667	4.5	13.02	23.78	1.12	0	0	0	0	0	0	1	1
19746	120563	284796		NA	0	0	0	0	0	0	38.128476988215	0	88.5	0	95.8333333333333	73.7820500593919	21.875	37.3425935815882	98.6666666666667	14	3	14	37	26	32.1888888888889	11.8	171.666666666667	15.5666666666667	3.1	10.5	13.75	23	139.666666666667	3.74	17	0.733333333333333	136	2.3	14.2333333333333	27.3333333333333	1.33333333333333	0	0	0	0	0	0	1	1
19901	106304	272923		NA	0	0	0	0	0	0	58.4760714585581	0	119	1	109.782608695652	98.9565217391304	14.5416666666667	37.6203706529405	91.92	15	1	20	50	34	43.9	14.5	240	9.95	4.2	15.5	16	24	138.666666666667	5.16666666666667	23	1.4	150.666666666667	2.25	12.4	23.9	1.1	0	0	0	0	0	0	1	1
19915	131694	203995	24/5/2157 00:00:00	29	1	1	1	1	1	0	88.8582579419186	1	57.3	1	72.28	81.0731707317073	20.68	36.5444446139865	99.4	3	5	63	81	36	28.1	9.9	245	12.3	2.7	11	15.25	25	141.5	3.9	11	0.4	157.5	NA	12.3	NA	1.1	0	0	0	0	0	0	1	1
19981	159283	261256	22/12/2125 00:00:00	2143	1	0	0	0	0	0	75.9054956612227	1	68	1	101.205882352941	71.9652770360311	16.3	37.8503271115372	99.1764705882353	15	6	44	45	36	28.15	9.9	71.25	7.575	3.1	13	16.25	30.5	143.8	3.95555555555556	34.25	1.425	131.428571428571	2.6	15.3857142857143	33.2428571428571	1.58571428571429	0	0	0	1	0	0	1	1
20359	151881	279012		NA	0	0	0	0	0	0	29.9750186241309	1	45	1	102.916666666667	70.9999998341436	19.2333333333333	37.5793650793651	97.16	11	5	27	38	35	32.6	11.4	166.666666666667	15.2666666666667	3.2	14	17	22.5	142.333333333333	4.3	5.33333333333333	0.833333333333333	80.5	3.125	13.7666666666667	26.6	1.23333333333333	0	0	0	0	0	0	1	1
20367	113905	212908	17/3/2165 00:00:00	40	1	0	1	1	1	1	77.7856213850705	0	56.3	1	94.9166666666667	66.630080525468	23.9393939393939	36.8535348140832	88.3928571428571	15	12	68	97	51	28.16	8.74	132.8	42.06	2.2	13.6	19.1	18.2	143.2	3.76	13.2	0.86	128.166666666667	2.21111111111111	18.275	48.5	1.725	0	0	0	0	0	0	1	1
20432	114710	293297	4/7/2135 00:00:00	12	1	1	1	1	1	1	20.4160714562765	0	90	1	114.72972972973	80.2162162162162	22.9333333333333	36.5714288136316	98.7692307692308	15	8	30	52	40	28.65	9.97	102.666666666667	10.7	2.9	14.3333333333333	18.0833333333333	21.5	140.666666666667	4.26666666666667	12.4285714285714	0.785714285714286	175.357142857143	5.77692307692308	15.0714285714286	36.3	1.54285714285714	0	0	0	0	0	0	1	1
20471	115806	271120		NA	0	0	0	0	0	0	57.2332377815155	0	63	3	73.8260869565217	91.4583209355672	14.4545454545455	37.1984130617172	95.6363636363636	15	1	22	28	30	36.2	12.2666666666667	349.5	17.3	4.3	16	16.25	22	143.5	3.85	12	1.1	121.333333333333	2.85	11.6	19.2	1	0	0	0	0	0	0	1	1
20689	129027	200229		NA	0	0	0	0	0	0	53.2364862048846	0	110	1	89.875	73.5048999786377	21.7708333333333	37.479166454739	96.4615384615385	15	7	42	47	37	33.6769230769231	11.26	141	13.175	2.5	13.6666666666667	18.4166666666667	26	141.555555555556	4.01	7.4	0.6	174.7	5.05833333333333	16.86	51.775	1.96	0	0	0	0	0	0	1	1
20718	117983	233392		NA	0	0	0	0	0	0	20.5212825851942	0	89.3	1	101	81.3809539249965	20.4285714285714	37.7051280095027	98.1428571428571	15	2	14	35	19	31.1222222222222	10.75	205.333333333333	14.4666666666667	2.4	14.75	19.75	24.75	137.5	3.925	7.25	0.675	118.75	NA	14.9	29.06	1.46	0	0	0	0	0	0	1	1
20758	158475	240079		NA	0	0	0	0	0	0	20.6031689326934	0	70	1	104.133333333333	94.3559340137546	14.0571428571429	37.6111115349664	99.6875	15	1	29	36	28	39.8666666666667	13.3666666666667	241.5	15.15	3.9	13	14.25	24	140.333333333333	3.76666666666667	7	0.8	116.75	2.8	13.4	23.65	1.2	0	0	0	0	0	0	1	1
20778	113683	260515	25/12/2180 00:00:00	20	1	1	1	1	1	0	75.2615932711381	1	63	1	91.695652173913	87.9090957641602	24.2608695652174	36.0740746392144	96.625	8	5	39	45	28	22.4	8.65	209.5	9.15	3.6	13.5	15.5	26.5	136	3.93333333333333	12.5	0.65	165.5	1.4	12.7	30.1	1.1	0	0	1	0	0	0	1	0
20895	186372	237856	12/2/2158 00:00:00	1	1	1	1	1	1	1	83.4901412460272	1	60	4	76.22	80.2461537874662	21.5087719298246	35.3989899760545	96.7735849056604	15	9	69	92	53	32.6333333333333	10.8909090909091	123.4	4.66	2.35	13.5	18.625	18.6666666666667	142.583333333333	3.87692307692308	22.8333333333333	0.666666666666667	131.916666666667	3.45	14.48	52.5	1.42	0	0	0	0	0	0	1	1
21068	138137	274848		NA	0	0	0	0	0	0	36.5559247362023	0	95	1	71.3913043478261	87.1159259961999	14.9615384615385	36.9365086631169	98.44	15	1	17	22	27	38.56	13.2	286.333333333333	24.5	4.3	14	14.25	24	139.5	3.675	12.3333333333333	0.733333333333333	188.75	2.375	13.1	20.7	1.1	0	0	0	0	0	0	1	1
21080	123967	220190	14/2/2153 00:00:00	7	1	1	1	1	1	0	76.3425077300347	1	NA	1	96.9655172413793	74.3777769724528	23.2068965517241	36.8444442749023	99.3793103448276	7	4	37	65	42	26	9.1	236.666666666667	9.63333333333333	3.3	16.3333333333333	19.0833333333333	22.3333333333333	137	4.1	17	1.03333333333333	197.25	NA	12.6666666666667	26.3666666666667	1.03333333333333	0	0	0	0	0	0	1	0
21113	170078	236321		NA	0	0	0	0	0	0	42.7029183859732	0	70	1	90.68	90.456788804796	20.8666666666667	37.324073932789	98.2692307692308	13	1	29	29	39	36.2	12.25	229	10.6	3.7	16	17.75	23	142.666666666667	3.875	12.5	0.6	97.5	2.86666666666667	12.4	24.3	1	0	0	0	0	0	0	1	1
21129	107018	288474		NA	0	0	0	0	0	0	25.739671244352	0	90	1	97.3333333333333	91.027774810791	24.2962962962963	37.1759259259259	99.7037037037037	15	3	8	19	34	28.35	9.7	165.666666666667	15.9333333333333	2.8	8.5	12.5	24.5	137.666666666667	4.01428571428571	11.3333333333333	0.833333333333333	135.428571428571	1.94	13.7666666666667	24.1333333333333	1.2	0	0	0	0	0	0	1	1
21230	107336	261171		NA	0	0	0	0	0	0	60.4936225882809	0	68.9	0	74.25	91.25	15.1212121212121	37.015872531467	97.7037037037037	15	2	26	28	38	30.4	10.5	283.5	12.4	2.7	12.6666666666667	16.9166666666667	24.3333333333333	134	3.76666666666667	24.6666666666667	1.26666666666667	110.5	0.633333333333333	13.9	29.3	1.2	0	0	0	1	0	0	1	1
21259	169176	268130		NA	0	0	0	0	0	0	39.7805788886394	1	90	0	105.571428571429	106.52380952381	14	37.6825393192352	99.9130434782609	15	1	15	30	29	28.6857142857143	9.8	166	13.85	2.4	12.5	17.5	20	138.833333333333	4.2	9	0.45	118	3.8	13.4	33	1.3	0	0	0	1	0	0	1	1
21423	140847	230527		NA	0	0	0	0	0	0	25.8741160350915	0	80	1	88.5909090909091	87.6049369529442	13.6296296296296	37.4729171064165	97.2727272727273	15	7	24	37	31	28.6222222222222	10.15	104.2	13.94	2.35	17	22.125	20.3333333333333	138.625	3.8	11.3333333333333	0.983333333333333	156.181818181818	5.15	14.9666666666667	35.65	1.55	0	0	0	0	0	0	1	1
21429	117995	290735		NA	0	0	0	0	0	0	66.428483451459	0	NA	0	99.4347826086957	76.9166746139526	23.2173913043478	37.8000005086263	97.3636363636364	13	3	23	37	40	34.7714285714286	13.2333333333333	189	13.2	3.9	13	14.25	26.5	141	4.1	17.5	1	138	3.1	13.7	27.9	1.33333333333333	0	0	0	0	0	0	1	1
21617	177863	215782		NA	0	0	0	0	0	0	80.2726720495513	1	89.1	1	69.0476190476191	85.8636315085671	19.9230769230769	37.0925924513075	96.0476190476191	14	2	32	35	32	30.675	12.4	205.5	13.7	3.7	10	11.75	23.6666666666667	140.25	3.9	19	0.875	189	1.25	12.85	26.7	1.05	0	0	0	0	0	0	1	1
21654	198369	227967	3/5/2140 00:00:00	3	1	1	1	1	1	1	53.3749452671359	0	NA	0	75.231884057971	86.6575342465753	18.0757575757576	37.0611118740506	99.9833333333333	8	4	34	55	38	29.95	10.35	274.6	8.225	3.5	14	16.25	20.3333333333333	141.8	3.82	11.75	0.6	153.714285714286	2.13333333333333	12.2	24.85	1	0	0	0	0	0	0	1	1
21914	112824	230822		NA	0	0	0	0	0	0	55.271263546574	0	NA	2	104.434782608696	96.5139166514079	13.64	36.7083332273695	97.6363636363636	13	3	27	46	25	34.05	11.7	204.5	7.05	4.1	22.6666666666667	23.4166666666667	18.3333333333333	133	3.83333333333333	4	0.833333333333333	112	10.8	12.1	26.7	1	0	0	0	0	0	0	1	1
21931	143975	270638		NA	0	0	0	0	0	0	32.2723235173149	0	81.9	0	62.7826086956522	76.6923076923077	18.3103448275862	37.1904760693747	99.0740740740741	15	1	15	34	36	38.64	13.12	297.333333333333	13.3666666666667	3.8	15	16.5	24.5	145	3.62857142857143	8	0.666666666666667	122.166666666667	1.91666666666667	12.8333333333333	21.0333333333333	1.1	0	0	0	0	0	0	1	1
22113	165082	216662		NA	0	0	0	0	0	0	76.6981251344872	0	NA	1	77.7692307692308	100.224516420948	14.8076923076923	36.4907405994557	98.0384615384615	13	2	33	26	28	28.5	10.7333333333333	175.333333333333	8.16666666666667	3.4	10	12.5	27	138	3.53333333333333	14.6666666666667	0.7	112.333333333333	2.6	12.8333333333333	27.8666666666667	1.03333333333333	0	0	0	0	0	0	1	1
22128	158107	260953		NA	0	0	0	0	0	0	24.3512274244048	0	NA	4	57.3	86.8833297729492	14.05	36.6555548773872	97.6315789473684	15	0	10	27	22	40.4333333333333	14.8333333333333	262.666666666667	8.36666666666667	4.4	15.6666666666667	15.6666666666667	25	139	3.775	11.3333333333333	0.866666666666667	115	NA	12.5	29.55	1.1	0	0	0	0	0	0	1	1
22175	129470	269490		NA	0	0	0	0	0	0	64.384457992286	0	182	1	78.24	83.6	12.34375	37.1666666666667	97.96	15	5	40	44	32	32.4142857142857	11.5	188.5	9.6	2.8	11.5	15.5	27.5	140.5	3.9	23	1	123.333333333333	1.62	13.3	28	1.2	0	0	1	0	0	0	1	1
22427	175674	288863		NA	0	0	0	0	0	0	41.0454133264155	1	48	1	116.555555555556	84.21875	14.7428571428571	37.0123455848223	99.0294117647059	14	6	34	30	38	34.4222222222222	11.875	118	8.075	2.6	12	16.5	22	136.5	4.02857142857143	6.75	0.5	121.428571428571	2.46666666666667	14.5428571428571	33.4571428571429	1.41428571428571	0	0	0	0	0	0	1	1
22640	117848	242675		NA	0	0	0	0	0	0	50.524884110322	0	74.5	0	91.5238095238095	96.2121228304776	13	37.2222230699327	99.9523809523809	15	0	16	19	21	34.4428571428572	12.55	228	13.5	2.9	13	16.75	20	139.5	4.2	8	0.65	155.666666666667	2.8	13	26.3	1.15	0	0	0	0	0	0	1	1
22704	121982	257520		NA	0	0	0	0	0	0	80.1276467231163	1	NA	1	73.5263157894737	79.2455888045462	15.1578947368421	37.3055556968406	99.5263157894737	14	2	37	31	32	27.7333333333333	9.5	214.5	13.25	3	12	15.5	27	139.666666666667	3.6	26.5	0.95	161.75	1	12.9	22.9	1.2	0	0	0	0	0	0	1	1
22808	118187	231907	10/3/2159 00:00:00	414	1	0	0	0	0	0	58.0316675060391	1	90	1	90.2340425531915	80	20.5094339622642	37.1595745492489	99.4418604651163	15	7	55	76	40	33.2214285714286	11.1083333333333	729.333333333333	37.3333333333333	2.65	16.3333333333333	20.7083333333333	18.3333333333333	135.571428571429	4.21428571428571	37	2	282.142857142857	2.81428571428571	18.4	100.833333333333	2.75	0	0	1	1	0	0	1	0
22931	197108	218270	12/4/2200 00:00:00	390	1	0	0	0	0	0	66.6590694079643	0	70.3	1	88.3478260869565	85.1449342810589	17.7391304347826	37.2777769300673	96.0869565217391	14	5	27	51	26	29.7	9.83333333333333	233.5	7.55	3.4	16.6666666666667	19.1666666666667	32	138	4.55	27.6666666666667	4.3	132.25	1.4	13.45	22.6	1.2	0	0	0	1	1	1	1	0
22958	126908	274344		NA	0	0	0	0	0	0	81.1071646535924	1	78.7	1	77	69.2549061494715	26.0588235294118	37.5555556497456	96.7777777777778	15	5	38	42	31	27.3142857142857	8.85	136	9.65	3.8	15.75	17.25	25	139.25	4.675	57.5	3.425	128.333333333333	NA	19.4	29.82	2.66	0	0	1	1	0	1	1	1
22997	174751	249751	11/6/2188 00:00:00	743	1	0	0	0	0	0	62.5802716456182	0	74	1	115.464285714286	80.6206824204017	19.3125	37.5888883802626	98.4666666666667	11	5	44	49	45	40.5	15.1	168	11.4	3.75	18.6666666666667	20.2916666666667	21.3333333333333	137.333333333333	3.96666666666667	10.3333333333333	0.833333333333333	140	1.8	13.9333333333333	24.0666666666667	1.3	0	0	0	0	0	0	1	1
23053	191657	269968		NA	0	0	0	0	0	0	28.1876716010917	0	118	1	86	85.5972207387288	16.8214285714286	37.0952376108321	99.4583333333333	15	1	12	19	28	39.975	14.7	215	14.15	4.6	18	17.5	21.5	140.5	3.9	12.3333333333333	0.7	125.5	2.775	12.2	21.5333333333333	0.933333333333333	0	0	0	0	0	0	1	1
23073	170350	223791	15/12/2112 00:00:00	13	1	1	1	1	1	1	70.4015971298177	0	80	1	97.2	81.7999887254503	18.5384615384615	37.6000001695421	97.9285714285714	15	7	50	35	41	29.6384615384615	10.85	88	10.6	2.6	17	21.5	20.3333333333333	140	4.45454545454545	10.3333333333333	0.683333333333333	176.166666666667	4.95	14.95	45.425	1.56666666666667	0	0	0	0	0	0	1	1
23198	142209	268712	25/3/2140 00:00:00	12	1	1	1	1	1	1	60.5260823265427	0	54	1	95.7727272727273	93.0320404492892	14.4509803921569	38.4047620258634	98.4666666666667	13	4	46	31	37	31.7166666666667	12.3	95.6666666666667	6.66666666666667	4.3	18.6	18.85	22.4	130.571428571429	3.95	5.2	0.64	119.714285714286	2.8	12.14	29.94	1.02	0	0	0	0	0	0	1	1
23316	126257	213207	3/7/2104 00:00:00	64	1	0	1	1	1	0	85.9891961281075	1	56.8	1	96.4	86.92	21.8	37.3915340282299	97.32	14	4	32	32	28	30.7333333333333	10.875	251	13.9333333333333	2.9	15	18.75	18.6666666666667	142	4.125	15.6666666666667	0.666666666666667	183	1.4	12.8	23.5	1.13333333333333	0	0	0	0	0	0	1	1
23382	130568	211357		NA	0	0	0	0	0	0	40.9974516261872	0	62.2	3	95.7777777777778	76.7011518807247	16.5789473684211	37.2063494485522	100	15	3	30	14	29	32.4333333333333	11.16	157.333333333333	8.55	3.4	17	19.5	22.5	140.6	3.96666666666667	14.3333333333333	0.966666666666667	125.8	4.7	13.95	25.325	1.3	0	0	0	0	0	0	1	1
23383	190299	276401		NA	0	0	0	0	0	0	22.6678509778499	1	67	1	100.037037037037	94.5185185185185	15.1515151515152	38.1111113230387	99.9259259259259	15	1	15	17	23	32.5	11.325	160	10.85	2.8	13	17	20.3333333333333	138.6	3.925	8.5	0.75	109.714285714286	2.8375	13.58	30.48	1.22	0	0	0	0	0	0	1	1
23432	131885	247748	3/12/2141 00:00:00	395	1	0	0	0	0	0	79.103202085497	0	95.8	1	96.0322580645161	107.235294117647	18.6486486486486	37.3148141083894	97.5333333333333	8	4	56	33	46	36.1	12.3	260	9.7	3.7	16	17.75	21.5	140	3.96666666666667	13	0.95	111	1.2	15	25.9	1.55	1	0	0	0	0	0	1	1
23457	162389	205276		NA	0	0	0	0	0	0	59.7837370243311	1	NA	1	81	63.5454545454545	15.04	36.7592592592593	95.92	14	2	18	33	26	33.95	11.65	202	6.75	3.9	12	13.25	27	141	3.8	14.5	0.6	107	2.1	12.4	21.7	1.1	0	0	0	0	0	0	1	1
23530	182754	266328	10/7/2176 00:00:00	183	1	0	0	0	1	0	75.7136881543987	0	61.6	1	87	94.875	20.6521739130435	37.6904751005627	98.2608695652174	8	3	35	14	24	31.35	11.3	187	8.85	4	13	14	25	135	4.05	9.5	0.8	138.5	NA	12.25	32.1	1.05	0	0	0	0	0	0	1	1
23745	143596	222005	25/2/2107 00:00:00	2242	1	0	0	0	0	0	70.9436464195124	0	NA	1	88.2083333333333	73.2222288449605	19.53125	38.1023395828336	97.3076923076923	15	5	37	25	34	24.3	8.2	167	9.7	2.7	7	11.25	31	137	3.8	10	0.9	129	NA	15.6	31.9	1.7	0	0	0	1	0	0	1	1
24003	126412	247841	1/3/2195 00:00:00	1	1	1	1	1	1	1	59.226062408242	0	89	0	80.2777777777778	77.9574468085106	20	37.0061728395062	96.6666666666667	15	5	34	39	35	33.0571428571429	11.6666666666667	244.8	14.96	2.65	9.75	14.125	23	137	3.94	17.6	1.1	141.6	2.2	14.22	29.14	1.24	0	0	0	0	0	0	1	1
24066	143969	264408		NA	0	0	0	0	0	0	21.0223924087267	0	NA	1	75.2380952380952	93.5789473684211	14.9047619047619	37.2333331637912	97.2857142857143	15	0	13	28	10	42.1	14.6	265.5	22.55	4.5	16	15.75	25.25	130.857142857143	3.575	10.75	0.725	95	NA	13	28.15	1.1	0	0	0	0	0	0	1	1
24076	163966	287625	11/1/2184 00:00:00	175	1	0	0	1	1	0	53.6382898188051	0	48	1	93.0476190476191	64.6349191211519	19.952380952381	36.680555873447	96.6	14	2	18	49	29	28.175	10	163	4	2.4	12.6666666666667	17.6666666666667	26.3333333333333	141	3.7	15.3333333333333	0.7	172	NA	12.8	32.3	1.1	0	0	0	0	0	0	1	1
24168	124185	275360	19/9/2125 00:00:00	6	1	1	1	1	1	1	69.2141683725372	1	80.6	1	99.054054054054	72.2643689122693	21.2619047619048	38.0347230699327	99.8378378378378	15	2	39	57	40	28.7	9.6	339	16.7	2.7	18	22.25	16	143	3.93333333333333	35.5	1.45	205.833333333333	2.1	11.95	21.6	0.9	0	0	0	1	0	0	1	0
24174	131096	221510		NA	0	0	0	0	0	0	22.8532311124213	0	65	0	108.763157894737	81.1666674613953	17.9487179487179	37.5793644738576	93.2368421052632	15	7	26	57	31	27.3	10.05	152.5	11.6	3.3	9.5	12.25	31	137	3.975	9.5	0.7	112	1	12.1	28	1	0	0	0	0	0	0	1	1
24211	110483	231018		NA	0	0	0	0	0	0	27.5999750647313	1	NA	1	82.6521739130435	88.0526315789474	15.4347826086957	37.3555560641819	98.7391304347826	15	0	9	20	14	32.1333333333333	10.8	177	6.3	3.7	16	17.75	19	140	4.1	8	0.5	64	NA	13.4	25.9	1.1	0	0	0	0	0	0	1	1
24243	193840	277168	19/7/2139 00:00:00	1897	1	0	0	0	0	0	53.8445305517377	0	107	1	90.25	74.4111099243164	15.2857142857143	37.2988304227416	96.5925925925926	14	9	33	35	37	28	9.23636363636364	172.833333333333	12.35	2.8	15.3333333333333	19.3333333333333	24.6666666666667	144.1	4.66	19.3333333333333	1.33333333333333	209.857142857143	4.9	14.38	44.7	1.48	0	0	0	0	0	0	1	1
24280	168031	289567		NA	0	0	0	0	0	0	39.2063671331458	0	NA	1	NA	NA	NA	NA	NA	NA	0	6	5	14	33.3	12.95	196	13.1	3.6	16.5	18.5	22	140.333333333333	4.6	13.5	0.6	115.666666666667	3.55	13.05	46.94	1.15	0	0	0	0	1	0	1	1
24308	168981	206318		NA	0	0	0	0	0	0	78.6551115234709	1	52.1	1	70.8857142857143	72.3939517628063	17.7428571428571	36.9135807178639	98.4571428571429	13	2	36	28	30	35.25	12.25	300.5	10.7	3	15	18.5	25	142	3.5	12.5	0.6	114	NA	14.175	29.775	1.325	0	0	0	0	0	0	1	1
24378	123905	284205		NA	0	0	0	0	0	0	19.5303061496315	0	92	1	101.322580645161	78.2252271497572	21.5	37.3472220809371	99.9411764705882	15	2	24	37	28	31.1222222222222	11.65	163	13.9333333333333	3.2	12.5	15.5	24.5	134.666666666667	5.02	11.3333333333333	0.933333333333333	119.142857142857	2.45	14.2	26.3	1.3	0	0	0	0	0	0	1	1
24678	170419	253529		NA	0	0	0	0	0	0	81.1541295514978	1	79.5	1	78.2083333333333	79.6811342654021	19.2083333333333	36.8333343223289	96.9166666666667	13	4	34	30	27	29.5	10.35	175	17.75	2.9	14.5	18.25	26	135.5	3.7	12.5	0.7	141.5	1.2	13.95	39.25	1.35	0	0	0	0	0	1	1	0
24710	125820	200877		NA	0	0	0	0	0	0	20.2990652557198	0	108	2	83.4615384615385	108.183360099792	19.8275862068966	36.8703705587505	99.8888888888889	15	2	20	42	33	36.2909090909091	12.3166666666667	135.666666666667	15.6333333333333	2.7	17	21.25	21	138.833333333333	3.9	11	0.775	156.8	5.78571428571429	13.775	30.75	1.2625	0	0	0	0	0	0	1	1
24714	198634	205699		NA	0	0	0	0	0	0	51.6466265225572	0	60	1	70.1666666666667	73.974361713116	17.375	36.9333335028754	99.8461538461538	15	4	26	17	26	28.3666666666667	9.51	91.3333333333333	7.26666666666667	3.2	17	20	22	137.444444444444	3.74	10	0.95	199.222222222222	3.16	15.9333333333333	33.55	1.95	0	0	0	0	0	0	1	1
24831	116494	286457		NA	0	0	0	0	0	0	66.618765301879	0	105	1	105.071428571429	86.2926829268293	24.2647058823529	35.9814815756715	97.8571428571429	15	8	41	67	47	38.25	14.4666666666667	122	15.4333333333333	2.3	14.5	19.75	19.25	139.5	4.46	17	1.15	120.75	4.88571428571429	13.275	26.575	1.175	0	0	0	0	0	0	1	1
24935	141756	281113	7/2/2194 00:00:00	448	1	0	0	0	0	0	68.9129617790701	0	NA	1	106.896551724138	69.4320962693956	23.5652173913043	37.0138883590698	98.76	14	4	30	62	32	37.1	12.7	81.6666666666667	7.25	3.5	19	21.25	27	141.666666666667	4.025	15.5	1.05	138.666666666667	3.5	15.075	28.75	1.5	0	0	0	1	0	0	1	1
25154	151409	273989		NA	0	0	0	0	0	0	52.6010179425432	0	NA	2	113.458333333333	109.333333333333	28.3846153846154	37.3055556968406	98.3333333333333	13	3	22	45	30	32.7777777777778	10.76	203	14.9	2.4	14	19	21.5	139.5	4.125	7.5	0.5	142	1.83333333333333	12.9	39.7	1.1	0	0	0	0	0	0	1	1
25175	120070	254674	1/5/2117 00:00:00	527	1	0	0	0	0	0	25.0424116319023	0	80	1	106.0625	71.8993715970021	18.4594594594595	37.5555555555556	99.59375	15	3	27	40	34	28.1833333333333	10.575	172.75	8.6	3	11.6666666666667	15.1666666666667	23.3333333333333	143.5	4.06666666666667	13.75	1.075	155.75	2.92	15.9	39.3	1.45	0	0	0	0	0	0	1	1
25185	196508	284715	12/1/2188 00:00:00	29	1	1	1	1	1	0	84.8510637708596	1	65.5	1	79.6666666666667	70.9275389961574	16.304347826087	37.1296296296296	95.9047619047619	15	5	35	41	26	33.7	11.7	208	6.75	2.6	18.5	23	22	135.5	3.65	30.5	7.35	101	NA	12	24	1	0	0	0	0	0	1	1	0
25231	113767	262416		NA	0	0	0	0	0	0	23.665870245187	0	76.9	1	113.347826086957	86.130439426588	19.448275862069	38.4814815756715	98.36	14	3	10	25	32	33.5	11.9666666666667	156	8.4	3	11.5	15	25.5	133.5	4	9	0.85	102	NA	14.3	27.35	1.35	0	0	0	0	0	0	1	1
25264	150855	216265	11/2/2180 00:00:00	33	1	0	1	1	1	0	84.5465490586961	0	74	1	84.4615384615385	76.9444444444444	13.4375	37.4722226460775	99.9230769230769	15	1	38	37	34	26.3142857142857	9.7	306.25	17.8	3.4	15.5	18	25	138.166666666667	4.73333333333333	23	0.85	221	1.6	14.9333333333333	25.3333333333333	1.36666666666667	0	1	0	0	1	0	1	0
25297	137373	289855		NA	0	0	0	0	0	0	65.5914389498125	0	85.7	1	97.3921568627451	91.2733442687988	24.1764705882353	36.4981478231924	94.72	14	2	29	40	39	45.05	16.2	231	10.7	4.3	14.5	14.75	29	140.5	4.06666666666667	18	1.15	89.5	NA	14.5714285714286	24.8142857142857	1.4	0	0	0	0	0	0	1	1
25638	114953	288122	28/3/2159 00:00:00	6	1	1	1	1	1	1	78.6544224509088	0	63.8	1	77.7857142857143	78.2307692307692	20.8	37.4222225613064	97.8387096774194	15	5	48	51	36	32.5	10.95	220.75	17.375	3.45	15.6666666666667	18.0416666666667	21	141.428571428571	4.26	32.25	1.4	173.666666666667	1.825	13.1666666666667	20.6	1.16666666666667	0	0	1	0	0	0	1	1
25668	180457	275876	2/6/2194 00:00:00	706	1	0	0	0	0	0	78.1642230432912	1	68	0	75.2083333333333	76.7083377838135	21.304347826087	36.0277774598863	99.0714285714286	14	6	44	58	40	32.275	10.675	176.666666666667	8.5	3.7	16.25	18	28	137	4.98333333333333	33	3.675	174.8	1.3	13.7	26.05	1.25	0	0	0	0	0	1	1	0
25779	166291	220314		NA	0	0	0	0	0	0	88.05825185894	1	43	2	69.3333333333333	56.7160590842918	16.7307692307692	36.5666664971246	97.7083333333333	12	8	50	73	42	34.45	10.4	263	24.95	2	14	20	28	139	4.06666666666667	10.5	1.9	151.666666666667	2.3	15.05	97.75	1.6	0	0	1	0	0	1	1	0
25785	196076	239349	10/4/2141 00:00:00	6	1	1	1	1	1	1	88.3694037230922	1	48	1	90.1739130434783	72	15.4782608695652	36.4365078154064	99.125	8	5	53	41	35	30.5	9.3	231.5	8.4	3.4	17.5	20	20.5	144	4.55	40.5	1.65	161	NA	14	32.3	1.2	0	0	0	1	0	1	1	0
25881	108327	203793		NA	0	0	0	0	0	0	61.5454579949225	0	92.6	1	87.4	85.59375	16.0967741935484	37.1388887476038	98	13	1	26	29	26	32.275	10.6	259.333333333333	12.3	4.4	16	16	25	140.25	4.475	19.3333333333333	1.03333333333333	219.25	3.05	13.75	19.35	1.2	0	0	1	0	0	0	1	0
25955	138599	272555	29/8/2145 00:00:00	7	1	1	1	1	1	1	83.9949428126496	1	82.3	0	84.075	86.2466822814941	19.9387755102041	37.6825399247427	97.2820512820513	12	6	51	64	55	34.44	11.7	127.25	11.45	3.9	14.5	15.75	26.5	143.4	4.01666666666667	28.75	1.05	161	1.875	17.65	28.3833333333333	1.68333333333333	0	0	0	1	0	0	1	1
26123	102497	293006		NA	0	0	0	0	0	0	41.3142329073753	0	85	1	95.8461538461538	86.7143001556396	17.1724137931034	37.3055549904152	99.75	15	3	30	26	38	33.1375	11.575	238.8	14.64	3.7	15.25	17	21.75	140.8	3.6375	16.5	0.95	156.25	5.45	13.5555555555556	25	1.26666666666667	0	0	0	0	0	0	1	1
26133	115598	263870	23/4/2169 00:00:00	247	1	0	0	0	1	0	58.4654409179647	0	56.5	1	78.1666666666667	107.933333333333	16.7894736842105	37.0555559794108	96.0555555555556	14	1	17	30	25	33.4	11.7	294	10.3	3.4	16	18.5	23	132	4.5	9	0.4	105	1	12.2	27.9	0.9	0	0	1	0	0	0	1	1
26296	118392	254613		NA	0	0	0	0	0	0	47.7779610023146	0	112.5	1	85.7142857142857	110.428571428571	15.8620689655172	37.7222216570819	99.8	15	1	21	12	27	37.1	12.3	148	11.2	3.5	11	13.25	29	143	4	6	0.8	121	NA	12.9	26.6	1.1	0	0	0	0	0	0	1	1
26315	145532	211184	28/12/2169 00:00:00	33	1	0	1	1	1	0	82.0387552344797	0	45.8	4	83.8867924528302	68.3160913401637	16.4576271186441	37.3425921687373	98.8214285714286	15	5	52	61	42	25.1666666666667	8.64	337.333333333333	18.3333333333333	2.5	16	20.75	17	140	3.98	18.5	1.125	158.5	3.27777777777778	13.5	30.625	1.225	0	0	0	0	0	0	1	1
26353	119323	267433	15/2/2187 00:00:00	3	1	1	1	1	1	1	63.0562736233531	0	83	1	107.878048780488	75.9025646503155	18.0612244897959	37.6333328529641	99.9772727272727	15	1	44	65	40	35.8	12.6	193	8.7	2.7	12.3333333333333	16.5833333333333	25.6666666666667	143.666666666667	3.66666666666667	9.33333333333333	0.733333333333333	178.285714285714	2.825	13	26.6	1.1	0	0	0	0	0	0	1	1
26359	187052	255982	16/4/2131 00:00:00	5	1	1	1	1	1	1	80.017851463322	1	50	1	69.6	79.6527770360311	17.4222222222222	36.9629619739674	98.7954545454545	15	5	55	33	42	32.6	11.05	163	18.15	2.7	12.5	16.75	18.5	132	3.6	9.5	0.75	119.5	1.4	12.5	25.6	1	0	0	1	0	0	0	1	1
26407	131687	209484		NA	0	0	0	0	0	0	53.619541214379	0	78.9	1	77.2083333333333	73.1111111111111	12.3103448275862	37.2111112806532	100	15	1	33	27	31	37.625	13.1	198.25	16	3.6	16.6666666666667	18.6666666666667	21	135	4.7	18.75	0.825	252	2.65	13.0666666666667	23.1666666666667	1.13333333333333	0	0	0	0	0	0	1	0
26433	140774	285111		NA	0	0	0	0	0	0	67.027098009042	1	71	1	82.2592592592593	91.6913553873698	15.2352941176471	36.5396832662915	99.8888888888889	15	1	34	41	33	33.15	12.5	334.333333333333	13.5666666666667	3.8	14.5	16	21.5	136.666666666667	3.56666666666667	15	0.433333333333333	129.166666666667	2.73333333333333	13.15	23.725	1.1	0	0	0	0	0	0	1	1
26514	131335	292775	27/11/2206 00:00:00	2054	1	0	0	0	0	0	54.1337285862423	0	75	0	97.531914893617	88.5789473684211	15	37.3366663614909	98.75	15	5	27	18	34	40.3909090909091	13.9222222222222	177.5	10.85	3.2	10.5	13.5	24.5	139.833333333333	3.825	10.5	0.8	110.333333333333	2.97142857142857	13.825	30.65	1.225	0	0	0	1	0	0	1	0
26649	163190	224889		NA	0	0	0	0	0	0	67.3910992194521	1	108	1	133.404255319149	70.6734693877551	17.8490566037736	37.3964442274306	92.6	15	4	41	82	44	43.9272727272727	14.7272727272727	282	4.58333333333333	2.73333333333333	15.8333333333333	20	18.6666666666667	138.3	4.33	21.3333333333333	0.883333333333333	122.636363636364	4.41818181818182	13.15	29.7	1.15	0	0	0	0	0	0	1	1
26691	165460	296581		NA	0	0	0	0	0	0	52.9996258695655	1	60	1	103.78	95.5575744628906	21.3653846153846	35.5320003085666	91.7735849056604	15	7	36	63	38	31.1125	10.8571428571429	72.8	6.7	2.9	15.6	19.35	18	141.857142857143	3.92857142857143	12.6666666666667	0.666666666666667	187.571428571429	4.75	17.0166666666667	46.7666666666667	1.61666666666667	0	0	0	0	0	0	1	1
26711	172231	224230	4/2/2114 00:00:00	224	1	0	0	0	1	0	86.4544222088065	1	45.9	1	106.074074074074	91.2702673834723	18.8235294117647	37.3750004944978	99.46875	15	1	34	25	35	29.4666666666667	10.9	279	6.6	4.5	14.75	14.5	22.25	135.75	3.44	11	0.575	114.75	1.3	14.7333333333333	27	1.46666666666667	0	0	0	0	0	0	1	1
26723	164081	248322		NA	0	0	0	0	0	0	46.9352762777576	0	90	1	90.962962962963	74.2051307971661	16.0625	37.3412686302548	98.8275862068966	15	2	15	20	31	37.65	13.85	265	11.4	3.8	14.5	16	24.5	139.5	4.15	11.5	1.1	123.5	NA	12.95	24.05	1.1	0	0	0	0	0	0	1	1
26922	115271	218392	2/8/2103 00:00:00	8	1	1	1	1	1	1	52.4260904477437	0	107	0	95.7714285714286	83.7592592592593	20.7317073170732	38.3174605596633	97.4571428571429	15	3	22	25	30	30.5666666666667	10.2833333333333	125.5	9	3.2	14.75	17.75	22.75	144.285714285714	3.7875	8.25	0.625	174	1.9	12.5666666666667	24.4666666666667	1.06666666666667	0	0	1	0	0	0	1	1
26954	163143	251217	23/9/2177 00:00:00	2	1	1	1	1	1	1	19.548239623521	1	55	1	110.64	93.3090909090909	24.1525423728814	35.9740741871021	99.3461538461538	15	6	42	75	41	28.6222222222222	9.92857142857143	166	15.86	3.25	11.8	14.675	19.4	142	4.16666666666667	11	0.76	196.5	4.02	15.72	44.48	1.44	0	0	0	0	0	0	1	1
27034	153786	206356	23/12/2133 00:00:00	78	1	0	1	1	1	0	87.2539108139768	0	NA	1	100.863636363636	76.1363636363636	20.3809523809524	37.0222210354275	98.0625	14	2	29	38	28	31.15	10.7	313.5	9.7	3.1	17	20.25	19.5	137.5	3.7	17.5	0.65	108	1.8	16.7	30.15	1.5	0	0	0	0	0	0	1	1
27301	178747	231344	10/1/2106 00:00:00	10	1	1	1	1	1	0	82.4073976472626	0	76	1	74.6296296296296	79.0571428571429	19.6666666666667	36.6481480775056	99.8518518518518	15	7	48	46	38	28.5	10.7	195	24.5666666666667	2.9	14	17.75	22	137.333333333333	3.8	24.6666666666667	1.16666666666667	186.75	2.5	15.15	32.2	1.35	0	0	0	1	0	0	1	1
27637	193501	244402		NA	0	0	0	0	0	0	83.5666789074093	0	69	1	61.8965517241379	86.7586206896552	18.551724137931	35.7460318671332	99.3214285714286	9	3	35	52	34	38.525	13.225	203.666666666667	8.46666666666667	3.9	13.3333333333333	14.5833333333333	24	140.5	4	18.6666666666667	1.1	210.25	2.1	11.6666666666667	27.4	1	0	0	0	0	0	0	1	0
27703	109449	202862		NA	0	0	0	0	0	0	86.2125405641759	0	73	3	97.92	80.6923076923077	18.2424242424242	37.0246910754545	95	15	7	45	57	33	27.45	9.15	119.5	11.4	3	16.25	19.75	18.5	142.75	4.475	43.75	1.9	142.25	3.26	17.85	32.35	1.65	0	0	0	1	0	0	1	1
27755	155889	242285	24/4/2150 00:00:00	1239	1	0	0	0	0	0	49.5140880211943	0	70	1	95.6944444444444	80.75	15.9761904761905	37.031745305137	99.7222222222222	15	3	31	31	33	26.875	9.21666666666667	76.2857142857143	9.4	2.1	10	15.75	21	136.25	3.925	6.75	0.55	191.8	2.8	15.96	36.68	1.42	0	0	0	0	0	0	1	1
27911	197635	258720		NA	0	0	0	0	0	0	23.8160836906814	0	NA	1	84.24	77.8571428571429	15.8846153846154	37.1825396825397	96.8333333333333	14	2	6	24	24	34.1714285714286	12.625	226.666666666667	8.8	3.3	9.5	12.25	26.5	141.333333333333	3.86666666666667	13	0.733333333333333	102	2.7	13.9	25.2	1.25	0	0	1	0	0	0	1	1
27998	129378	241109		NA	0	0	0	0	0	0	59.0178807691075	0	91.3	1	94.2916666666667	86.7272727272727	21.2083333333333	37.6944450095848	96.9166666666667	14	2	21	28	27	35.78	12.4	257.5	10.075	3.9	13.6666666666667	14.9166666666667	26.6666666666667	136	3.18	12.25	0.825	139	2.2	14.15	24	1.25	0	0	0	0	0	0	1	1
28018	100988	293731		NA	0	0	0	0	0	0	33.5620105160617	0	80	1	92.2272727272727	77.8695652173913	18.4814814814815	38.0833339691162	99.08	15	1	18	31	33	31.7142857142857	10.7714285714286	254.8	12.3	2.9	14	17.75	21.6666666666667	136.5	4.56666666666667	8.5	0.9	132.571428571429	3.05	11.825	23.175	0.975	0	0	0	0	0	0	1	1
28020	195561	259445		NA	0	0	0	0	0	0	37.8117534756763	0	96	2	84.5555555555556	79.6551724137931	13.5357142857143	36.6666673730921	99.2	14	4	13	23	35	32.6	11.12	192.666666666667	8.1	3.4	10.5	13	26.5	138	3.65	9.33333333333333	0.9	135.5	1.9	13.8333333333333	26.8666666666667	1.16666666666667	0	0	0	0	0	0	1	1
28390	137142	226904	23/6/2131 00:00:00	203	1	0	0	0	1	0	85.4995420210487	0	63.6	4	72.6086956521739	73.3478260869565	18	36.4351851851852	96.5454545454545	8	7	50	63	31	34.8	11.25	111	8.4	3.6	16.5	18.5	25.5	139.5	4.55	51.5	3	492.5	5.3	15.4	30.2	1.4	0	0	0	1	1	1	1	0
28407	183042	217605	27/10/2111 00:00:00	5	1	1	1	1	1	1	34.2925783339083	0	110	1	106.942857142857	73.05	23.8	37.8129628675955	98.8684210526316	15	3	32	73	42	29.42	10.2333333333333	282.166666666667	29.1833333333333	1.9	14.6	20.85	18.6	139.2	4.13636363636364	19.1666666666667	0.8	337.928571428571	4.54545454545455	14.8	27.6333333333333	1.28333333333333	0	0	0	0	0	0	1	0
28607	196092	239010		NA	0	0	0	0	0	0	61.4740632010192	0	NA	0	82.2083333333333	80.6818181818182	18.7083333333333	36.8888897365994	97.375	14	2	27	29	36	37.2333333333333	13	443	9.43333333333334	3.85	18	19.375	27	136.333333333333	3.125	13	0.833333333333333	115.333333333333	NA	10.9333333333333	23.3666666666667	0.9	0	0	0	0	0	0	1	1
28719	197878	294596		NA	0	0	0	0	0	0	23.3331039382413	1	45.7	0	83.5217391304348	73.6	17.24	37.1666668079517	98.8214285714286	15	1	17	19	17	31.78	10.78	294	14.7	3.9	14.5	15.75	18.75	138	3.56666666666667	8.6	0.66	124.6	2.15	12.9666666666667	28.4666666666667	1.13333333333333	0	0	0	0	0	0	1	1
28744	108474	269682		NA	0	0	0	0	0	0	42.355719264873	0	80	1	59.2666666666667	65.6774193548387	18.4242424242424	37.7888887193468	99.2666666666667	15	6	36	31	33	35.05	12.14	172.666666666667	11.2666666666667	2.5	13	17.75	21	142.6	4.62	11	1.03333333333333	144	2.03333333333333	13.75	31.7	1.25	0	0	0	0	0	0	1	1
28844	167271	219945		NA	0	0	0	0	0	0	66.3567998143088	0	76	0	106.730769230769	66.6527777777778	19.1923076923077	36.2777777071352	96.8653846153846	14	8	41	62	39	31.9166666666667	10.8333333333333	138.5	14.02	2.1	21.8	27.55	12.8	143.166666666667	4.06666666666667	16.3333333333333	1.06666666666667	135.5	7.2625	13.575	26.45	1.225	0	0	0	0	0	0	1	1
29154	177228	220175		NA	0	0	0	0	0	0	26.8675812125172	0	63.4	0	80.2692307692308	81.2962962962963	17.3333333333333	37.3809523809524	99.8571428571429	15	1	21	20	26	38	12.775	361.333333333333	18.8	3.1	11	14.25	25.5	143.666666666667	3.73333333333333	9	0.833333333333333	121.333333333333	1.53333333333333	11.15	28.3	0.95	0	0	0	0	0	0	1	1
29155	110756	266099		NA	0	0	0	0	0	0	58.4349632496324	0	65	1	109.28813559322	77.7820512820513	22.4	37.1428571428571	97.2790697674419	15	7	39	35	35	34.8	12.2333333333333	225.666666666667	9.06666666666667	2.9	13.5	17.25	20.5	138	4.56666666666667	6.33333333333333	0.666666666666667	88.75	2.775	12.9333333333333	31.5333333333333	1.13333333333333	0	0	1	0	0	0	1	1
29175	118292	204904	9/9/2165 00:00:00	2	1	1	1	1	1	1	32.7240818974005	0	210	0	90.7857142857143	74.7027027027027	21.6470588235294	37.3888898778845	96.3870967741936	15	6	28	26	29	38.82	13.55	267.75	17.1	3.2	16.6666666666667	19.6666666666667	17	139.6	4.25	11.25	1.1	154.25	2.9	12.35	27.725	1.05	0	0	0	0	0	0	1	1
29395	181452	248641		NA	0	0	0	0	0	0	51.1816491037297	1	57	0	68.0689655172414	81.3333333333333	15.2777777777778	37.3492062281048	100	15	1	21	27	30	35.9	12.34	244.25	10.975	3.7	10.3333333333333	12.0833333333333	25.3333333333333	137	3.825	9.75	0.625	119.25	1.35	12.375	23.625	1.0425	0	0	0	0	0	0	1	1
29839	119865	226767	4/9/2180 00:00:00	5	1	1	1	1	1	1	45.2612598100863	0	85	2	81.3571428571429	84.9761904761905	23.3243243243243	38.4236107932197	100	15	1	26	21	26	32.175	11.4166666666667	151.5	14.625	4.1	14	14.75	25.8	139.714285714286	2.92857142857143	6	0.6	173.714285714286	1.7	12.1666666666667	26.9666666666667	1.03333333333333	0	0	0	0	0	0	1	1
29880	189159	202794	23/2/2161 00:00:00	895	1	0	0	0	0	0	70.7552905815667	0	NA	1	69.1923076923077	81.9523809523809	18.9230769230769	36.6222229003906	96.5384615384615	15	0	25	28	23	39.3	13.35	257	16.15	4.3	14.5	14.75	27	139.5	4.05	20.5	1.1	95.5	NA	11.5	23.2	0.95	0	0	1	1	0	0	1	0
30034	166059	252629		NA	0	0	0	0	0	0	36.4111844820491	0	93	1	84.56	95.7857142857143	17.9714285714286	37.6111112322126	97.6666666666667	13	3	20	21	36	47.4666666666667	16.4666666666667	265	16.2	3.8	12	13.5	25	140.5	3.85	11.5	0.7	117.5	1.5	11.5	22.4	1	0	0	0	0	0	0	1	1
30121	127925	227369		NA	0	0	0	0	0	0	45.8105695067319	0	NA	1	78.4722222222222	71.6764705882353	16.047619047619	37.0999993218316	99.9189189189189	15	4	30	43	30	40.05	14.2	219.5	20.7	3.6	14.5	16.5	26	140	4.35	19	0.7	172.333333333333	2.15	14.3	24.2	1.25	0	0	1	1	1	0	1	1
30335	128950	207831		NA	0	0	0	0	0	0	52.5833398802357	1	69	1	96.9230769230769	87.8461538461538	16.448275862069	37.787036895752	97.4814814814815	14	3	19	14	32	30.2333333333333	10.2666666666667	95.6666666666667	5.7	4.7	16.3333333333333	15.5833333333333	25.3333333333333	135.666666666667	3.66666666666667	8.33333333333333	0.566666666666667	128	0.8	11.4	20.5	0.95	1	0	0	0	0	0	1	1
30405	113826	286420	29/10/2109 00:00:00	2	1	1	1	1	1	1	66.2798697824294	0	69.5	0	87.0740740740741	92.1379310344828	23.3333333333333	36.7777777777778	99.6333333333333	3	5	60	81	46	30.65	10.7	239.666666666667	16.7333333333333	3.5	20.3333333333333	22.5833333333333	19.3333333333333	137.75	3.4	15.5	0.85	175.666666666667	4.68	12.5	26.6333333333333	1.1	0	0	0	0	0	0	1	1
30741	155594	200752		NA	0	0	0	0	0	0	69.0344224716966	1	52	1	81.1923076923077	69.09375	18.7666666666667	35.8166664971246	99.3076923076923	15	1	25	50	31	32.05	11.1	247	8.35	3	10	13.5	20	140.5	3.66666666666667	18	0.95	142.5	1.5	11.9	22.4	1	0	0	0	0	0	0	1	1
30811	121033	275846	24/10/2135 00:00:00	304	1	0	0	0	1	0	76.9766693054549	0	53	1	85.4864864864865	83.15	13.8536585365854	38.1666663840965	99.7272727272727	10	5	42	48	37	37.75	13.5	266	14.15	3.8	11	12.5	29	138.5	3.43333333333333	19	0.8	139	NA	13.45	22.45	1.15	0	0	0	0	0	0	1	1
30869	125940	208008	5/12/2123 00:00:00	15	1	1	1	1	1	1	88.9218856886261	1	55.3	1	71.4074074074074	76.5357142857143	20.962962962963	36.1111111111111	96.962962962963	9	4	47	53	37	30.05	9.9	171	7.3	3.6	12.6666666666667	14.6666666666667	30	139.666666666667	3.96666666666667	19	0.766666666666667	144.666666666667	NA	14	25.75	1.25	0	0	0	0	0	0	1	1
30966	148111	256989		NA	0	0	0	0	0	0	23.0891842612924	0	67.1	2	107.466666666667	96.8055555555556	15.1944444444444	37.4722226460775	100	15	3	21	29	26	31.875	11.2333333333333	74.6666666666667	10.8	2.6	9.66666666666667	14.1666666666667	25	137.666666666667	4	9.33333333333333	0.9	109	3.66	14.5	35.6333333333333	1.26666666666667	0	0	0	0	0	0	1	1
31425	101850	275518		NA	0	0	0	0	0	0	58.5916247918427	0	NA	3	109.322580645161	85.8823529411765	18.59375	37.0555555555556	96.9310344827586	8	5	30	28	31	34.1428571428571	12.25	230	14.5333333333333	3	14	17.5	25	136	3.775	13.5	0.75	145	3.41666666666667	13.6333333333333	24.6	1.2	0	0	0	0	0	0	1	1
31486	107855	241235	30/1/2161 00:00:00	5	1	1	1	1	1	1	86.9210476661136	1	NA	1	73.9032258064516	63.9354838709677	14.8709677419355	36.4761909605965	98.8709677419355	8	4	51	73	37	26.225	8.5	174.75	3.225	2.9	11	14.75	35.5	144.666666666667	4.1	18	0.933333333333333	94	1	13.85	37.075	1.2	0	0	0	0	0	0	1	1
31647	162283	258957	10/5/2123 00:00:00	1	1	1	1	1	1	1	83.5000456698725	0	NA	1	104.826086956522	66.15	19	36.2361113230387	93.0416666666667	11	5	54	77	35	29.7333333333333	10	240	85.7333333333333	2.4	17.3333333333333	22.3333333333333	18.6666666666667	137	3.73333333333333	59.6666666666667	2.53333333333333	93.3333333333333	2.15	18.5	36.75	1.75	0	0	0	1	0	1	1	0
31658	178647	225098		NA	0	0	0	0	0	0	23.1583413518627	1	62.3	1	71.6470588235294	92.1428571428571	16.225	37.4907401756004	100	15	0	14	11	23	30.2	11.25	232.5	14.45	3.5	11.3333333333333	13.5833333333333	23	138.333333333333	3.76666666666667	9.33333333333333	0.666666666666667	128.666666666667	NA	12.1	23.3	1	0	0	0	0	0	0	1	1
31703	169058	205359		NA	0	0	0	0	0	0	55.7181686946473	0	75	1	84.4193548387097	73.8684210526316	16.5128205128205	36.1507936507937	98.9142857142857	3	8	60	77	47	33.3666666666667	11.8	211.666666666667	17.9666666666667	3.2	9.25	12.25	24.75	140.75	4.15	10.5	0.7	111.166666666667	0.9	13.0333333333333	29.1666666666667	1.13333333333333	0	0	0	0	0	0	1	1
31852	197965	264870	2/10/2142 00:00:00	63	1	0	1	1	1	0	67.4850303145028	0	46	1	82.4666666666667	64.2222222222222	17.7659574468085	37.5416670905219	99.3695652173913	15	5	28	28	26	27.7	9.06666666666667	207	6.63333333333333	2.5	11.5	16.25	26	141.333333333333	3.475	10.6666666666667	0.5	107.2	1.775	15.8333333333333	30.5	1.46666666666667	0	0	0	0	0	0	0	1
32302	193469	266575		NA	0	0	0	0	0	0	49.6253985751608	0	91	1	72.6923076923077	67.4878048780488	18.8	37.3555552164714	99.7692307692308	15	1	29	25	30	35.525	12.4666666666667	199.333333333333	12.1333333333333	3.4	13	15.5	20.5	140	3.825	8.75	0.65	104.5	1.6	12.8666666666667	28.2	1.13333333333333	0	0	0	0	0	0	1	1
32315	101791	252333	13/12/2140 00:00:00	1200	1	0	0	0	0	0	80.8811630180964	0	87	4	75.462962962963	62.4385964912281	16.7586206896552	35.8518515692817	99.5789473684211	6	8	63	100	54	23.0888888888889	7.81666666666667	71.6666666666667	5.43333333333333	2.15	12.6666666666667	18.2916666666667	16	133.6	3.67142857142857	23	1.4	106.333333333333	0.84	15.8333333333333	42.9666666666667	1.46666666666667	0	0	0	0	0	1	1	0
32551	190198	238787	15/11/2123 00:00:00	93	1	0	0	1	1	0	79.0430575696945	0	76.6	1	69.25	83.9565217391304	17.2083333333333	36.8333332122318	97.4347826086957	12	3	31	37	28	37.3333333333333	12.8	237.5	12.45	4.3	14	14.25	26	141.666666666667	4.43333333333333	21.5	1.2	115.333333333333	1.1	11.85	24.7	1	0	0	0	0	0	0	1	1
32584	174497	270274	12/10/2151 00:00:00	1513	1	0	0	0	0	0	80.4652537133168	0	83	1	64.1578947368421	96.7777777777778	13.8421052631579	35.7888887193468	96	14	2	37	36	31	36.25	12.4	197.5	12.05	3.7	13.6666666666667	15.4166666666667	26	140.666666666667	5.06	35	1.7	176.333333333333	NA	12.15	25.5	1.05	0	0	1	0	0	0	1	0
32592	188658	232447		NA	0	0	0	0	0	0	72.6396378849376	0	84	1	91.8620689655172	85.3571428571429	20.9705882352941	37.455556233724	97.1034482758621	13	6	41	60	43	41.4	14.825	157	11.5333333333333	3.9	14.5	15.75	26	139.333333333333	3.5	23.6666666666667	0.933333333333333	155	2.4	11.7	22.6	1	0	0	0	0	0	0	0	1
32615	127025	205196		NA	0	0	0	0	0	0	75.937953149581	1	NA	1	96.4285714285714	84.0357142857143	18.1612903225806	36.7469132976767	99.0333333333333	13	5	34	33	30	29.5333333333333	10.925	179.666666666667	13.1	3.2	14.5	17.5	19.5	139.666666666667	4	15.3333333333333	0.733333333333333	165.5	3.33333333333333	12.6	22.45	1.1	0	0	0	0	0	0	1	1
32643	101340	274492		NA	0	0	0	0	0	0	88.1797065623867	1	NA	1	79.3157894736842	64.9302325581395	18.5384615384615	37.1805551317003	98.5769230769231	3	5	75	72	47	32.16	10.9	414.666666666667	8	4	16	17	22.3333333333333	141.8	3.58333333333333	13.3333333333333	0.433333333333333	92.8	1.1	12.4	25	1.05	0	0	0	0	0	0	1	1
32756	169850	217071		NA	0	0	0	0	0	0	59.8418629330386	0	113	1	69.2692307692308	78.0857142857143	16.6923076923077	36.522221883138	95.9230769230769	12	3	22	42	27	41.0666666666667	14.8	232	13.4666666666667	3.8	15.6666666666667	17.1666666666667	22.6666666666667	135	3.8	16.3333333333333	0.733333333333333	181	NA	12.7333333333333	23.7	1.1	0	0	0	0	0	0	1	0
73362	195396	219463		NA	0	0	0	0	0	0	78.3124795480602	0	NA	1	NA	NA	NA	NA	NA	NA	3	32	14	20	30.3666666666667	10.24	223.333333333333	11.6333333333333	3.2	12.75	15.75	19.5	145.2	4.34	29.6	1.3	145.166666666667	3.5	13.3333333333333	25.5	1.1	0	0	0	0	1	0	1	1
10005606	29646384	38740124		NA	0	0	0	0	0	0	38.928254417619	0	84.1	1	102.909090909091	83.7142857142857	16.3478260869565	37.0628571428571	96.3809523809524	10	8	33	53	37	34.18	11.42	195.4	20.16	3.63333333333333	15.5	17.4166666666667	25.5	142.5	4.45	4.66666666666667	0.7	152	3	13.975	29.475	1.275	0	0	0	0	0	0	0	0
10012476	22014575	37412986		NA	0	0	0	0	0	0	88.0244890906425	0	55	1	56.48	65.2	15.12	36.7316666666667	98.4583333333333	10	5	54	65	34	27.9	8.75	162	22.975	3.4	15	17.5	22	146	4.3	35	1	108	NA	12.95	23.25	1.1	0	0	0	0	0	0	0	0
10021487	28998349	38197705		NA	0	0	0	0	0	0	43.9227196549746	0	143	1	115.09375	74.3375	21.972972972973	37.8976923076923	96.8285714285714	15	10	45	62	33	37.8571428571429	12.3833333333333	179	8.25	3.4	17.2	19.7	17.8	137.166666666667	5.78333333333333	18	1.78	141	3.53333333333333	11.85	24.35	1.1	1	0	0	0	0	0	0	0
10046724	25792614	33043772		NA	0	0	0	0	0	0	53.670282382031	0	78	1	61.25	88.52	17.42	36.705	99.1666666666667	13	1	30	15	35	39.35	13.4	299.5	8.5	3.8	21	22.5	16	141	4.6	10	0.8	125	NA	11.65	25.4	1.1	0	0	0	0	0	0	0	0
10049334	22451428	37098798	5/6/2184	1991	1	0	0	0	0	0	82.9755689378549	0	79	1	68.7272727272727	87.4242424242424	16.453125	36.38	98.4848484848485	12	7	51	24	36	29.5	10.7333333333333	88	4.73333333333333	3.5	13.5	15.75	25.25	137.5	3.275	14.5	0.625	117.25	1.5	16.7333333333333	29.3333333333333	1.46666666666667	0	0	0	0	0	0	0	0
10074611	23494296	39858412		NA	0	0	0	0	0	0	56.8372854314552	1	78.5	1	121.821428571429	90.34375	17.25	37.97	98.8214285714286	15	3	32	46	43	27.34	9.55	194.25	16.525	3.2	10.5	13.5	20.5	143.5	3.85	10.5	0.45	139	3.025	12.1	23.775	1.125	0	0	0	0	0	0	0	0
10135398	28054572	36223916		NA	0	0	0	0	0	0	59.7335965682418	0	87.3	1	103.64	92.7777777777778	15.9444444444444	37.8433333333333	98.1538461538462	14	4	27	31	27	33.45	11.575	150	7.875	4	20	21	23	141	3.4	7.66666666666667	0.733333333333333	156	1.9	12	26.95	1.125	0	0	0	0	0	0	0	0
10153922	21977569	34789271		NA	0	0	0	0	0	0	84.4313863593636	1	58	1	81	85.6209677419355	14.3103448275862	37.10375	100	15	2	41	39	41	31.76	10.9	300.333333333333	15.5666666666667	3.5	14	16.25	22	133	3.4	9	0.7	152	1.3	10.3	22.35	0.95	0	0	0	0	0	0	0	1
10166031	28764013	32379118		NA	0	0	0	0	0	0	22.3267202141168	0	67.6	0	89.84	80.8846153846154	14.28	36.6766666666667	98.92	15	2	10	28	16	38.48	14.5	201.5	11.6	4.3	14.5	14.75	24.5	140.5	4.05	8	0.7	111	NA	13.3	24.3	1.1	0	0	0	0	0	0	0	0
10192358	23267541	38734900		NA	0	0	0	0	0	0	86.7289136000545	0	67.7	1	66	80.0714285714286	19.9285714285714	36.7783333333333	95.2142857142857	15	2	28	24	26	38.55	13	153.5	7.85	4.3	17	17.25	25	127	4	19	1	111	NA	12.3	25.3	1.15	0	0	0	0	0	0	0	0
10192748	21713055	32675791	13/6/2140	257	1	0	0	0	1	0	84.7455464839446	1	61.8	1	70.0333333333333	66.5	16.359375	35.8366666666667	99.2692307692308	15	2	57	48	42	32.7833333333333	10.625	409.75	8.35	2.4	11.6666666666667	16.6666666666667	23	138	4.06666666666667	31	1.1	123.333333333333	1.85	13.7	32.85	1.3	0	0	0	0	0	0	1	0
10194423	25670259	39561499		NA	0	0	0	0	0	0	47.9436076324434	1	73	1	110.769230769231	94.2608695652174	17.24	36.8971428571429	95.2692307692308	15	1	22	33	23	38.2	13.4	124	8.1	3.5	17	19.25	22	137	2.9	6	0.4	110	NA	10.25	26.7	0.95	0	0	0	0	0	0	0	0
10194609	21892871	30934365	19/1/2134	3	1	1	1	1	1	1	31.0425745122412	0	68	1	77.6451612903226	87.609375	21.0142857142857	37.4685714285714	99.9090909090909	6	4	35	56	39	28.58	10.4666666666667	217.666666666667	16.2333333333333	3.5	12	14.25	24.5	140.5	3.85	13	1.05	138.5	1.5	17.65	38.2	1.65	0	0	0	0	0	0	0	0
10199363	22460398	31532588		NA	0	0	0	0	0	0	68.0847896736958	0	99	1	84.7777777777778	94	15.8148148148148	36.435	95.0740740740741	14	3	20	18	22	40	14.1	180.5	6.85	3.8	13	14.5	25	137	3.8	11	0.8	93	NA	12	25.2	1	0	0	1	0	0	0	0	0
10221122	28145458	38364928		NA	0	0	0	0	0	0	46.4614729564386	0	86.8	0	106.096774193548	82.3035714285714	19.515625	36.8955555555556	98.6129032258064	15	6	39	30	35	37.125	12.875	127.5	12.35	2.9	20	23.75	19.25	140.5	4.925	12.25	0.925	122.5	2.35	13.075	67.8	1.125	0	0	0	0	0	0	0	0
10234658	26526603	34565014		NA	0	0	0	0	0	0	61.2496575329964	0	71.3	1	111.791666666667	91.3076923076923	20.375	37.0566666666667	99.84	15	4	42	40	40	26.7	9.5	79.7777777777778	12.8022222222222	2.5	13.2	17.95	20.4	142	4.3	13.2	1	156.6	2.55	18.8125	44.9	1.725	1	0	0	0	0	0	0	0
10275551	29989089	38701565		NA	0	0	0	0	0	0	67.2320056139339	0	95.5	1	90.3076923076923	91.3103448275862	20.0192307692308	38.04	98.4615384615385	4	4	58	67	46	36.9	12.5	295	11.15	2.9	15.5	19.25	20	130.666666666667	5.8	6	0.5	104	NA	17.4	37.7	1.6	1	0	1	0	0	0	0	0
10276559	27465871	34327075		NA	0	0	0	0	0	0	61.0945187635108	0	97.4	1	88.0869565217391	77.6521739130435	16.5454545454545	37.31	96.3913043478261	15	8	29	38	26	22.76	7.275	81	6.65	3.4	10.6666666666667	13.1666666666667	24	136.333333333333	3.83333333333333	8.33333333333333	0.666666666666667	97.6666666666667	NA	16.1	32.9	1.4	1	0	0	0	0	0	0	0
10279520	21389738	31507851		NA	0	0	0	0	0	0	87.8839535005406	1	63	0	83.5	77.2166666666667	21.5	37.495	97.9583333333333	15	6	50	48	39	29.575	10.5142857142857	173.571428571429	5.44285714285714	2.8	14.8	18.8	20.4	141.2	3.98	22.6	1.18	121.8	4.1625	13.4	27	1.26666666666667	0	0	0	0	0	0	0	0
10289125	25484210	37716176	11/6/2131	4	1	1	1	1	1	0	29.4306600524827	0	85.8	0	119.814814814815	85.5185185185185	26.7586206896552	39.42	99.7407407407407	15	6	37	64	41	36.2	13.025	167.5	25.45	2.6	15.3333333333333	19.8333333333333	19.3333333333333	146	4.83333333333333	19.6666666666667	1.2	129.666666666667	6.3	16.45	35.15	1.5	0	0	0	0	0	0	0	0
10291949	28581246	33113514	14/9/2144	7	1	1	1	1	1	1	67.682316944808	0	80	3	47.75	78.2592592592593	22.4074074074074	35	98.1666666666667	15	7	51	44	34	35.42	11.38	178.4	5.96	3.3	15	17.75	19.6666666666667	140.333333333333	4.03333333333333	10.6666666666667	0.6	174.666666666667	1.85	10.9	30.3	1	0	1	0	0	0	0	0	0
10311956	25628815	36577532		NA	0	0	0	0	0	0	39.1779584950982	0	78.95	1	106.684210526316	85.8421052631579	16.3684210526316	37.57	100	15	4	22	43	33	22.45	8.28	127	7.16	2.3	10	15.25	25.5	145	4.4	12	0.75	132.5	4.825	15.8666666666667	42.52	1.4	0	0	0	0	0	0	0	0
10361310	23864255	34095034		NA	0	0	0	0	0	0	49.5313904510191	0	86.9	1	66.0416666666667	100.541666666667	22.4166666666667	36.9671428571429	97.125	15	0	17	25	25	35.1666666666667	12.2	231.75	14.3666666666667	4.4	14.6666666666667	14.6666666666667	24.6666666666667	140.333333333333	3.53333333333333	19.3333333333333	0.933333333333333	129.333333333333	NA	11.8	33.65	1.1	0	0	0	0	0	0	0	0
10367771	20952310	30055697	5/3/2161	371	1	0	0	0	0	0	52.1614245562607	0	65.45	0	62.9583333333333	87.4347826086957	16.7592592592593	37.2483333333333	99.875	15	0	18	8	29	35.8	12.2	238.5	8.9	3.85	15	16.375	28	147	3.1	10	0.8	109	NA	10.05	29.5	0.9	0	0	0	0	0	0	0	0
10452634	21702101	30914209		NA	0	0	0	0	0	0	46.9335058825534	0	71.1	0	98.2962962962963	79.7068965517241	20.125	36.9377777777778	99.4615384615385	15	7	40	44	34	32.44	10.8666666666667	214.333333333333	8.63333333333333	3.7	18.5	20.25	14	137	4.5	11	1.05	107.5	3.56666666666667	10.9	22.1	1	0	0	0	0	0	0	0	0
10455192	23575353	38544265		NA	0	0	0	0	0	0	42.1024682113351	0	99.3	0	115.590909090909	86.0454545454545	18.0909090909091	38.3444444444444	97.8571428571429	15	4	33	31	31	37.4666666666667	13.1666666666667	145.666666666667	10.7666666666667	3.7	17	18.75	24	134.5	3.7	8	0.75	113	1.1	10.2	25.55	0.95	0	0	0	0	0	0	0	1
10455694	29811294	39085982		NA	0	0	0	0	0	0	54.2290414452762	0	82.4	0	92.25	89.7083333333333	17.8653846153846	37.2966666666667	99.1666666666667	15	3	18	21	35	39.65	13.025	226	11.725	4.1	13.3333333333333	14.0833333333333	23.6666666666667	143.333333333333	4.03333333333333	11.6666666666667	0.633333333333333	123	NA	11.7666666666667	24.0666666666667	1.1	0	0	0	0	0	0	0	0
10463392	24070718	32567783		NA	0	0	0	0	0	0	52.9088798963731	0	91	0	104.12	82.24	16.8	36.0557142857143	100	15	2	27	39	34	32.15	11.7666666666667	184.333333333333	12.2	2.2	12	17.5	19	144	4.25	13	1	168	2.6	15.025	37.5	1.3	0	0	0	0	0	0	0	0
10481108	28070055	34120237		NA	0	0	0	0	0	0	65.4165978386324	0	88	1	75.3793103448276	92.2857142857143	14.6333333333333	37.162	95.3548387096774	14	3	20	15	21	24.5	9.2	166.666666666667	4.76666666666667	3.75	9.5	11.125	31.5	138.5	3.55	11.5	0.85	116	NA	17.125	29.1	1.55	0	0	0	0	0	0	0	0
10516113	26537748	34798575	28/6/2185	2	1	1	1	1	1	1	62.4838192516499	0	107.5	1	88	86.5208333333333	23.7142857142857	36.8085714285714	98.6666666666667	15	3	31	41	33	38.86	13.64	166.2	12.76	4.6	13.8	13.3	26.6	142.8	3.7	16.8	0.98	172.4	1.73333333333333	18.6285714285714	28.3857142857143	1.75714285714286	0	0	0	0	0	0	0	0
10526039	26282150	32911376	24/5/2121	1	1	1	1	1	1	1	84.3891521846398	1	70	0	112.424242424242	84.4193548387097	26.7333333333333	34.9116666666667	73.7692307692308	3	15	80	144	58	25.4857142857143	8.31428571428571	82.5714285714286	22.1857142857143	1.95	16.1428571428571	22.2678571428571	28.8571428571429	147.285714285714	3.88571428571429	35.1428571428571	0.971428571428572	185.571428571429	8.475	16.5857142857143	43	1.51428571428571	0	0	1	0	0	0	0	0
10537484	28946994	33667114		NA	0	0	0	0	0	0	20.8287047430957	0	NA	4	103.045454545455	73.9473684210526	21.4545454545455	36.924	98.6666666666667	15	3	18	56	22	30.9142857142857	10.2857142857143	288.142857142857	18.1571428571429	3.46666666666667	13.6666666666667	16	20.5	133.833333333333	5.53333333333333	31.3333333333333	1.01666666666667	109.833333333333	1.1	12.85	29.15	1.175	0	0	0	0	0	0	0	0
10554191	27497410	34976504	11/10/2180	801	1	0	0	0	0	0	59.5833803341346	0	74	1	78.25	95.7307692307692	13.5416666666667	36.165	97.2608695652174	8	3	31	41	26	33.775	11.8	349.5	19.225	3.6	11.5	13.5	29.5	136	3.975	17.5	0.9	141.5	2	13.225	22.175	1.15	0	0	1	0	0	0	0	0
10560224	26922141	39449003		NA	0	0	0	0	0	0	30.172353383358	0	68.8	1	83.3076923076923	91.8076923076923	20.7931034482759	38.0311111111111	98.7777777777778	10	2	23	34	29	38.1666666666667	13.3333333333333	371.333333333333	14.3	4.25	16	16.375	24.5	137.6	3.95	10	0.7	132.5	NA	14.0666666666667	25.5333333333333	1.2	0	0	0	0	0	0	0	0
10587592	24364028	37357821	16/11/2182	1	1	1	1	1	1	1	49.8709351151657	0	80.45	0	106.571428571429	90.6111111111111	19.8333333333333	37.8983333333333	98.8928571428571	15	1	45	36	33	41.55	13.55	234	9.4	3.3	16	18.75	18	144	2.8	7	0.7	117	2.5	12	28.1	1.1	0	0	0	0	0	0	0	0
10598816	22886008	38658006	28/12/2176	81	1	0	1	1	1	0	83.7680431360882	0	41.4	1	77.037037037037	86.9259259259259	22.037037037037	36.5857142857143	97.7037037037037	13	4	42	31	39	33.35	10.85	102.5	3.9	3.4	12	14.5	28.5	141	3.45	9	0.7	100.5	NA	14.35	29.35	1.35	0	0	0	0	0	0	1	1
10600115	27876015	33791778	20/6/2150	186	1	0	0	0	1	0	67.9582231324254	0	98.5	0	89.15625	80.3939393939394	20.0571428571429	36.7536363636364	99.65625	15	12	58	64	40	22.8	7.75	43.5	10.65	2.1	30	35.75	18.5	142	4.3	142.5	7.25	90.5	1.75	10.9	24.9	1	0	0	0	0	0	0	0	0
10605742	20767596	32008385	16/11/2118	11	1	1	1	1	1	0	86.814433383285	1	57	0	101.076923076923	81.32	19	36.3416666666667	92.25	8	9	53	65	48	31.4	10.2	209.333333333333	10.0666666666667	2.4	14	19	21.3333333333333	139.333333333333	3.63333333333333	24	0.533333333333333	110.333333333333	2	44.7	38.2333333333333	4.23333333333333	0	0	0	0	0	0	0	0
10610638	24909983	33532574		NA	0	0	0	0	0	0	84.2245657217224	1	54.8	1	69.8461538461538	67.3333333333333	18.8148148148148	36.6257142857143	99.3461538461538	15	4	39	36	39	25.15	7.7	93.5	6.475	3.9	10.6666666666667	11.9166666666667	26	138	4.36666666666667	29	1.1	139.333333333333	NA	10.2666666666667	26.1666666666667	0.966666666666667	0	0	0	0	1	0	0	0
10610928	20920127	30948577	27/7/2175	2444	1	0	0	0	0	0	56.8761732708116	0	79.7	0	77.0645161290323	94.9354838709677	12.8225806451613	36.77	98.15625	15	7	36	37	33	33.5333333333333	11.2666666666667	180.333333333333	10.8333333333333	3.4	15	17.5	25.3333333333333	126.666666666667	4.76666666666667	16.5	5.43333333333333	65	NA	12.8	33.2	1.2	0	0	1	0	0	1	0	0
10623984	27178557	31991868		NA	0	0	0	0	0	0	61.2507974165074	0	80	1	124.34375	79.9677419354839	20.65625	37.9845454545455	95.40625	15	3	44	71	34	35.1	11.775	146	3.95	2.8	8.5	12.5	27	135	3.8	18.5	0.8	137.5	NA	NA	NA	NA	0	0	0	0	0	0	0	0
10645750	22664429	33398726		NA	0	0	0	0	0	0	38.9178959885957	1	52.6	0	96.3333333333333	74.2666666666667	18.3939393939394	38.416	100	15	1	14	19	28	32.5666666666667	10.55	374.5	17.25	3.5	10	12.25	25	135	3.4	8	0.8	95	NA	11.9	29.6	1.1	0	0	1	0	0	0	0	0
10682128	27155496	33019738	24/1/2169	38	1	0	1	1	1	0	79.963162779746	1	71.2	0	105.909090909091	101.681818181818	17.1363636363636	37.37	97.9090909090909	14	3	34	25	39	31.225	10.375	154.5	7.65	3.5	21.5	23.75	20.5	135.5	4.25	19	1.05	120.5	3.88333333333333	15.025	21.825	1.325	0	0	0	0	1	0	0	1
10691616	27178196	35869404	6/7/2153	169	1	0	0	1	1	0	51.047004603949	1	39.4	1	95.3571428571429	71.2692307692308	18	37.1357142857143	97.4074074074074	9	4	27	46	34	33.2333333333333	11.5333333333333	367.666666666667	8.76666666666667	3.6	12	14	25	139	3.45	7	0.4	95	NA	14.1666666666667	25.0333333333333	1.23333333333333	0	0	0	0	0	0	0	0
10698368	28226681	39929700		NA	0	0	0	0	0	0	48.2349317560534	1	55	1	69.3333333333333	80.8518518518518	16.8928571428571	36.9928571428571	97.3214285714286	14	1	15	19	18	40.6	13.05	315	6.65	4.2	15.5	16	21.5	141	3.6	9.5	0.45	94.5	NA	11.6666666666667	79.9	1.06666666666667	0	1	0	0	0	0	0	0
10699159	25420241	36450775		NA	0	0	0	0	0	0	26.6924955843584	0	80	1	82.5151515151515	101.5625	15.8235294117647	36.25	98.6333333333333	15	4	34	61	37	42.2833333333333	13.9	202.5	19.0166666666667	2.1	13.3333333333333	19.0833333333333	24	138.333333333333	4.91666666666667	31.6666666666667	3.11666666666667	167	2.16666666666667	13.4666666666667	29.5	1.13333333333333	0	0	0	0	0	0	0	0
10704202	22131227	32354496		NA	0	0	0	0	0	0	27.3671652402152	0	86	1	85.75	69.7826086956522	16.7916666666667	37.1042857142857	95.75	10	3	22	16	28	44.4666666666667	15.4666666666667	207.666666666667	11	4.4	15.5	15.5	25	139.5	3.8	8.5	0.75	123.5	NA	11.1	28.5	1	0	0	0	0	0	0	0	0
10704388	21326251	34355353		NA	0	0	0	0	0	0	40.7499822035801	0	70	1	79.6666666666667	85.1153846153846	17.8214285714286	36.0314285714286	99.5714285714286	11	4	50	38	34	31.7	10.95	113.5	4.75	3.2	16.5	19.5	21	141.5	3.65	9	0.5	104	3.05	15.6333333333333	29.55	1.4	0	0	0	0	0	0	0	0
10708393	26497591	32927188	25/6/2128	6	1	1	1	1	1	1	86.4656786915707	0	64	1	75.5357142857143	79.6206896551724	17.7241379310345	36.8722222222222	99.7777777777778	15	6	38	48	31	31.18	9.52	94.4	9.6	3.1	13.25	16.5	22.25	142.75	4.025	58.6	2.275	96.25	NA	15.38	29.2	1.4	0	1	0	1	0	1	0	0
10708431	23430883	31190564		NA	0	0	0	0	0	0	71.1533838447446	0	79.8	0	68.8461538461538	80.8148148148148	14.6896551724138	36.3842857142857	99.9230769230769	10	5	46	40	34	32.7666666666667	11.5666666666667	199	12.2	4.1	14.5	15.25	20.8333333333333	128	4.03333333333333	10.6666666666667	0.866666666666667	178.333333333333	1.23333333333333	10.9	25.85	1	0	0	0	0	0	0	0	0
10710933	29478971	33558247		NA	0	0	0	0	0	0	80.1917735364498	0	97.3	1	79.6470588235294	109.25	19.1176470588235	36.695	97.5294117647059	13	2	43	38	36	38.8	12.45	266.5	15.4	4	20.25	21.25	20.75	136	4.55	15.5	0.85	117.75	NA	12.2666666666667	30.1666666666667	1.13333333333333	0	0	0	0	0	0	0	0
10719983	27831216	33135187	11/5/2117	244	1	0	0	0	1	0	78.6903603942348	1	52.4	1	63.2222222222222	67.0416666666667	18.2592592592593	37.1671428571429	96.8518518518518	14	2	33	33	31	31.3666666666667	10.5	189.333333333333	12.9666666666667	3.9	13	14.25	29.5	139	3.86666666666667	14.5	0.6	151.5	NA	21	26.25	2.05	0	0	0	0	0	0	0	1
10731752	22515460	37349962		NA	0	0	0	0	0	0	66.5554270258562	0	82	2	121	102.458333333333	22.2	37.79	98.4230769230769	11	5	30	55	35	28.6	10.5	127.5	8.85	3.3	16.5	19.25	25	133.5	3.5	29	1.4	158.5	NA	10.5	27	1	0	0	0	0	0	0	0	0
10740407	28379235	30818824	2/3/2141	2	1	1	1	1	1	1	88.1588216397165	1	73.6666666666667	0	68.6	71.12	19.3846153846154	37.2242857142857	99.6538461538462	15	2	43	32	34	29.05	9.75	187	11.5	3.6	15.6666666666667	17.6666666666667	16.6666666666667	136.666666666667	4.6	32.3333333333333	1.13333333333333	163.333333333333	NA	11.9	20.25	1	0	0	0	0	0	0	0	1
10751462	21713680	39553351		NA	0	0	0	0	0	0	68.9206491099661	0	113	1	88.225	95.1770833333333	19.4	38.3377777777778	93.2	7	11	51	69	51	33.45	11.275	265.25	12.725	4.6	16.6666666666667	16.1666666666667	27.3333333333333	141.666666666667	3.4	14.3333333333333	1.5	137.666666666667	0.966666666666667	16.2333333333333	25.6666666666667	1.43333333333333	0	0	1	0	0	1	0	1
10769624	25499783	36683041		NA	0	0	0	0	0	0	50.0084552007832	1	73.75	0	79.7045454545455	70.5813953488372	16.0113636363636	36.474	99.1136363636364	15	7	29	26	28	24.7714285714286	8.6	63.75	7.47142857142857	2.5	16.25	21	23	142	3.825	6.5	0.5	115	3.5	15.0714285714286	32.1	1.38571428571429	1	0	0	0	0	0	0	0
10791103	26710023	37377866		NA	0	0	0	0	0	0	19.3402842803158	0	56.5	3	NA	NA	NA	NA	NA	NA	3	9	10	9	32.2714285714286	11.6	249	21.8333333333333	3.3	11.5	14.25	25.5	139.5	4.55	12.5	0.85	137.5	2.6	15.2666666666667	30.3333333333333	1.33333333333333	0	0	1	0	0	0	0	0
10791745	22041700	39732002		NA	0	0	0	0	0	0	32.1003541639668	1	63.3	1	111.875	76.5	18.5833333333333	36.8983333333333	99.04	15	2	18	40	26	34.2285714285714	11.825	216.75	20.6	3.1	14.5	17.75	22.5	139.5	4.65	15.6666666666667	0.8	150.5	NA	12.3	23.4	1.15	0	0	0	0	0	0	0	1
10794068	22344646	30385258		NA	0	0	0	0	0	0	77.7391750614052	0	86.35	1	103.24	73.8461538461538	24.2115384615385	37.65	98.037037037037	15	8	45	78	48	39.35	13.25	326.333333333333	6.25	3.05	15	18.375	19	131	4.5	13	0.8	53	2.07142857142857	11.6333333333333	28.95	0.966666666666667	0	0	1	0	0	0	0	0
10806973	20436523	39625799		NA	0	0	0	0	0	0	52.8151501835313	0	106	0	91.875	82	21.2115384615385	37.8516666666667	94.4166666666667	15	6	27	34	31	38.55	12.375	194.5	14.175	3.5	10.3333333333333	12.5833333333333	23	140.666666666667	4.76666666666667	19.6666666666667	1.03333333333333	129.666666666667	1	11.8	25.85	1.1	0	0	0	0	0	0	0	0
10809535	22974148	38706917		NA	0	0	0	0	0	0	63.6097441331136	0	133.7	2	66.28	87	20.32	37.1914285714286	98	13	2	25	27	23	41.75	13.85	208	9.65	3.4	12	14.5	25.5	143	4.25	26.5	0.55	142	NA	15.5	24.7333333333333	1.36666666666667	1	0	0	0	0	0	0	0
10815169	20980090	33706843		NA	0	0	0	0	0	0	53.8458204879687	0	82.25	1	93.4838709677419	79.0483870967742	18.28125	37.57625	99.8620689655172	15	2	38	48	34	36.6833333333333	13.05	223	25.75	3.3	10.6666666666667	13.4166666666667	21.3333333333333	138	4.73333333333333	15.3333333333333	1.16666666666667	101.333333333333	2.64	13.4	25.8	1.1	0	0	0	0	0	0	0	0
10847023	29856712	37330033		NA	0	0	0	0	0	0	64.5415587473511	1	65.1	1	68.5714285714286	74.2380952380952	14.45	36.735	94.6	15	1	33	26	19	30.35	9.7	172.5	4.65	2.6	10	14.5	24	144	3.9	8	0.8	85	NA	11.2	30.8	1	0	0	1	0	0	0	0	0
10880723	29827821	39757762	18/6/2204	100	1	0	0	1	1	0	61.1837425597275	1	62.5	1	72.1034482758621	97.5	14.948275862069	36.97875	99.962962962963	15	1	35	21	26	25.1	8	137	6.6	2.8	16	20	21	134	3.4	5	0.5	86	1.65	13.5	28.4	1.2	0	0	0	0	0	0	1	0
10906447	24188540	39651826		NA	0	0	0	0	0	0	70.3184817646017	0	66.3	3	78.7916666666667	74.3103448275862	16.36	36.9771428571429	99.56	15	3	32	37	31	35.1	12.0333333333333	166	9.06666666666667	4.1	12.5	13.25	24	136	3.65	11	0.8	214	1	13.5333333333333	27.0333333333333	1.23333333333333	0	0	0	0	0	0	0	1
10909092	23545748	31388244	7/8/2118	2	1	1	1	1	1	0	19.5917613831682	0	72.5	0	118.205882352941	81.6583333333333	17.0571428571429	36.0914285714286	99.1194029850746	3	9	66	105	42	27.6428571428571	9.28333333333333	227.833333333333	21.3333333333333	2.7	11.25	15.5	22	146.25	4.775	13	1.125	155.75	2.9	18.12	33.6	1.62	0	0	1	0	0	0	0	0
10917941	29242745	31315537		NA	0	0	0	0	0	0	39.9657124591367	0	68.6	0	84.0571428571429	91.1527777777778	18.3055555555556	37.39	99.9714285714286	15	4	21	29	32	26.3	9.4	78.8	2.73333333333333	3.35	11.5	14.125	24.5	135	3.65	9	0.5	136.5	1.6	11.7	27.25	1.05	0	0	0	0	0	0	0	0
10935371	23822664	33050309		NA	0	0	0	0	0	0	61.7234815090634	1	94.7	0	67.9	74.5978260869565	17.45	36.7385714285714	97.775	13	2	35	43	30	31.1833333333333	10.225	225	7.75	4.1	10.5	11.25	25	138.666666666667	4.06666666666667	10	0.65	95	0.7	11.4	32	1.1	0	0	1	0	0	0	0	0
10948957	23340095	36109407		NA	0	0	0	0	0	0	76.3525060097141	1	40.5333333333333	0	111.891891891892	80.9642857142857	25	37.2216666666667	96.3888888888889	14	3	38	45	31	37.45	11.8	147	6.05	2.6	14	18.5	19.75	143.5	4.075	10	0.8	89.25	1.4	11.4	26.8	1.1	0	0	0	1	0	0	0	0
10989579	26999802	38267080		NA	0	0	0	0	0	0	25.8716652247003	0	58.3	0	64.5384615384615	84	18.5	36.805	95.92	15	1	13	24	26	43.7	15.3333333333333	288.666666666667	11.9	4.45	21.5	21.375	21.5	135.5	4.5	12.5	0.9	83.5	NA	11.1333333333333	27	1.03333333333333	0	0	0	0	0	0	0	0
10996711	29843687	35330903		NA	0	0	0	0	0	0	66.8794465191724	1	70.2	1	96.32	77.0416666666667	15.56	37.005	93.4615384615385	14	4	18	36	27	56.55	19.4	213	13.5	3.4	14.5	17	26.5	129.5	4.1	20	0.65	202	NA	10.25	42.15	0.9	0	0	1	1	0	0	0	1
10998516	27889177	34310324		NA	0	0	0	0	0	0	72.8798523383887	0	98	0	85.375	67.6555555555556	19.1219512195122	36.893	98.054054054054	6	7	47	66	42	30.5285714285714	10.92	181.2	11.96	2.9	9.75	13.5	24.25	141.75	4.275	15.5	0.9	134.25	1.6	24.64	39.72	2.28	0	0	1	0	0	0	0	0
11002072	24154706	35824319		NA	0	0	0	0	0	0	48.5639202531777	0	74.4	1	100.75	88.84	19.2413793103448	37.9041666666667	98.7333333333333	14	5	19	20	30	31.25	10.55	44	4	4	20	21	21.6666666666667	136	3.26666666666667	7	0.666666666666667	92.6666666666667	NA	12.5	25.55	1.05	0	0	0	0	0	0	0	0
11014450	20727239	33401753		NA	0	0	0	0	0	0	23.9417215161455	0	76	0	63.8214285714286	90.5555555555556	15.8928571428571	37.0471428571429	97.25	14	2	11	23	16	37.8333333333333	12.9666666666667	267	15.8666666666667	4.5	15	14.75	24.5	138	4.3	9.5	0.85	143.5	NA	12.55	24	1.15	0	0	0	0	0	0	0	0
11018735	21052954	35153005	10/2/2196	5	1	1	1	1	1	1	79.0952823363992	1	54.05	1	77.4090909090909	84.5813953488372	18.9347826086957	37.2142857142857	95.2	8	7	57	46	45	42.2	13.4333333333333	162	10	3.5	13	15.25	28.3333333333333	137.666666666667	4.36666666666667	22	0.733333333333333	132.666666666667	1.5	10.5333333333333	26.5666666666667	0.966666666666667	0	0	1	0	1	0	1	0
11022757	25110033	33470063		NA	0	0	0	0	0	0	23.7807095478249	0	67	1	96.2903225806452	83.640625	15.8846153846154	37.46	98.65625	15	1	22	24	24	35.7	12.7333333333333	232.333333333333	17.6	4	16	17	21	140.5	3.95	8.5	0.75	141	2.3	12.95	24.25	1.1	0	0	0	0	0	0	0	0
11037118	24497155	32767968		NA	0	0	0	0	0	0	64.6451544455457	0	73.3	1	110.24	81.76	16.1538461538462	36.7575	96.6538461538462	13	4	32	41	29	25.9	9	72.5	7.3	3.3	9.5	12.25	28.5	138	3.9	13	0.8	112	NA	13	23.8	1.2	0	0	0	0	0	0	0	0
11062890	20311542	31480869	28/11/2123	16	1	1	1	1	1	0	64.8632157278979	1	77.8	1	93.0740740740741	91.375	19.5185185185185	38.1076923076923	97.4074074074074	7	3	41	52	36	41.2	13	334	10	2.4	16.5	21.5	19	131.5	4.4	15	0.9	106	1	13.5	30.75	1.25	0	1	0	0	0	0	1	0
11064086	23211170	38272853	3/1/2185	11	1	1	1	1	1	1	59.9777820823819	0	105.5	1	114.58064516129	77.2666666666667	14.6818181818182	37.1752631578947	98.9	15	8	37	49	36	31.28	11.2285714285714	137.833333333333	17.75	2.3	11	16.25	20.4	142.6	4.52	18.2	0.78	141.4	2.4125	15.25	34.5	1.35	1	0	0	0	0	0	0	0
11080114	20266491	35643426		NA	0	0	0	0	0	0	37.0284552585835	0	85	0	82.2758620689655	72.6785714285714	16	37.0366666666667	96.551724137931	11	3	26	31	30	46.35	15.3	205.5	14.85	3.7	13	14.75	27	140	3.6	11	0.9	NA	1.1	11.85	27.55	1.1	0	0	0	0	0	0	0	0
11085838	26892203	31877273	23/7/2176	70	1	0	1	1	1	0	74.3671785495035	1	55.5	1	101.282051282051	93.1698113207547	16.890243902439	37.4236363636364	99.6216216216216	15	1	45	41	36	26.4166666666667	8.36666666666667	223.666666666667	13.65	2.6	11.5	16	17.75	143.25	4.425	18.4	0.675	168.25	1.75	11.9	24.04	1.08	0	0	0	0	0	0	0	0
11088693	20575466	30165987		NA	0	0	0	0	0	0	88.3752249650004	1	57.05	3	68.6538461538462	69.7407407407407	16.2241379310345	36.2016666666667	98.32	13	2	50	63	45	31	10.8	224	10.0666666666667	3.65	11.6666666666667	13.5416666666667	24.6666666666667	130.666666666667	3.66666666666667	18.25	0.55	172.666666666667	NA	13.45	23.4	1.15	0	0	0	0	0	0	0	1
11102581	22608575	38427531		NA	0	0	0	0	0	0	32.2432291467027	0	82.5	3	86.1304347826087	81.125	20.9565217391304	37.35	96.8695652173913	14	3	9	28	25	36.95	14	191	17.4	4.1	13	13.75	24	138	4.4	19	0.9	122	NA	13.15	22.05	1.1	0	0	0	0	0	0	0	0
11107958	24272948	38350574		NA	0	0	0	0	0	0	78.0839683004693	0	65.8	1	78.625	82.6	18.16	36.7416666666667	98.28	13	3	34	35	28	32.15	11.7	248	11.65	3.7	13	14.75	23	140	4	18	1.1	134	NA	13.3	28.6	1.1	0	0	0	0	0	0	0	0
11118016	29651499	32471117		NA	0	0	0	0	0	0	43.8848528281706	0	87.3666666666667	1	105.689655172414	76.3448275862069	18.8548387096774	37.5733333333333	99.8965517241379	7	4	44	42	41	31.075	11.025	249	14.9	3.6	14.3333333333333	16.3333333333333	20.3333333333333	141.666666666667	3.86666666666667	7.66666666666667	0.766666666666667	132	3.3	13.7333333333333	23.2666666666667	1.16666666666667	0	0	0	0	0	0	0	0
11181978	25957680	31732403		NA	0	0	0	0	0	0	68.1560590117116	0	131	0	73.8518518518518	86.8148148148148	16.9827586206897	37.3414285714286	95.6666666666667	14	5	31	17	31	44.25	14.6	171.5	11.6	4.2	18	18.5	30	144	3.5	19	1.2	181	NA	12.05	36.25	1.1	0	0	1	1	0	0	0	1
11200811	22450456	39599237	12/3/2138	152	1	0	0	1	1	0	73.7749124020665	1	89	1	109.038461538462	95.5	27.2307692307692	36.778	96.2307692307692	13	2	35	47	41	29.3	9.3	215	5.7	3.1	12	15.25	28.5	141	3.45	12	0.45	139.5	NA	13.1	55.675	1.2	0	0	1	1	1	0	0	0
11203620	25946838	39617525		NA	0	0	0	0	0	0	26.9340154381661	1	74	1	83.0833333333333	90.52	16.125	36.9081818181818	100	15	3	20	17	27	29.925	10.3	198	13.45	3.35	13.3333333333333	15.9583333333333	21.3333333333333	140.333333333333	3.7	6.66666666666667	0.433333333333333	129.333333333333	2.4	14.8	28.9	1.3	0	0	0	0	0	0	0	0
11204500	21122595	33471225		NA	0	0	0	0	0	0	85.9495238012666	0	93.3	2	60.75	89.3333333333333	14.25	36.5871428571429	93.625	10	3	39	55	35	40.3	13.9	144	6.6	3.9	13	14.25	27	143	4.4	12	0.6	110	NA	12.2	27.3	1.1	0	0	1	0	0	0	0	1
11218208	20320191	31314693		NA	0	0	0	0	0	0	77.384611815971	0	99.5	1	62.64	69.92	16.8461538461538	36.66	97.96	15	5	33	41	22	37.85	12	305.5	11.2	3	19	22.5	24	134	5	29	2.5	262	1	12.5	25.55	1.15	0	0	1	1	0	1	0	1
11219437	26294410	34240298		NA	0	0	0	0	0	0	20.9528309692995	0	82.5	1	106.439024390244	79.3068181818182	20.390243902439	37.3066666666667	99.8780487804878	10	5	31	43	35	35.32	12.7	133.666666666667	7.4	2.8	10	14	19.6666666666667	140.333333333333	4.16666666666667	8.33333333333333	0.733333333333333	119	1.91666666666667	16.125	33.3	1.425	0	0	0	0	0	0	0	0
11222720	26373475	36658048	26/1/2117	74	1	0	1	1	1	0	81.8677408859514	0	79.4	1	65.8	71.875	21.2	37.6414285714286	95.04	9	4	35	38	32	44.5	14.7	200	16	4.3	16	16.25	25	138	4	17	0.8	134	NA	12.5	31.05	1.15	0	0	0	0	0	0	0	0
11240116	25225736	32326179	23/2/2129	1456	1	0	0	0	0	0	41.1595042160783	0	76.5	1	76.52	86.68	16.92	37.15375	97.4	13	2	24	25	25	41.6	14.0666666666667	173.333333333333	11.0333333333333	4.1	19	19.75	23	139	3.95	5.5	0.6	93	NA	13.2	27.2	1.1	0	0	0	0	0	0	0	0
11250397	20963760	32266491		NA	0	0	0	0	0	0	47.2975766751907	0	88	1	114.4	89.32	19.88	38.2628571428571	97.6	13	4	25	39	25	25.75	8.8	250	7.7	2.8	13	17	26	136	3.9	6	0.7	139	NA	NA	NA	NA	0	0	0	0	0	0	0	0
11250729	28370665	32747708		NA	0	0	0	0	0	0	39.4003852240432	0	79.5	0	94.08	69.9583333333333	22.24	37.37	97.6923076923077	11	3	23	37	37	33.1	11.6	237.666666666667	8.83333333333333	3.8	14.5	16	21.5	140.5	3.85	8.5	0.7	136.5	NA	10.1	28.5	0.9	0	0	0	0	0	0	0	0
11252741	22097604	35810878	20/3/2171	49	1	0	1	1	1	0	76.0795250515792	0	70.1	1	92.8333333333333	103.379310344828	18.6666666666667	36.9528571428571	95.6333333333333	13	2	37	39	31	38.4333333333333	12.68	271	16.72	3.85	14	15.375	25.5	137	5	22.6666666666667	1.4	179	NA	11.8	31.5	1.1	0	0	0	1	0	0	0	1
11285403	27776640	33479497		NA	0	0	0	0	0	0	55.6930469691632	1	74.3	1	76.84	60.2916666666667	16.1666666666667	36.078	98.04	15	1	23	44	24	28.1333333333333	10.3	174.666666666667	5	3.7	13.3333333333333	15.0833333333333	29	133	3.4	19	0.766666666666667	136.666666666667	NA	48.65	29.3	5.3	0	0	0	0	0	0	0	0
11314282	24348463	34870331		NA	0	0	0	0	0	0	48.5309056126562	0	105.3	0	66.375	86.125	19.2916666666667	36.55	97.25	13	3	27	36	23	37.7	12.6	234.666666666667	7.76666666666667	3.9	15.5	16.75	28	136.5	3.55	21.5	1.2	163.5	NA	15.1666666666667	27.1333333333333	1.43333333333333	0	0	0	0	0	0	0	1
11317376	26139374	33158313	10/6/2132	10	1	1	1	1	1	1	59.4138210647552	1	70	1	81.56	90.2083333333333	22.04	37.0157142857143	96.4	9	6	33	37	23	29.025	9.95	71.6	6.625	4.3	20.4	20.65	23	141	3.54	12.6	0.46	140.2	3.1	11.5	32.9	1.1	1	0	0	0	0	0	0	0
11323513	20971465	32969490	16/4/2136	14	1	1	1	1	1	1	65.2536141943028	0	64.2	0	96.1724137931034	95	17.6206896551724	37.9433333333333	96.9666666666667	8	5	40	55	35	41.15	14.2	394.5	13.85	3.8	16	17.5	27.5	136	3.75	15	0.65	117	1	12.75	31.7	1.2	0	0	0	0	0	0	0	0
11330416	23893150	37591737	3/1/2189	7	1	1	1	1	1	1	35.989131102727	1	80	0	103.5	70.2857142857143	18.55	37.4953846153846	100	15	8	30	57	44	21.88	7.15	169.5	18.9	2.2	16.3333333333333	21.8333333333333	21.6666666666667	144.666666666667	4.06666666666667	5.66666666666667	0.566666666666667	160.5	4.2	18.175	33.525	1.675	1	0	0	0	0	0	0	0
11335065	29494886	30283714	9/3/2168	96	1	0	0	1	1	0	81.9169795490235	0	98	1	76	74.5	21.68	37.0728571428571	92.8	15	4	44	51	32	44.8	13.95	666	19.05	2.8	19	23	21	140	4.6	22	0.7	74	NA	12.7	30.2	1.2	0	0	0	0	0	0	0	0
11341560	28030789	39193495		NA	0	0	0	0	0	0	34.5564214198318	0	78.6	0	85.375	79.875	16.46	37.889	99.9166666666667	15	2	22	16	26	37.2333333333333	12.1666666666667	292.666666666667	15.0666666666667	3.5	14	16.25	22	140	4.13333333333333	13	0.95	120	4.2	13.4333333333333	24.8	1.26666666666667	0	0	0	0	0	0	0	0
11347192	20365392	32742619	22/5/2189	6	1	1	1	1	1	1	23.3726231131992	1	74.5	1	100.861111111111	82.5757575757576	23.9210526315789	37.45125	94.3225806451613	15	4	33	71	43	32.9333333333333	10.7125	123.875	7.2125	4	14.5	15.5	27.25	143.5	3.525	11	0.8	137.75	7.57142857142857	14.5	33.3	1.38	0	0	0	0	0	0	0	0
11366495	22130420	35361658		NA	0	0	0	0	0	0	19.3101824726255	0	84	0	91.8461538461538	80.0689655172414	19.7692307692308	37.8455555555556	99.3461538461538	9	4	31	48	35	35.5333333333333	12.4666666666667	221.666666666667	10.5	3.7	13.5	15.25	23	140.5	4.6	14.5	0.95	128	1.7	14	24.9666666666667	1.2	0	0	1	0	0	0	0	0
11376915	21338291	38874499		NA	0	0	0	0	0	0	63.6464207292699	0	66	0	81.0344827586207	81.051724137931	18.0483870967742	37.2142857142857	99.962962962963	15	7	29	38	33	30.5	10.375	125.75	5.35	2.6	11.6666666666667	16.1666666666667	21.6666666666667	141	3.93333333333333	13	0.8	222	3.03333333333333	12.375	26.3	1.15	0	0	0	0	0	0	0	1
11389023	26583300	31853205	15/6/2158	236	1	0	0	0	1	0	63.8064706261723	0	87.2	0	67.2083333333333	66.9130434782609	16.0833333333333	37.8271428571429	96.2692307692308	14	2	25	27	25	38	13.5	221	15.65	3.6	13	15	26	140	4	18	0.9	124	NA	11.9	18.5	1	0	0	0	0	0	0	0	0
11391730	23074463	32278753	29/1/2141	1	1	1	1	1	1	1	24.0754199346674	1	60	0	144.814814814815	94.8214285714286	25.4166666666667	36.4181818181818	100	15	7	39	61	40	40.5	13.7	177.25	25.475	3.1	22.1666666666667	25.4166666666667	15	151.166666666667	3.68333333333333	8.66666666666667	0.666666666666667	268.166666666667	9.1625	12.1666666666667	27.6666666666667	1.13333333333333	0	0	0	0	0	0	0	0
11408874	26001001	33118083	1/6/2143	90	1	0	0	1	1	0	87.1656550846957	0	84.1	1	70.5555555555556	76.0454545454545	16.4074074074074	36.4688888888889	98.8148148148148	15	2	55	55	30	24.15	8.33333333333333	259.333333333333	19.5666666666667	2.9	15	18.75	23.6666666666667	137	4.76	42.8	1.36	162	NA	13.2	26.15	1.1	0	0	0	1	0	0	1	0
11410426	27299736	39722758	11/7/2115	19	1	1	1	1	1	1	68.4709073405821	0	98.2	0	60.7272727272727	80.0909090909091	19.3913043478261	37.0366666666667	98.7272727272727	15	7	32	52	28	37.2	11.7333333333333	125.666666666667	13.9333333333333	3.25	16.5	19.375	21.5	138.25	4.575	73.5	2.8	161	1.93333333333333	17.9666666666667	36.46	1.65	0	0	1	1	1	1	0	1
11416598	29710585	37909410		NA	0	0	0	0	0	0	74.9209951514643	0	76.6	1	76.6969696969697	84.40625	19.7571428571429	37.37	98.2727272727273	15	5	47	18	30	29.9666666666667	10.5333333333333	129	10.1	3.1	13	16.25	20	140.333333333333	3.8	12	1.2	158.5	2.76666666666667	18.92	29.3	1.74	0	0	0	0	0	0	1	0
11425757	24642620	35811931	26/11/2180	18	1	1	1	1	1	1	62.8535209380204	1	78.4	1	77.969696969697	64.53125	18.2727272727273	36.474	97.5454545454545	13	13	46	62	27	21.3111111111111	7.16666666666667	43.3333333333333	5.8	2.5	15.75	20.5	20	131.25	3.725	42.75	1.1	104.5	NA	35.625	39.25	3.25	1	0	0	0	0	0	0	0
11449781	20695984	38203802		NA	0	0	0	0	0	0	68.6268788912556	1	60.2	1	78.88	82.75	18.2	36.522	96.44	15	2	27	31	19	38.2333333333333	12.9333333333333	192.333333333333	7.83333333333333	4.2	14.6666666666667	15.1666666666667	25	141	3.93333333333333	12.3333333333333	0.666666666666667	130	NA	12.5333333333333	30.6	1.16666666666667	0	0	0	0	0	0	0	0
11469654	22914588	37354109		NA	0	0	0	0	0	0	22.7041659289518	0	77.8	0	70.6222222222222	89.7441860465116	17.445652173913	37.1657142857143	99.5555555555556	15	4	13	21	28	44.5	15.6333333333333	223	12.3333333333333	4.8	17.5	16.5	22.5	141.5	3.7	15.5	0.9	102	NA	10.55	25.2	0.95	0	0	0	0	0	0	0	0
11474034	26786777	33812202		NA	0	0	0	0	0	0	29.4656824942245	0	77.4	1	101.8	61.25	17.28	37.56375	97.12	14	4	18	36	26	29.2333333333333	10.1	266	17.2666666666667	2.6	10.5	15	31	138	3.5	5	0.1	142.5	NA	16.1666666666667	46.3333333333333	1.46666666666667	0	0	0	0	0	0	0	0
11488115	23680295	30514808		NA	0	0	0	0	0	0	85.0822514022666	0	69.1	1	78.5405405405405	88.7741935483871	20.1351351351351	36.71625	97.7142857142857	13	2	40	39	36	36.6	12.45	208.75	8.675	3.7	15	16.75	24	136.666666666667	5.2	17.3333333333333	0.566666666666667	118.666666666667	NA	11.15	26.85	1	0	0	0	1	0	0	0	0
11493670	21704977	37070673		NA	0	0	0	0	0	0	56.1281513352791	0	102.4	1	96.7391304347826	72.7826086956522	19.4347826086957	37.36	97	14	6	41	74	32	25.875	8.775	136.25	8.9	2.55	15.75	20.375	21.25	136	4	27	2.525	107.75	NA	16.4	32.2	1.55	0	0	0	0	0	0	0	0
11497218	29854288	35347896		NA	0	0	0	0	0	0	61.377183331721	1	50.1	1	86.3793103448276	72.1	20.6363636363636	36.3428571428571	98.5	14	2	36	21	27	32.25	10.75	297	8.25	3.7	14	15.75	19	143	3.8	14	0.9	88	NA	13.9	28.8	1.2	0	0	0	0	0	0	0	0
11506801	29280112	35817460		NA	0	0	0	0	0	0	57.2916730551251	0	93.1	0	103.423076923077	81.8103448275862	24.1	37.777	98.9230769230769	15	11	36	43	33	42.0666666666667	14.4	84.5	13.55	2.9	14	17.75	23.25	147	4.38	26.75	1.025	155	3.76666666666667	13.5	27.1666666666667	1.23333333333333	0	0	0	0	0	0	0	0
11507738	26477371	39949026		NA	0	0	0	0	0	0	47.1466550487987	0	100	0	117.8	81.68	16.6730769230769	38.1814285714286	100	15	5	28	31	34	29.725	10.6	181.714285714286	11.5285714285714	2.8	11	15	25.5	140	3.95	13	0.95	142.5	2.56666666666667	12.9857142857143	27.9142857142857	1.21428571428571	0	0	0	0	0	0	0	0
11521532	23364683	33499635	24/6/2186	88	1	0	1	1	1	0	65.2362208557006	0	55	3	76.0476190476191	73.025	15.6976744186047	37.5557142857143	100	15	3	36	46	35	25.8	8.13333333333333	406	18.7666666666667	2.7	10	14.25	31.5	138.5	3.6	12.5	0.6	98.5	1	14.3333333333333	32.95	1.33333333333333	0	0	0	0	0	0	0	1
11541378	22900653	36024728		NA	0	0	0	0	0	0	71.3297471265627	1	67	1	64.56	71.0434782608696	20.1666666666667	36.4633333333333	98.72	5	5	63	66	50	23.6666666666667	7.6	423	11.15	3.05	16	19.375	26.25	133.2	3.6	12.25	0.8	127	4.5	13.85	35.25	1.2	0	0	0	1	0	1	0	1
11544355	26904823	36158255		NA	0	0	0	0	0	0	29.7709823593368	0	67	0	54.3548387096774	83.125	15.7096774193548	36.6222222222222	98.4666666666667	15	6	24	53	33	39.5333333333333	13.9	177.666666666667	11.2	4.2	13	13.5	22	138	3.75	7.5	0.75	149.5	NA	13.6	24.6333333333333	1.26666666666667	0	1	0	0	0	0	0	0
11579432	29470759	35310073		NA	0	0	0	0	0	0	28.8801622546756	0	77.4	0	66.5660377358491	90.6851851851852	21.8909090909091	36.29	100	3	14	60	84	40	32.6	11.3666666666667	253.333333333333	17.6	2.7	14	18.25	18.5	141.333333333333	4.6	12	0.8	160	3.08333333333333	13.8333333333333	30.2	1.2	0	0	0	0	0	0	0	0
11589725	20146188	32246711		NA	0	0	0	0	0	0	43.5135980619242	0	65.6	2	110.892857142857	97.8148148148148	17.5166666666667	37.9444444444444	100	15	5	25	28	38	37.2333333333333	12.7333333333333	99	12.9333333333333	3.6	15.3333333333333	17.3333333333333	28.6666666666667	136.666666666667	3.36666666666667	5.33333333333333	0.733333333333333	131.666666666667	1.4	11.0666666666667	23.1	1.03333333333333	0	0	0	0	0	0	0	0
11677980	22966377	35776034		NA	0	0	0	0	0	0	75.0889630862704	1	69	1	96.2068965517241	79	30.2586206896552	36.085	91.8275862068966	15	3	37	50	30	28.1333333333333	8.93333333333333	490.666666666667	6.33333333333333	2.85	11	14.875	34.5	141	4.425	16.25	0.575	125.25	1.9	11.85	21.4	1	0	0	1	0	0	0	0	0
11695792	21767380	38133370	17/7/2189	12	1	1	1	1	1	1	53.5085745280602	0	72.9	0	90.0344827586207	70.5555555555556	16.1833333333333	38.2176923076923	98.6206896551724	15	9	41	59	36	30.2333333333333	10.2333333333333	59.2	6.46666666666667	2.7	8	12.25	31.6666666666667	143.333333333333	3.56666666666667	18	0.7	117.333333333333	1	14.3	32.5666666666667	1.3	1	0	0	0	0	0	0	0
11727985	29218961	39957766		NA	0	0	0	0	0	0	23.2039458313483	0	80.8	3	104.08	77.64	20.04	38.0157142857143	95.72	15	1	11	35	23	35.54	12.6	252	16.3	4.1	12.5	13.25	25	139	4.2	12	0.9	117.5	NA	NA	NA	NA	0	0	0	0	0	0	0	0
11733904	26384756	31340730		NA	0	0	0	0	0	0	22.1510585219298	0	80.6	0	120.034482758621	71.2142857142857	25.3870967741935	36.3	98.9655172413793	15	7	33	103	39	30.0555555555556	10.6571428571429	163.714285714286	13.0142857142857	2.45	18	22.875	19	145.8	4.04	19.2	1.38	120.4	5.64444444444444	17.98	38.54	1.66	0	0	0	0	0	0	0	0
11808386	20491313	37429698		NA	0	0	0	0	0	0	40.442904597804	0	70.3	0	81.8518518518518	86.5166666666667	22.1607142857143	37.3675	97	6	8	51	66	43	44.8	14.8666666666667	175.666666666667	24.6333333333333	3.5	11.3333333333333	13.5833333333333	17.3333333333333	147	4.36666666666667	9.33333333333333	1.16666666666667	148	3.4	11.6666666666667	24.2	1.06666666666667	1	0	0	0	0	0	0	0
11863008	28873053	32349600		NA	0	0	0	0	0	0	29.4901221503673	0	85.95	1	80.2916666666667	84.4583333333333	17.9791666666667	36.9916666666667	98.2	14	3	6	14	33	38.0333333333333	13.2333333333333	194	8.3	4.05	15.3333333333333	16.2083333333333	23	142.666666666667	3.83333333333333	11.3333333333333	0.833333333333333	98.6666666666667	NA	12.5333333333333	25.5666666666667	1.13333333333333	0	1	0	0	0	0	0	0
11869268	23050585	33970261		NA	0	0	0	0	0	0	25.4328427757791	1	50	1	79.3243243243243	68.0588235294118	17	36.57	99.3888888888889	14	2	13	20	32	35.9333333333333	12.0333333333333	229.333333333333	11.6333333333333	4.1	12	12.75	25	137.5	3.65	6	0.55	118.5	NA	12.95	27.2	1.1	0	0	0	0	0	0	0	0
11886082	27452783	36403124		NA	0	0	0	0	0	0	42.532561059973	0	97.1	0	103.6	88.04	17.6153846153846	37.29125	95.4166666666667	13	2	36	20	33	35.98	12.48	223.4	11.7	3.45	12.6666666666667	15.0416666666667	21	133.166666666667	3.51666666666667	5.66666666666667	1.1	94.3333333333333	1.3	12.2	26.7	1.15	0	0	0	0	0	0	0	0
11898417	22671014	36881577		NA	0	0	0	0	0	0	67.5330389014529	1	69	1	NA	NA	NA	NA	NA	NA	2	23	12	15	25.6	9.125	226.75	10.275	3.2	16	19	20.6666666666667	142.666666666667	3.86666666666667	18.3333333333333	0.9	132.666666666667	1.6	13.7	22.4	1.15	0	0	0	0	0	0	0	0
12057569	23857023	33436459		NA	0	0	0	0	0	0	65.8133686402136	0	98.35	1	108.129032258065	87.2272727272727	24.3225806451613	37.2116666666667	96.3939393939394	14	4	33	43	33	34.8166666666667	11.5166666666667	183	14.55	3.6	13.75	15.75	20.25	139.75	5.525	20.5	1.275	168.75	NA	13.125	25.625	1.2	0	0	1	0	0	0	0	0
12086931	25044876	35243835	10/10/2134	9	1	1	1	1	1	1	80.7365094010729	1	74.5	1	104.469387755102	72.2788461538462	27.2745098039216	37.2647058823529	92.030303030303	15	12	79	111	57	36.4	11.7	257	11.94	2.8	27.6	31.6	14.4	147	4.88	42.6	1.96	186.6	7.88571428571429	27.92	47.06	2.62	1	0	1	0	0	0	0	0
12097762	26459365	36019450		NA	0	0	0	0	0	0	63.1267766759208	0	95.2	1	104.5	86.1379310344828	20.3333333333333	37.87375	95.5	11	4	35	35	35	41.1	14.5333333333333	205.666666666667	11.6666666666667	3.85	15	16.375	22.5	138	3.9	17	1	170	NA	14.4	26.05	1.35	0	0	0	0	0	0	0	0
12119380	24646788	33461171		NA	0	0	0	0	0	0	63.0701551604446	0	85	1	75.7741935483871	88.9285714285714	20.258064516129	36.8642857142857	95.15625	13	4	27	14	23	44.1	14.8333333333333	34.5	8	3.8	16.5	18	23	141	3.7	19.5	0.7	182	NA	11.1	28.1	1	1	0	0	0	0	0	0	1
12138575	24138225	32932353		NA	0	0	0	0	0	0	39.6487213348349	0	76.8	1	122.174418604651	81.1149425287356	22.4827586206897	37.478	88.5930232558139	15	7	42	74	34	35.0714285714286	11.9666666666667	334.166666666667	29.9166666666667	2.4	12.6666666666667	17.6666666666667	21	139.166666666667	4.46666666666667	6.66666666666667	0.683333333333333	110.333333333333	1.2	13.3	30.28	1.22	0	0	1	0	0	0	0	0
12148014	28453173	37023211	21/5/2179	7	1	1	1	1	1	1	71.3502178768536	0	69	1	102.56	62.5416666666667	20.2692307692308	36.38125	98.5	6	12	45	124	52	27.5	8.95	233	11.95	1.9	21.25	27.5	23.75	130.75	4.375	34	7.45	85.75	3	22.3333333333333	82.9	2.03333333333333	0	0	0	0	0	1	0	0
12157570	22976761	35416406		NA	0	0	0	0	0	0	22.2985729704932	0	96	1	78.4615384615385	72.1666666666667	19.88	36.94375	97.88	7	5	32	35	34	39.2333333333333	12.4	194	12.9	4.3	15	15.25	26	142	3.75	6	1.05	113	0.9	15.0333333333333	34.2666666666667	1.3	0	0	0	0	0	0	0	0
12161286	24032944	35822100		NA	0	0	0	0	0	0	72.254443172837	1	48	1	111.222222222222	70.9565217391304	15.1481481481481	37.1985714285714	95.5925925925926	15	1	32	46	26	28.9	8.8	205	12.85	2.4	11.5	16.5	30	138.5	4.15	16.5	1.05	91	NA	11.6	25.8	1.1	0	0	1	1	0	1	0	0
12163461	23378652	35642543		NA	0	0	0	0	0	0	46.9626342108642	0	81	0	98.4411764705882	95.9166666666667	20.7428571428571	37.4057142857143	98.5294117647059	15	3	35	25	28	39.9	13.2	173.333333333333	14.1333333333333	4.2	14.5	15	20.5	144.25	4.1	12	0.9	212.25	3.35	12.1	26.6	1.13333333333333	0	0	0	0	0	0	0	1
12176267	21606304	37213427		NA	0	0	0	0	0	0	59.6344404683896	0	77.5	1	86.88	91.8076923076923	16.5	36.6966666666667	99.4230769230769	14	3	23	29	39	42.5	15.1	206.5	8.25	4.1	16	16.75	27	137	3.85	18	1.1	130.5	NA	12.4666666666667	33	1.16666666666667	0	0	0	0	0	0	0	0
12183714	23571759	33230724		NA	0	0	0	0	0	0	35.9799686083321	0	94	3	121.159090909091	88.12	19.7888888888889	37.6145	98.3409090909091	15	11	36	77	37	36.4583333333333	12.9	161.75	4.425	3.4	14	16.5	23	141.375	4	15.75	0.95	141.875	3.43	12.5428571428571	28.1	1.15714285714286	0	0	0	0	0	0	0	0
12201693	26070135	33503378		NA	0	0	0	0	0	0	83.8530417275852	0	60.5	1	61.36	72.3333333333333	18.84	36.935	94.44	15	2	33	34	28	45.6	15.65	234.666666666667	10.5	3.9	14	15.25	25	138	4.3	16	1.5	98	NA	12.4	29.4	1	1	0	0	0	0	0	0	0
12212143	23710046	30132321		NA	0	0	0	0	0	0	28.8837443545801	1	55	0	89.625	91.804347826087	17.6842105263158	36.4928571428571	100	15	1	24	61	33	29.3	9.96	222.8	23.3	2	10.25	16.25	21.75	143	3.875	10.5	0.525	147	2.82857142857143	12.25	28.6333333333333	1.15	1	0	0	0	0	0	0	0
12217631	22312794	39305204		NA	0	0	0	0	0	0	46.7667671175701	1	98.3	0	117	75.7916666666667	25.96	38.3657142857143	92.375	15	8	46	55	36	32	10.1	152	14.6	2.4	18.3333333333333	23.3333333333333	19.6666666666667	135.333333333333	4.7	18.6666666666667	1.3	137.666666666667	4	18.1	32.425	1.675	1	0	1	0	0	0	0	0
12236081	26716986	34996554		NA	0	0	0	0	0	0	36.9117737159351	0	77	1	78.1034482758621	102.56	18.8965517241379	37.1116666666667	96.0344827586207	15	0	11	16	19	36.14	12.42	206.6	10.62	3.6	15	17	19	138	4.2	7	0.65	114	NA	12.6	22	1.05	0	0	0	0	0	0	0	0
12237701	25674239	39352114		NA	0	0	0	0	0	0	50.4276692652482	1	61.7	1	76.9230769230769	72.8260869565217	17.5535714285714	37.7385714285714	99.5925925925926	8	4	35	32	29	35.45	11.85	236.5	15.75	3.7	14	15.75	24	136	3.7	7	0.6	121	NA	13	27.05	1.1	0	0	0	0	0	0	0	0
12238679	27054131	37169018		NA	0	0	0	0	0	0	33.3878744929541	1	77.4	0	90.5384615384615	82.28	12.2678571428571	37.4842857142857	98.5185185185185	14	2	21	27	33	27.1	9.15	117	10.3	2	10	16	22	145	3.85	35.5	0.75	123	1.7	18.45	34.1	1.7	1	0	0	0	0	0	0	0
12258197	21296776	31529371		NA	0	0	0	0	0	0	49.8682447375834	0	71.35	1	71.7948717948718	80.9868421052632	14.125	35.9926666666667	99.8684210526316	15	1	29	30	29	30.1	10.1	228.666666666667	6.56666666666667	3	13.5	17	20.5	141	3.63333333333333	8.5	0.85	105	NA	13.5	26.7	1.15	0	0	0	0	0	0	0	0
12262068	21108691	30299949		NA	0	0	0	0	0	0	43.7974526326229	0	74.55	3	79.92	93.0384615384615	19.0892857142857	37.7581818181818	98.56	15	2	38	20	27	35.1	12.42	145.6	18.66	3.7	15.8	17.55	22.8	131.5	4.8	14.6	0.86	158.4	2.7	12.2666666666667	26.2333333333333	1.13333333333333	0	0	0	0	0	0	0	0
12294908	27199593	38384624	11/8/2185	179	1	0	0	1	1	0	89.1178955779091	0	47.5	0	74.4545454545455	83.75	21.0909090909091	36.4028571428571	99.1212121212121	15	2	33	30	21	30.4285714285714	10.1666666666667	136	8.6	4	13	14	27.6666666666667	142	4.6	32	0.933333333333333	107.333333333333	NA	17.1	30.65	1.55	0	0	0	0	1	0	0	0
12314723	21338250	32149826		NA	0	0	0	0	0	0	52.5485138011997	1	157.4	0	114.892857142857	86.1153846153846	14.25	36.825	94.3333333333333	15	5	26	36	23	37.8	12.1666666666667	101.666666666667	11.0333333333333	2.7	10	14.25	27.6666666666667	132.666666666667	4.16666666666667	7.33333333333333	0.666666666666667	119.333333333333	NA	19.25	38.15	1.75	1	0	1	0	0	0	0	0
12318345	25996443	31005869		NA	0	0	0	0	0	0	52.197663847227	1	65.1666666666667	1	85.375	88.7391304347826	17.96	37.2928571428571	99.5	15	1	33	21	26	30.8	10.35	132	7.5	4.2	9	9.5	21.6666666666667	138.6	4	4	0.566666666666667	103	0.9	11.65	26.45	1.05	1	0	0	0	0	0	0	0
12346583	24861223	38322547		NA	0	0	0	0	0	0	64.2881993308546	0	100.3	0	89.4814814814815	75.2307692307692	17.4230769230769	37.1116666666667	98.2222222222222	13	2	25	29	34	30.65	10.6333333333333	238.666666666667	8.43333333333333	3.6	12.5	14.5	25.5	140.5	4.25	14	0.65	144	NA	11.6333333333333	23.2333333333333	1.06666666666667	0	0	0	0	0	0	0	1
12347056	21913898	38882985		NA	0	0	0	0	0	0	46.7455635198337	0	80	1	70.1379310344828	92.0166666666667	18.9	37.0625	97.6551724137931	11	6	38	18	28	43.9	15.3666666666667	205	13.4	3.95	16	17.125	25.5	138.5	4.05	10	0.9	147.5	NA	11.3333333333333	27.2333333333333	1.06666666666667	0	0	0	0	0	0	0	0
12359958	22408672	31439063		NA	0	0	0	0	0	0	58.7116666636245	0	90.9	1	102.931034482759	77.9310344827586	21.7903225806452	38.0544444444444	98.2	15	10	42	58	28	35.75	11.725	129.75	2.925	2.4	10	15	22.5	140.5	4.8	24.5	1.7	126	1.85	14.2	27.7	1.3	1	0	0	0	0	0	0	0
12371380	24492924	34888289		NA	0	0	0	0	0	0	53.6036408737221	1	63.6	1	92.5555555555556	98.6666666666667	20.4444444444444	36.3257142857143	96.76	15	1	20	23	21	39.5	13.5	331.5	7.5	4.1	19	19.75	25	139.5	4.85	8.5	0.55	140.5	NA	NA	NA	NA	0	0	1	0	0	0	0	1
12377257	20188359	32026295		NA	0	0	0	0	0	0	71.623300594005	0	80.1	1	87.5384615384615	94.5	22.3076923076923	37.0957142857143	91.7692307692308	15	1	30	32	28	42.35	13.75	168.5	9.9	3.5	12.5	14.75	24	137.5	3.9	25	1.05	126	1.1	12.4	28.75	1.15	0	0	1	0	1	0	0	0
12410524	25706734	33363479		NA	0	0	0	0	0	0	32.6934120239306	0	57.8	0	69.8333333333333	84.36	17.0208333333333	36.9616666666667	98.875	13	6	24	32	29	39.5	13.5	195	14.7	4.45	14	13.875	26	139.666666666667	3.86666666666667	8.5	0.8	128.5	2.6	12.2	29.3	1	0	0	0	0	0	0	0	0
12421828	24567225	36941226		NA	0	0	0	0	0	0	73.317751655067	0	90	1	107.75	89.6666666666667	21.5652173913043	38.3888888888889	93.5	12	4	35	45	28	43.7666666666667	14.3333333333333	142	12.5666666666667	4.2	17.5	18	22.25	141.75	4.325	18.75	1.4	162	NA	11.9	23.2333333333333	1.1	0	0	1	0	0	0	0	0
12430274	25119610	33205291		NA	0	0	0	0	0	0	56.1526157086717	0	70.5	1	79.4444444444444	88	16.3333333333333	37.08	95.5555555555556	15	0	17	11	28	35.4666666666667	12.5	216.666666666667	11.4666666666667	4.2	13	13.5	26.5	141.5	3.75	6.5	0.6	114.5	NA	12.1	20.2	1	0	0	0	0	0	0	0	0
12434787	23358392	36152253		NA	0	0	0	0	0	0	82.6043785885644	1	70.8	1	90.1621621621622	74.2777777777778	22.5405405405405	36.625	98.5128205128205	14	8	58	76	47	30.7	10.675	202.5	20.75	2.7	19.5	23.75	17	139.5	4.2	25	1.6	182.5	NA	11.8	25.7	1.1	0	0	0	0	0	0	0	0
12439390	27539228	31427300		NA	0	0	0	0	0	0	87.2546161935861	1	50	1	82.6792452830189	60.98	16.2264150943396	36.7425	97.6538461538462	15	2	35	44	36	24.8166666666667	6.75	215.5	10.15	2.6	10.5	15	23	133	4.15	14.5	0.55	134.5	NA	10.6	28.3	1	0	0	0	0	0	0	0	0
12510794	23157137	34577633		NA	0	0	0	0	0	0	79.401835936478	1	60.8	1	70.5769230769231	82.76	13.6923076923077	36.74	98.5384615384615	14	4	33	43	30	28.8666666666667	10.0666666666667	192.666666666667	8.46666666666667	3.7	17.5	19.25	19.5	137	3.85	55.5	3.3	83	NA	11.8	28.6	1.1	0	0	0	0	0	1	0	0
12524765	24463840	31844769		NA	0	0	0	0	0	0	74.183508468358	0	85.3	1	84.2592592592593	101.583333333333	18.7407407407407	37.695	96.2592592592593	10	2	32	31	24	41.1	14	167.5	10.65	4.4	15.3333333333333	15.3333333333333	23.6666666666667	138.5	4.1	13	0.75	163.333333333333	NA	10.2	24.25	0.95	0	0	0	0	0	0	0	0
12579712	25200745	36444505		NA	0	0	0	0	0	0	62.0381577298217	0	94.15	0	77.16	89.8333333333333	23.6923076923077	37.1483333333333	96.2	15	1	28	26	40	41.25	14.3	270.5	11.6	3.7	19	20.75	22	145	4.1	3	0.6	99	NA	10.8	30.35	1	0	0	0	0	0	0	0	0
12585717	20302699	31903747		NA	0	0	0	0	0	0	45.6458180086384	0	102.3	0	127.818181818182	79.5806451612903	15.875	37.0733333333333	98.78125	15	2	37	59	38	32.95	10.9666666666667	276.5	16.05	2.1	14	19.75	21	138.4	5.14	16.6	1.14	149.6	3.55	11.46	25.56	1.06	0	0	0	0	0	0	0	0
12586749	29645910	31327779		NA	0	0	0	0	0	0	20.1807876695451	1	73.2	1	115.944444444444	91.4444444444444	18.3333333333333	37.445	97.96875	15	1	18	48	26	27.12	9.63333333333333	214	6.76666666666667	2.7	9	13.25	24.5	139.5	4.05	12	0.5	153.5	1.85	13.9666666666667	26.3666666666667	1.2	0	0	0	0	0	0	0	0
12590117	25059932	36429336		NA	0	0	0	0	0	0	62.2651514460124	0	98.2	1	127.814814814815	77.515625	19.3035714285714	37.76375	98.1111111111111	15	8	41	63	43	33.84	11.475	140.75	14.75	2.6	16	20.5	19	137.666666666667	4.4	18.6666666666667	0.966666666666667	149	2	15.05	29.85	1.4	0	0	1	1	0	0	0	0
12609983	22492066	34740886		NA	0	0	0	0	0	0	71.1891687185787	0	170.6	1	82.64	68.75	17.6	36.8333333333333	96	15	3	32	41	27	24.45	8.56666666666667	167.166666666667	10.5333333333333	3	14.5	18	25.5	136	4	31	0.75	105	NA	15.4666666666667	27.6666666666667	1.43333333333333	1	0	0	1	0	0	0	0
12620854	20456898	30402528		NA	0	0	0	0	0	0	61.4492531283672	0	91.6333333333333	3	57.8181818181818	81.0869565217391	14.1818181818182	36.888	99.2272727272727	15	4	37	31	30	34.06	11.4	119.6	6.34	3.7	23.5	25.25	20	137.5	5.525	19.75	0.925	211	1.1	10.6	22.4333333333333	0.966666666666667	0	0	0	0	0	0	0	1
12625442	24381868	35259675		NA	0	0	0	0	0	0	57.2131254376855	0	61.2	0	78.7692307692308	98.52	14.8461538461538	37.0128571428571	93.7307692307692	13	1	23	22	23	43.75	14.45	217	8.3	3.9	12	13.25	19	137	4.9	9	0.6	77	NA	25.05	33.1	2.3	0	0	0	0	0	0	0	0
12666098	23988422	34639623	26/6/2116	1064	1	0	0	0	0	0	76.5721720119811	1	65	1	81.6	61.1724137931034	17.2333333333333	37.03	97.9333333333333	7	8	43	65	34	22.3666666666667	6.4	387	8.25	3.3	21	23.75	28	133	4.3	82	6.7	104	NA	11.1	22.1	1	0	0	0	0	0	1	0	0
12696469	21309721	31101120		NA	0	0	0	0	0	0	60.643614370746	1	47.2	1	81.1923076923077	85.1923076923077	14.8846153846154	36.5566666666667	95	13	1	26	30	25	36.9666666666667	13.0666666666667	334.333333333333	20	4.6	16	15.5	26	128.333333333333	3.36666666666667	5.5	0.5	150	NA	13.85	27.6	1.2	0	0	0	0	0	0	0	0
12717101	24118811	37330368	28/6/2147	17	1	1	1	1	1	0	84.4429768482267	0	72	0	76.0769230769231	71.5740740740741	19.9827586206897	37.0469230769231	98.6923076923077	15	2	48	57	42	22.68	6.73333333333333	184.666666666667	5.4	3.2	10	13	30.5	139	3.6	14.5	0.65	73.5	1.5	16.6333333333333	28.6	1.53333333333333	0	0	0	1	0	0	1	0
12724975	25873435	30227036	14/7/2120	204	1	0	0	0	1	0	60.9754966874322	0	109.9	0	81.52	69.78125	24.6923076923077	36.8182608695652	97.6153846153846	15	9	47	61	38	30.6111111111111	9.6	192.5	19.1	2.56666666666667	11	15.5833333333333	24	136.333333333333	3.93333333333333	14.6666666666667	1.06666666666667	171.666666666667	2.13333333333333	14.85	29.52	1.36666666666667	0	0	1	0	1	1	0	0
12763939	29877257	36728610		NA	0	0	0	0	0	0	24.7560284231642	0	104.333333333333	1	137.538461538462	81	20.9807692307692	37.3788888888889	98	15	10	28	53	30	36.8666666666667	12.6833333333333	92.1666666666667	6.31666666666667	2.75	16	20.125	21.75	148.25	3.775	15.5	1.325	109.75	6.48	16.1	37.26	1.48	0	0	0	0	0	0	0	0
12764579	26841076	39227109	30/10/2148	12	1	1	1	1	1	1	56.7971370123553	0	105.2	1	120.4	79.2333333333333	20.3142857142857	36.9366666666667	98.6	15	6	29	52	34	21.5666666666667	6.62	107.2	7.48	3.1	11.75	15	21	138.75	3.475	15	1.075	151.25	NA	15.28	29.42	1.44	1	0	0	0	1	0	0	0
12773896	20905338	36589016		NA	0	0	0	0	0	0	80.3699430788354	0	62.05	1	71.7272727272727	78.9	21.8181818181818	36.955	96.2272727272727	15	4	35	30	33	35.32	11.7	101	7.1	3.3	10.6666666666667	13.4166666666667	24.6666666666667	139.333333333333	4.1	22.6666666666667	1	99.6666666666667	NA	13	27.35	1.2	0	1	0	0	0	0	0	0
12798506	22465051	33439987		NA	0	0	0	0	0	0	45.6955795366116	0	100	0	118.227272727273	83.9444444444444	14.9791666666667	37.5	97.3809523809524	10	2	30	39	34	32.825	11.6	235	11.2	4.3	12.75	13	25.5	137.5	4.125	10.5	0.85	143.75	1.75	13.5	23.95	1.125	1	0	0	0	0	0	0	0
12810677	29314077	31739404		NA	0	0	0	0	0	0	84.4976476022899	1	66.9333333333333	1	70.5	72.3125	19.2575757575758	36.665	97.71875	15	5	48	40	38	36.55	12.15	151	12	3.5	12	14.25	23	139	3.8	15.5	0.65	142.5	1.5	13.1	25.8	1.1	0	0	1	1	0	0	0	0
12810752	28492080	34708203		NA	0	0	0	0	0	0	86.2319124489151	1	50.65	0	68.1538461538462	71.1935483870968	25.0178571428571	36.7727272727273	99.52	15	5	44	43	42	28.6285714285714	8.24285714285714	289.142857142857	12.5285714285714	2.9	9.8	13.55	24.6	140.6	4.68	21.4	0.82	139.4	1.66666666666667	15.15	25.5333333333333	1.4	0	0	1	1	0	0	0	0
12811031	20648042	38343931	6/7/2151	6	1	1	1	1	1	1	80.495168271995	0	82.2	0	93.695652173913	78.6086956521739	18.4565217391304	37.74375	99.9545454545455	7	5	46	43	46	36.05	12.9	142.5	13.65	4	12	13	28	145	3.65	18.5	0.85	139.5	2.775	16.85	22.2	1.5	0	0	0	0	0	0	0	0
12832856	27640200	38457391	7/4/2131	15	1	1	1	1	1	0	77.2232937340174	0	79	1	80.08	74.5769230769231	21.0192307692308	36.8085714285714	99.68	15	4	51	57	47	31	9.25	241.5	12.7	3	18.5	22	25	140.5	5.4	48.5	4.85	177.5	1	NA	NA	NA	0	0	0	0	0	1	0	1
12870544	26243235	36251980		NA	0	0	0	0	0	0	23.7960342427456	0	58.8333333333333	2	99.0952380952381	83.8536585365854	22.5232558139535	37.7727272727273	98.5238095238095	15	4	36	56	24	23.24	8.08	268.4	31.48	3.5	16.5	18.75	19	140	3.9	15	0.65	130.5	1.7	14.95	33.65	1.4	0	1	0	0	0	0	0	0
12894275	20050533	30397733		NA	0	0	0	0	0	0	54.1392455778178	0	77.9	1	97.48	77.96	25.4	37.0242857142857	98.64	12	4	27	63	34	27.75	9.45	298.5	13.65	3.6	19	21	22	133.5	3.95	12	0.55	114	NA	11.7	32.3	1.1	0	0	0	0	0	0	0	0
12919021	28529346	32070038		NA	0	0	0	0	0	0	29.58768874092	0	96.5	3	101.142857142857	95	19.7727272727273	37.8071428571429	99.5714285714286	15	0	17	20	28	34.58	11.56	210	16.9	3.1	12	15.25	23.6666666666667	137.333333333333	4.16666666666667	12	1.1	111	1	11.7	25.9	1.1	0	0	0	0	0	0	0	0
12926930	22262316	31079189		NA	0	0	0	0	0	0	45.0329195741758	0	86	0	67.3157894736842	74.6315789473684	17.6315789473684	37.344	97.6842105263158	15	1	20	25	20	39.9	13.5	172.5	8.55	4.3	11.6666666666667	11.9166666666667	26.3333333333333	140	3.9	15	0.766666666666667	98.3333333333333	NA	NA	NA	NA	0	0	0	0	0	0	0	0
12930426	21735654	35189818		NA	0	0	0	0	0	0	43.0844246189285	0	84	1	76.0357142857143	108.615384615385	12.3793103448276	36.8516666666667	96.0714285714286	13	2	22	42	23	39.8	12.6	101	5.1	4	15	16	29	134	3.7	8	0.6	76	NA	NA	NA	NA	0	0	0	0	0	0	0	0
12936179	21910962	34114154		NA	0	0	0	0	0	0	22.1594642882132	1	72	1	98.6060606060606	72.7121212121212	18.5294117647059	37.8283333333333	100	15	4	29	53	30	34.15	12.2333333333333	287	13.5666666666667	4.2	15	15.5	22	140.166666666667	4.15	9.25	1.025	135.5	2	13.7	23.3	1.2	0	0	0	0	0	0	0	0
12958472	29697815	32095268		NA	0	0	0	0	0	0	45.5535333042506	0	74.85	1	97.2	91.9583333333333	18.4230769230769	37.3242857142857	98.04	15	2	29	19	29	42.05	14.375	278.25	11.25	3.2	14.6666666666667	17.6666666666667	27.6666666666667	145	4	10.3333333333333	1	108	1.9	10.15	27.95	0.9	0	0	0	0	0	0	0	0
12981642	29698327	35597654		NA	0	0	0	0	0	0	78.2153024570011	0	71	1	73.9310344827586	64.4615384615385	23.0666666666667	36.4142857142857	96.5161290322581	14	4	29	33	38	29.6666666666667	11.85	161.5	11.3	2.9	11	14.75	28	141	4.2	17	0.8	138	NA	13.1	24.1	1.1	0	0	0	0	0	0	0	0
12991778	27345788	31289002		NA	0	0	0	0	0	0	25.2327148088725	0	80.65	0	120.092592592593	72.0178571428571	20.2272727272727	37.2157142857143	98.4814814814815	15	4	21	53	33	38.5833333333333	13.55	156.333333333333	10.7166666666667	2.7	13	17.25	21.5	141	4.45	20.5	1.7	112.5	2.53333333333333	13.975	25.075	1.3	0	0	0	0	0	0	0	0
13031146	20274880	34115796		NA	0	0	0	0	0	0	73.7847327555733	0	69.55	1	97.6153846153846	91.5652173913043	20.8	36.6757142857143	99.5	13	7	46	62	33	34.3	10.5666666666667	89.6666666666667	12.3666666666667	2.6	17	21.5	24	160.666666666667	3.525	107.75	2.1	134.75	NA	13.4	24	1.2	1	0	0	0	0	0	0	0
13037397	21294060	37564099		NA	0	0	0	0	0	0	19.1582227217388	0	76	0	114.40625	71.6206896551724	17.671875	38.605	98.84375	15	2	13	27	27	26.3	8.8	177	16.45	3.3	12.5	15.25	25.5	139.5	3.9	8	0.8	94	NA	15.4	26.6	1.3	0	0	0	0	0	0	0	0
13038869	26145591	33811581	19/5/2137	38	1	0	1	1	1	0	86.2754946644204	0	84.0666666666667	0	75.2727272727273	90.6060606060606	18.4242424242424	37.3714285714286	98.3030303030303	15	4	38	28	36	38.45	12.325	271	14.3	3.9	16	17.25	22.6666666666667	139.333333333333	3.86666666666667	9.33333333333333	0.7	151	1	12.5666666666667	28.0333333333333	1.16666666666667	0	0	1	0	0	0	0	0
13046940	29739811	39185531		NA	0	0	0	0	0	0	84.5962047841644	0	100.1	1	94.75	67.9655172413793	14.84375	35.87	99.3548387096774	14	8	35	47	29	29.6333333333333	9.35	115	6.55	3	14	17.5	26	142	4.1	49	5.1	81	NA	30.8	39.5	3.1	0	0	0	0	0	1	0	1
13054457	20698244	32003222		NA	0	0	0	0	0	0	73.8135226476935	0	63.7	4	112.434782608696	104.142857142857	15.304347826087	36.4455555555556	99.0476190476191	15	1	29	43	41	28.8833333333333	11.15	175	13.45	3.7	9	10.75	23	137	4.5	16	1.6	104	NA	11.4333333333333	68.9333333333333	1.06666666666667	0	0	0	1	0	0	0	0
13062974	27182974	39108563		NA	0	0	0	0	0	0	72.5081507603178	0	NA	2	70.3793103448276	78.3793103448276	17.6896551724138	36.8616666666667	97.7241379310345	14	3	34	35	25	41.85	13.8	190	7.65	4.3	17	17.25	25	134	5.1	31.5	1.6	187	NA	11.6	30.85	1.05	0	0	0	0	0	1	0	1
13106442	21801920	31775355		NA	0	0	0	0	0	0	48.0444054900586	1	61.55	1	80.1071428571429	71.8518518518518	16.3392857142857	37.915	99.8888888888889	15	1	26	21	27	31.7666666666667	11	240.5	14.2	3.6	12	14	25.5	141	4.05	7.5	0.6	103.5	1.35	11.15	25.65	0.9	0	0	0	0	0	0	0	0
13113283	25157150	32588389		NA	0	0	0	0	0	0	31.8504578243101	0	70.7	3	96.4642857142857	87.2931034482759	13.6428571428571	37.256	97.75	15	4	22	66	28	37.96	12.92	324.8	15.02	3.6	16.6666666666667	18.6666666666667	20.1666666666667	136.333333333333	5.43333333333333	28.1666666666667	2.7	132	1.5	11.2333333333333	27.0333333333333	1.03333333333333	0	0	0	0	0	0	0	0
13134637	29296055	34218242		NA	0	0	0	0	0	0	64.9808831465774	0	88.6	1	65.56	85.5454545454545	17.5217391304348	37.0083333333333	96.36	15	1	27	27	21	39.5	13.2	236	7.9	3.8	13	14.5	29	143	4.1	17	1	116	NA	21.1666666666667	40.5666666666667	2.03333333333333	0	0	0	0	0	0	0	1
13140188	24116244	33250164		NA	0	0	0	0	0	0	24.1886173337738	0	70	1	57.28125	73.03125	15.28125	36.0365	100	15	4	22	67	27	27.3	10.05	74.25	8.725	1.7	12	18.75	17.25	139.75	3.8	21	0.875	129.5	2.33333333333333	17.8	42.9333333333333	1.56666666666667	0	0	0	0	0	0	0	0
13141797	21812356	33801866		NA	0	0	0	0	0	0	35.8510396303455	0	77.8666666666667	1	103.962962962963	96.5384615384615	24.3703703703704	37.2385714285714	99.2692307692308	15	4	15	54	25	28.75	9.55	116	6.4	2.6	13.5	18	23.5	139.75	6.3	40.25	3.125	198.25	1.5	13.6	32.2	1.15	0	0	0	0	0	1	0	1
13146468	29776503	35255147		NA	0	0	0	0	0	0	28.3173048432424	1	60.1	1	94.5416666666667	78.1739130434783	18.625	38.068	96.0952380952381	14	4	11	26	21	34.05	11.15	104.5	2.6	3.5	17	19.25	22	136	3.2	6	0.4	68	NA	11.55	25.95	1.05	0	0	0	0	0	0	0	0
13152380	26912076	39436881	25/12/2121	1186	1	0	0	0	0	0	52.7363268736892	1	51.5	1	90.0833333333333	88.8	14.84	36.9357142857143	95.9230769230769	14	3	13	24	20	29.9	9.8	97	5.6	3.3	13	15.75	24	142	3.4	11	0.5	287	NA	12.8	29.7	1.15	1	0	0	0	0	0	0	1
13174810	24580237	34291164		NA	0	0	0	0	0	0	28.1433467399697	0	98.65	0	118.044444444444	75.4891304347826	20.1547619047619	36.083125	96.1951219512195	3	19	61	128	47	29.06	9.58	155.3	9.74	2.7	20.2	24.45	26.6	146.6	4.18	20.2	1.96	116.8	8.575	44.2666666666667	63.0444444444445	1.31428571428571	0	0	0	0	0	0	0	0
13184935	22980189	30876849		NA	0	0	0	0	0	0	36.4827164820402	1	70	0	104.166666666667	70.1739130434783	17.625	36.8657142857143	97.9583333333333	15	1	14	36	21	36.8	11.8	243.666666666667	9.3	3.9	14.5	15.75	22.5	140	4	7.5	0.55	94.5	NA	11.9	27.6	1.1	0	0	0	0	0	0	0	0
13219132	22208402	39560054		NA	0	0	0	0	0	0	73.7446603895499	0	71.8	1	90.0930232558139	65.7894736842105	25.6279069767442	36.9242857142857	97.4883720930233	14	6	42	63	32	22.86	7.24	324.2	11.04	2	20	26	17.5	142.5	5	108.5	5.55	124.5	NA	22.475	31.425	2.025	0	0	0	0	0	1	0	1
13232427	29509179	31196836		NA	0	0	0	0	0	0	57.5371647808546	0	96	1	89.125	77.7826086956522	15.1	37.66125	99.88	15	2	32	44	35	28.825	9.86666666666667	253	16.5333333333333	3	16	19.5	22.5	139.5	5.25	40	1.35	159	NA	11.7	24.1	1.1	0	0	0	0	0	0	0	0
13232661	22142469	36863489		NA	0	0	0	0	0	0	52.1960306074086	0	99	2	86.44	87.64	19.88	36.0055555555556	97.28	9	4	29	38	24	30.96	10.8	105.666666666667	8.46666666666667	3.5	9.8	12.05	27.6	146.6	3.84	22	1.04	108.6	NA	15.5	24.75	1.35	1	0	0	0	0	0	0	0
13233757	27632812	34257878	10/9/2156	14	1	1	1	1	1	1	44.6568038755431	1	73.1	0	102.25	73.5833333333333	27.6964285714286	35.4916666666667	97.1071428571429	11	11	48	88	41	38.9875	12.74	143.8	21.14	2.2	18	23.5	17.25	144	4	7.25	0.575	236	6.61428571428571	13.6333333333333	29.5666666666667	1.26666666666667	0	1	0	0	0	0	0	0
13243935	27616236	32998107		NA	0	0	0	0	0	0	84.837530702627	1	51	1	85.9259259259259	74.3461538461538	15.4814814814815	36.63	96.2222222222222	10	4	39	52	29	31.85	10.45	125	11.85	3.7	15	16.75	26	142	4	35	1.1	126	NA	12.05	21.6	1	0	0	0	0	0	0	0	0
13250808	21512935	31637478		NA	0	0	0	0	0	0	57.8540076016571	1	56.55	1	102.870967741935	85.3970588235294	18.5454545454545	38.21	99.6451612903226	12	2	33	38	43	35.65	11.55	319.5	7.95	4	14	15	24	142	3.1	13	0.4	152	NA	11.85	23.05	1	0	0	0	0	0	0	0	0
13296866	23149580	32890994		NA	0	0	0	0	0	0	23.8514921461509	1	63.3	1	102.703703703704	81.8620689655172	16.6333333333333	36.48	99.7777777777778	11	8	31	34	32	37.0333333333333	14.55	145	6.575	3.3	11.5	14.25	21	141	4.1	11	0.65	108.5	3.93333333333333	19	38.125	1.725	0	0	0	0	0	0	0	0
13320224	29013764	30552155		NA	0	0	0	0	0	0	71.9225562929662	1	80	1	116.851851851852	95.5769230769231	27.5185185185185	37.26	96.84	14	3	30	46	30	40.8	13	243	9.6	3.6	11	13	28	141	3.3	4	0.5	112	NA	NA	NA	NA	0	0	0	0	0	0	0	0
13321957	28125931	37205034		NA	0	0	0	0	0	0	30.556001226584	1	87.2	0	101.833333333333	89.5217391304348	21.2	37.2966666666667	98.375	11	6	20	28	32	33.3	10.8	177.666666666667	10.6333333333333	4.1	16.6666666666667	17.4166666666667	19.3333333333333	136.666666666667	3.56666666666667	8	0.733333333333333	67	NA	11.05	21.5	1	0	0	0	0	0	0	0	0
13410401	26095416	31789972		NA	0	0	0	0	0	0	38.0646945495498	0	108.6	3	82.7307692307692	88.6538461538462	16.1538461538462	37.5833333333333	95.1538461538462	14	1	10	21	24	37.6	13.3	296.5	14.1	4.1	13	13.75	25	139	3.8	13	0.9	137	NA	13.2	22.4	1.15	0	0	0	0	0	0	0	0
13423701	21203618	32326111		NA	0	0	0	0	0	0	41.8112163381478	0	79	3	110.391304347826	88.4285714285714	17.8260869565217	37.5	97.8	14	1	22	29	26	39.725	13.8333333333333	242	18.3	4.7	18	17.25	20.5	139	3.95	9	0.75	134.5	NA	10.7	30.5	1	0	0	0	0	0	0	0	0
13453133	24897717	39391668		NA	0	0	0	0	0	0	73.8501326974079	0	83.1	1	78.7307692307692	94	18.7692307692308	36.58375	98.6153846153846	14	2	27	35	24	37.2	11.5	195.333333333333	8.55	3.9	15	16.25	25	139	4.3	33	1.6	152	NA	15.3	26.75	1.45	0	0	1	1	0	0	0	0
13462218	23807173	37741279	19/4/2137	10	1	1	1	1	1	1	62.2690586728191	0	109.4	0	77.027027027027	79.8108108108108	19.5	37.396	98.1891891891892	15	9	42	53	29	34.1833333333333	11.5	193	14.7666666666667	3.6	13	15	24.25	125.666666666667	4.925	15.2	1.22	197.75	2.075	14.2	30.075	1.3	0	0	0	0	0	0	0	1
13479066	25600553	36811335		NA	0	0	0	0	0	0	71.4322913909743	0	70.4	1	64.5	79.12	15.2037037037037	36.3825	99.7142857142857	15	3	38	39	34	29.45	10.3	164.25	8.625	2.1	10	15.75	25.5	134.4	4.06	15.75	0.95	156.75	0.8	14.6	33.4666666666667	1.26666666666667	0	0	0	0	0	0	0	0
13500689	24081317	30918199	24/3/2143	2017	1	0	0	0	0	0	71.7022170688658	0	118	1	104.833333333333	107.125	19.64	36.4633333333333	94.9166666666667	13	6	41	37	47	45.1	15.5	166.666666666667	9.16666666666667	3.8	14	15.5	27.5	142.5	3.95	14	0.6	148.5	1.6	12.95	26.75	1.1	0	0	1	0	0	0	0	0
13516301	28775968	34232416		NA	0	0	0	0	0	0	89.7000603557215	1	67.2	1	89.6071428571429	89.8076923076923	18.5	36.6116666666667	96.9285714285714	15	1	35	26	30	41.25	12.3	252	11.95	3.7	19	20.75	17	140	3.9	23	0.8	113	1	12.9666666666667	27.9333333333333	1.2	0	0	0	1	0	0	0	0
13523655	20893266	35951217		NA	0	0	0	0	0	0	47.1996925630434	0	104	1	105.269230769231	77.9375	20	37.6966666666667	98.84	15	10	37	54	35	40.2166666666667	13.88	203.8	15.1	3.7	14.75	16.5	20.25	135	5.725	18.25	1.3	170	3.61	10.65	29.55	0.95	0	0	0	0	0	0	0	0
13528306	20813943	34197626		NA	0	0	0	0	0	0	74.8428905431954	1	70	1	100.653846153846	75.2241379310345	18.3392857142857	37.1757142857143	95.6153846153846	15	5	47	36	34	36.8142857142857	12.94	155.8	16.14	2.6	13.3333333333333	17.8333333333333	17	142	4	16.6666666666667	0.866666666666667	108	2.5	12.6333333333333	31.0666666666667	1.13333333333333	0	0	0	0	0	0	0	0
13542046	23843033	32957268		NA	0	0	0	0	0	0	33.9069861747675	0	75.5	1	66.125	92.4166666666667	13.1666666666667	36.9457142857143	98.25	14	1	8	20	19	42.35	14.05	219	10.75	4.5	14.5	14.25	25	139.5	4.5	9.5	0.7	104.5	NA	11	24.75	1	0	0	0	0	0	0	0	0
13549234	28270702	32620190		NA	0	0	0	0	0	0	75.4709929002932	0	76.9	1	56.6451612903226	63.551724137931	16.5483870967742	36.2090909090909	94.3225806451613	14	6	53	55	31	27.16	9.075	129	7.1	3.7	20.5	22.25	17.5	135.833333333333	5.13333333333333	50.6666666666667	2.35	121.5	NA	20.4333333333333	31.22	1.9	1	1	0	1	0	1	0	1
13558665	27971490	30637692	21/4/2137	3	1	1	1	1	1	1	67.2930705304063	0	85	0	109.666666666667	79.5714285714286	21.1388888888889	36.7361904761905	98.7241379310345	3	6	74	127	61	30.2	10.1333333333333	237.333333333333	20.3	2.8	15.5	19.5	18	141.25	5.075	32	1.575	175.75	2.73333333333333	12.4333333333333	26.6666666666667	1.13333333333333	0	0	0	0	0	0	0	1
13559141	26444125	38938071	30/7/2178	17	1	1	1	1	1	1	41.5314182864451	1	49.1	1	97.7083333333333	72.3703703703704	14.12	36.9716666666667	99.7727272727273	15	9	46	47	30	30.625	10.225	355.25	23.875	2.6	16.6666666666667	21.1666666666667	20	131.333333333333	4.23333333333333	10.6666666666667	0.433333333333333	131.333333333333	3.81666666666667	17.55	39.15	1.6	1	0	0	0	0	0	1	0
13573101	24707874	30519550		NA	0	0	0	0	0	0	59.6625839093593	0	91.7	1	70.6666666666667	74.6896551724138	18.0892857142857	37.3806666666667	99.5185185185185	15	4	26	52	33	25.2166666666667	8.53333333333333	62.7142857142857	8.05	4.1	14	14.75	23	143	4.5	18.3333333333333	1.1	144	3.3	12.1	27.2	1.1	0	0	0	0	0	0	0	0
13579910	22205882	31228360	20/1/2186	13	1	1	1	1	1	0	84.0083221078992	1	54.3	1	76.8666666666667	56.2758620689655	19.2333333333333	37.0816666666667	96.8620689655172	14	5	42	45	35	25.15	8.6	205	11.4	2.3	8	13.25	26.6666666666667	139.666666666667	3.36666666666667	15	0.533333333333333	323	NA	16.8	34.5	1.5	0	0	0	1	0	0	0	0
13586486	27130746	32353669	24/10/2184	277	1	0	0	0	1	0	85.0570322020894	0	57.9	0	69.6764705882353	66.6551724137931	14.4	36.62	97.0909090909091	14	4	35	46	31	28.5	9.85	334.5	8.55	2.6	12	16.5	25	141	3.7	26	0.7	92	NA	15.25	32.2	1.45	0	0	0	1	0	0	0	0
13587327	21090692	35492406		NA	0	0	0	0	0	0	63.3933446104835	0	81.7	1	82.48	102.695652173913	16.0833333333333	36.9166666666667	95.4583333333333	11	3	23	24	24	44	14.95	203	9.25	3.9	13	14.25	25	141	4.1	16	0.7	114	NA	10.7	28.8	1	0	0	0	0	0	0	0	0
13592954	23830350	37547109		NA	0	0	0	0	0	0	62.2286421666244	0	91	1	83.4230769230769	85.0833333333333	17.4	36.5575	99.875	10	4	31	34	30	41.35	14.175	131.5	12.025	3.1	16.2	19.45	22.4	136.2	4	6.6	0.5	207.8	2	11.95	28.8	1.1	0	0	0	0	0	0	0	0
13600909	23587018	31757464		NA	0	0	0	0	0	0	42.8142679678435	0	92	1	115.212121212121	100.173913043478	12.9230769230769	36.7928571428571	96.4230769230769	13	4	33	57	28	28.3166666666667	10.35	144	5.2	4.2	12	12.5	28	137	4	27.5	1.1	109	NA	11.5	21.45	0.95	0	0	0	0	0	0	0	0
13609406	26185521	34435551		NA	0	0	0	0	0	0	59.7990820697875	1	41.5	0	72.7826086956522	87.75	17.5961538461538	37.15	100	15	6	24	36	29	27.7666666666667	9.83333333333333	122.75	9.46666666666667	2.2	13.3333333333333	18.8333333333333	23.3333333333333	152.8	3.92	14.6666666666667	0.766666666666667	165.666666666667	3.88	14.5	29.08	1.34	0	0	0	0	0	0	0	0
13614300	22716440	38434064	12/5/2136	87	1	0	1	1	1	0	60.1255198988312	1	72.5	1	84.5	77.6071428571429	20.030303030303	37.05	96.7878787878788	13	4	39	30	28	25.9333333333333	7.7	76.3333333333333	6.6	3.7	15	16.75	24.3333333333333	141	3.56666666666667	16	0.533333333333333	174	NA	13.75	25.9	1.25	0	0	1	1	0	0	1	1
13621755	28473724	38559178		NA	0	0	0	0	0	0	64.0238179222421	1	51.7	0	82.6	92.6944444444444	16.3965517241379	36.873	99.9259259259259	8	4	48	40	36	33.95	12.2333333333333	207.333333333333	13.6333333333333	4	12.6666666666667	13.6666666666667	22	141.5	4.3	13.3333333333333	0.766666666666667	156.333333333333	1.93333333333333	11.3666666666667	25.6666666666667	1.06666666666667	0	0	0	0	0	0	0	0
13637699	29612379	33214455		NA	0	0	0	0	0	0	25.6481908646261	0	72.7	1	115.174603174603	74.2314814814815	17.2698412698413	37.318	98.8852459016394	15	14	37	84	42	28.17	8.7	77.3333333333333	3.475	2.8	20.3333333333333	24.3333333333333	21	148.333333333333	5	16.5	1.73333333333333	189.666666666667	7.38461538461539	17.5444444444444	50.0888888888889	1.63333333333333	1	0	0	0	0	0	0	0
13670990	22002187	33337681	19/12/2141	2710	1	0	0	0	0	0	84.5474129329169	0	71.9	1	62.8	75.6333333333333	14.8653846153846	36.3485714285714	97	14	4	28	27	39	35.95	12.4	113.5	7.25	3.4	12	14.5	25	142	3.7	21	1	155	1.2	13.8	27.85	1.3	0	0	0	0	0	0	0	0
13685384	23955434	34811331	10/9/2157	5	1	1	1	1	1	1	79.6810242706662	1	39	1	66.2173913043478	73.6315789473684	21.54	38.1477777777778	94.2916666666667	15	4	33	23	35	37.7	12.1	197	14.4	4.2	18	18.5	21	144	4.4	17	0.7	166	NA	10.3	28	0.9	0	0	0	0	0	0	0	0
13692543	27198177	35991250	21/2/2169	4	1	1	1	1	1	1	25.1284745608543	0	83.3333333333333	1	69.9166666666667	74.9259259259259	18.2	34.61	100	15	1	22	26	26	32.6	11.3	177.333333333333	10.0833333333333	3	12.6	16.1	20.4	140.833333333333	3.71666666666667	7.2	0.5	128.6	1.06666666666667	11.2666666666667	25.5666666666667	1.06666666666667	0	0	0	0	0	0	0	0
13699693	20137371	32934873		NA	0	0	0	0	0	0	80.9944491141033	0	70.2	1	62.875	55.8205128205128	22.3292682926829	37.36	98.425	13	13	77	85	50	22.9666666666667	7.5	312.666666666667	11.4	3	20.5	24	18.6666666666667	125.333333333333	5.8	89.5	4.01666666666667	233.833333333333	0.8	30.6	55.2	2.86666666666667	0	0	1	1	0	1	0	1
13733998	22089415	37299746		NA	0	0	0	0	0	0	45.0989678684878	0	76.9	1	82.2083333333333	77.1379310344828	17.3958333333333	37.57	99.25	15	4	28	19	26	32.0333333333333	10.8666666666667	91.3333333333333	8.56666666666667	3.4	13	15.5	29	143	3.45	9	0.6	150.5	0.7	10.1666666666667	25.6333333333333	0.933333333333333	1	0	0	0	0	0	0	0
13740018	25884955	38291289		NA	0	0	0	0	0	0	65.8510358276917	0	87.5	0	83.4074074074074	93.625	22.0740740740741	37.0228571428571	93.7777777777778	11	3	30	42	25	37.85	12.65	239	6.45	3.6	15.5	17.5	20.5	132	4.25	12.5	0.7	139	NA	9.65	28	0.85	0	0	0	0	0	0	0	1
13766154	23037675	36691688		NA	0	0	0	0	0	0	31.7800022542132	0	74	0	84.3333333333333	82.2857142857143	20.4285714285714	37.49	96.7619047619048	14	1	6	24	27	36.95	13.8	296	12.65	3.8	12	13.5	23	138	4.1	12	0.8	143	1.2	13.65	22.6	1.2	0	0	0	0	0	0	0	0
13789498	21303471	32203634		NA	0	0	0	0	0	0	20.3150270536004	0	78.1	0	82.48	83.3461538461538	18.6923076923077	37.0628571428571	98.7692307692308	15	4	19	42	29	34.22	10.96	160.25	14.725	4.3	21.6666666666667	21.9166666666667	17.3333333333333	141	3.9	16.6666666666667	1.4	210	8.83333333333333	13.725	29.575	1.275	0	0	0	0	0	0	0	0
13792604	21265775	36018124		NA	0	0	0	0	0	0	54.7870352624653	1	65.8	1	77.12	74.6363636363636	24.8181818181818	37.1028571428571	96.6363636363636	15	3	28	44	19	25.9	8.66666666666667	580.666666666667	14.7333333333333	2.8	14.6666666666667	18.6666666666667	27	130.333333333333	4.03333333333333	9.33333333333333	0.566666666666667	112	1.55	15.3	31.55	1.35	0	0	0	0	0	0	0	0
13804408	26908606	31508846		NA	0	0	0	0	0	0	79.3102481824836	1	90.4	3	88.1428571428571	81.8088235294118	17.1379310344828	36.86	96.7241379310345	9	8	54	64	36	34.6	11.6333333333333	176	11.9333333333333	4.2	16	16.5	21	129.666666666667	5.2	30.6666666666667	6.26666666666667	239	NA	10.75	26.15	1	0	0	0	1	0	1	0	1
13825743	29338668	31421209		NA	0	0	0	0	0	0	73.1117333773833	0	80.4	1	83.6	74.3625	15.6285714285714	36.7133333333333	98.0285714285714	8	4	41	52	30	43.5	14.35	358.5	8.05	4.1	13.5	14.25	27.5	141	3.95	17	0.8	170.5	NA	13	31.05	1.2	0	0	0	0	0	0	0	1
13890916	26013523	33230934		NA	0	0	0	0	0	0	62.4251652177034	1	59.3	1	82.3225806451613	83.1428571428571	13.0967741935484	37.4366666666667	96.875	13	2	25	41	25	34.65	11.75	195	11.95	3.9	16	17.25	23	139	4.3	15	1	238	NA	11.4	28.8	1.1	0	0	0	0	0	0	0	1
13909537	28226351	36714494		NA	0	0	0	0	0	0	54.1252556143902	0	85.7	1	62.6666666666667	78.8	14.7407407407407	36.8316666666667	97.2592592592593	15	1	15	22	23	38.6666666666667	13	187.5	10.4	3.8	15	16.5	26	138	4.4	12	1	135	NA	10.5	27.5333333333333	0.966666666666667	0	0	0	0	0	0	0	0
13935431	24870951	36578575		NA	0	0	0	0	0	0	70.2362436716235	1	59	1	67.7307692307692	82.1969696969697	16.3461538461538	36.1316666666667	97.4230769230769	14	2	30	37	26	33.6333333333333	12.2333333333333	210	11.6	4.6	17.5	17	26	129.333333333333	3.3	22	0.7	137.5	NA	12.1333333333333	24.6	1.03333333333333	0	0	0	0	0	0	0	0
13947196	24187580	37771405		NA	0	0	0	0	0	0	25.3478572654112	0	87	1	77.0344827586207	83.7241379310345	16.2068965517241	36.95	96.5862068965517	14	2	16	30	22	42.1333333333333	14.3666666666667	248.333333333333	15.4666666666667	4.8	15	14	26	135.666666666667	3.9	8.66666666666667	0.733333333333333	108	NA	12.45	28.15	1.15	0	0	0	0	0	0	0	0
13952645	23932779	35853937	17/7/2185	5	1	1	1	1	1	1	78.5256332331258	1	54.6	1	91.5806451612903	82.6785714285714	15.375	36.9285714285714	98.5806451612903	9	5	37	44	37	35.85	11.7	322.5	12.6	4.2	14	14.5	26	142	3.8	17	0.7	169	NA	13.55	25.15	1.15	0	0	0	0	0	0	0	1
13962067	21094486	38730033		NA	0	0	0	0	0	0	57.4043837145418	0	81.8	1	90.0952380952381	78.65	23.047619047619	35.444	98.8095238095238	14	3	31	46	36	30.82	10.6333333333333	319	20.3	3.4	16	18.5	21.3333333333333	140	4.76666666666667	35.3333333333333	1.5	203.666666666667	3.225	14.0666666666667	27	1.23333333333333	0	0	0	0	0	0	0	0
13967441	26473025	35137420		NA	0	0	0	0	0	0	26.6978744381959	0	85.2	0	119.37037037037	94.6296296296296	25.962962962963	37.533	97.7037037037037	13	1	25	38	35	34.44	12.3	229.666666666667	17.5333333333333	3.2	13	16	20	141.5	4.2	14.5	0.85	168.5	4	13.7	24.2666666666667	1.16666666666667	0	0	0	0	0	0	0	0
13983207	28773967	30243423	17/6/2182	166	1	0	0	1	1	0	82.0038844108837	1	74	1	94.7307692307692	60.8333333333333	20.6923076923077	36.2766666666667	97.36	15	3	35	42	28	27.26	9.13333333333333	137	7.7	3.3	11	13.75	23	141	4.5	31	1	147	NA	16.4666666666667	26.1	1.46666666666667	0	0	1	1	0	0	0	0
14006785	21477327	30542175		NA	0	0	0	0	0	0	34.2053908398024	0	92	0	93.64	98.1071428571429	30.5576923076923	38.148	99.92	15	1	19	40	36	40.9714285714286	13.5714285714286	233.571428571429	15.6857142857143	4.4	15.5	15.5	20.125	141.5	4.425	19.75	1.1375	119.25	2.2625	12.7	21.7666666666667	1.16	0	0	0	0	0	0	0	0
14013178	24003822	39475411		NA	0	0	0	0	0	0	41.2295510008889	0	91	2	113.6	99.3666666666667	25.6666666666667	36.7588888888889	97.2	9	4	27	59	31	33.0666666666667	11.3	276.666666666667	18.7	3.3	13	15.75	26.5	138.5	3.6	5	0.95	145.5	1.3	13.8	29.3	1.2	0	0	1	0	0	0	0	0
14014948	24610319	35794404		NA	0	0	0	0	0	0	24.7069304582837	0	66	0	96	83.2391304347826	25.1304347826087	38.0071428571429	99.2857142857143	15	2	25	29	32	36.1333333333333	12.5666666666667	148	13.9666666666667	3.7	17.3333333333333	19.0833333333333	19.6666666666667	151.25	3.95	12	1.03333333333333	168.666666666667	3.85	12.4	25.5333333333333	1.1	0	0	0	0	0	0	0	0
14022789	21024796	34312543	10/3/2188	2	1	1	1	1	1	1	88.1805481023541	0	72.1	1	80.9259259259259	73.8	24.7407407407407	36.5933333333333	91.7777777777778	4	5	54	93	46	36.9	12.3	327	23.15	3.3	21	23.75	21	139	3.9	31	1	142	1.6	NA	NA	NA	0	0	0	0	0	0	0	0
14036693	26525627	39801325		NA	0	0	0	0	0	0	72.7955113778445	0	88.2	1	84.7	80.2833333333333	16.7	37.4877777777778	99.3666666666667	6	4	47	60	45	37.7666666666667	13.4	236	12.5666666666667	3.8	14.5	16	25	139	4.15	15.5	0.8	177	NA	14.4333333333333	25.4666666666667	1.26666666666667	0	0	0	0	0	0	0	1
14041505	24573188	33671750		NA	0	0	0	0	0	0	81.0828712348404	0	84.55	1	94.72	79.2916666666667	17.44	36.9833333333333	95.88	13	6	42	40	38	30.875	10.5	83	7.4	3.5	13	15.25	27	131.333333333333	3.66666666666667	10.6666666666667	0.733333333333333	135.666666666667	NA	15.15	30.225	1.4	0	0	0	0	0	0	0	1
14064531	28154882	30287942		NA	0	0	0	0	0	0	60.0978327763206	0	74.9	0	83.08	84.7916666666667	16.06	37.0266666666667	97.0833333333333	14	2	29	26	32	31.7666666666667	11.3333333333333	160	7.83333333333333	3	12.3333333333333	15.8333333333333	22.3333333333333	141.666666666667	3.73333333333333	7.66666666666667	0.533333333333333	97	NA	13.45	25.4	1.25	1	0	0	0	0	0	0	0
14075078	27385722	37136942		NA	0	0	0	0	0	0	41.3964741945827	0	92	1	79.4074074074074	74.3928571428571	19.2857142857143	37.2966666666667	97.7407407407407	13	2	32	31	31	32.5857142857143	12.1	311	16.2	3.4	14	16.5	21.3333333333333	136.666666666667	4.23333333333333	9	0.866666666666667	108.666666666667	1.46666666666667	13.6	23.8333333333333	1.2	0	0	0	0	0	0	0	0
14080908	21718748	34247376	24/12/2145	0	1	1	1	1	1	0	21.9775025873257	0	65.7333333333333	1	92.2307692307692	86.9615384615385	15.8148148148148	36.4633333333333	99.5769230769231	15	1	24	44	33	39.225	13.8	333.25	13.7	4.1	13.25	14	25.75	144.5	4.075	10.4	0.98	115.5	1.3	12.1	25.2	1.03333333333333	0	0	0	0	0	0	0	0
14091613	24208692	38358704		NA	0	0	0	0	0	0	45.7244397778277	0	96.55	1	97.8461538461538	91.4230769230769	14.5769230769231	36.5471428571429	97.4230769230769	14	2	15	25	28	38.9666666666667	13.1	156.333333333333	10.9666666666667	3.7	17	18.75	24	136	3.15	7.5	0.55	272	NA	11.05	28.3	1	0	0	0	0	0	0	0	1
14092016	28104072	30654258		NA	0	0	0	0	0	0	54.7276149937728	1	100	1	68.8076923076923	76.6923076923077	17.1923076923077	36.9066666666667	97.6923076923077	15	1	17	25	25	37.95	12.6	278	11.95	4.3	15	15.25	24	141	4.2	14	0.7	131	NA	12.35	23.75	1	0	0	0	0	0	0	0	0
14199927	29141052	35312153		NA	0	0	0	0	0	0	79.701905251252	0	125	1	117.666666666667	75.9864864864865	23.4848484848485	36.867	97.5333333333333	15	9	54	68	39	34.3	12.6	145.333333333333	15.82	2.45	14.75	19.625	20.75	141.5	4.05	28.6666666666667	1.1	137.75	5.24	14.4833333333333	31.7833333333333	1.26666666666667	0	0	0	0	0	0	0	1
14241790	26847876	37497090		NA	0	0	0	0	0	0	80.0249758303323	0	84.3	1	62.9285714285714	67.3870967741936	14.25	36.4533333333333	96.7777777777778	15	4	31	56	31	31.1857142857143	10.9	215	9.7	3.4	8	10.5	27	139	3.7	20	1	105	1.5	13.25	27.25	1.1	0	0	1	0	0	0	0	0
14265533	20292500	36670441	31/3/2177	8	1	1	1	1	1	1	64.2243717863773	0	71.3	0	75.4615384615385	81.6538461538462	20.2115384615385	37.7477777777778	99.4615384615385	15	2	34	52	34	33.6333333333333	11.5333333333333	142	9.96666666666667	3.8	19	20.5	22.5	139.833333333333	4	13.5	0.8	206	2.6	12.8666666666667	26.4	1.2	0	0	0	0	0	0	0	1
14266995	22290004	36121110		NA	0	0	0	0	0	0	87.6651012661925	1	66	1	62.2307692307692	64.625	14.8846153846154	36.905	97.1923076923077	14	2	33	27	27	37.75	12.15	275	10.95	3.8	12	13.5	31	140	3.5	13	0.5	139	NA	10.65	28.15	0.95	0	0	0	0	0	0	0	0
14297453	22673647	33175878		NA	0	0	0	0	0	0	55.8439666942283	1	58	1	95.7333333333333	85.3333333333333	22.7258064516129	37.6788888888889	97.4	13	5	31	27	37	36.4666666666667	12.3666666666667	182	5.7	4.375	17	17.0625	23	138	3.55	7.5	0.4	102	NA	14.9333333333333	28.8333333333333	1.3	0	0	0	0	0	0	0	0
14309442	21702831	34573037		NA	0	0	0	0	0	0	77.5559479894305	1	42.55	1	65.6857142857143	75.6666666666667	18.2105263157895	36.5590909090909	99.0285714285714	8	4	57	65	42	30.675	9.475	208.75	6.55	3.6	13.75	15.75	21.5	140.5	3.625	21.25	0.6	94.75	NA	10.55	22.5	1	0	0	0	0	0	0	0	0
14325592	21304791	35840882		NA	0	0	0	0	0	0	34.8430217347524	1	99.2	0	101.769230769231	74.2083333333333	17.6071428571429	37.4716666666667	99.9615384615385	15	1	6	25	34	30.3	10.1	219	8.5	3.4	14	16.5	20	140	4	8	0.4	122	NA	12	32.8	1.1	0	1	0	0	0	0	0	0
14350618	21847668	33771939	5/8/2133	17	1	1	1	1	1	1	58.546688527363	0	80	0	118	64.542735042735	26.8620689655172	35.0611764705882	95.25	15	14	55	116	54	29.5375	10.45	66.375	4.1125	2.05	19.8571428571429	25.7321428571429	24.2857142857143	147	3.88571428571429	17.1428571428571	1.42857142857143	162.428571428571	7.95454545454545	14.9	54.0625	1.4	1	0	0	0	0	0	0	0
14352109	21737069	31657929		NA	0	0	0	0	0	0	48.6899192863909	0	96.2	0	75.6451612903226	81.3484848484848	21.953125	37.83375	98.6774193548387	6	5	41	53	37	38.45	13.35	274	21.4	4.2	13.3333333333333	13.8333333333333	25	138.8	4.23333333333333	15.6666666666667	1.3	137.666666666667	NA	12.25	21.3	1	0	0	0	0	0	0	0	0
14356819	24644649	37513205		NA	0	0	0	0	0	0	25.0861624317272	0	62.75	0	79.792	76.875	12	36.9833333333333	95.44	14	2	8	33	26	40.4	13.5	282.666666666667	21.5666666666667	4.4	14.5	14.5	25.5	138.5	4.1	14	0.9	92	NA	12.2333333333333	34.2666666666667	1.13333333333333	0	0	0	0	0	0	0	0
14373384	22583454	32586490	26/10/2159	32	1	0	1	1	1	1	88.7301285479521	1	71.95	1	93.9666666666667	74.6071428571429	17.8676470588235	37.4757142857143	99.8484848484848	7	4	51	59	48	30.4	10.25	226	5.3	2.8	12	16	22.5	142.5	4.3	9	0.5	139.5	NA	13.85	27.35	1.2	0	0	0	1	0	0	0	1
14385670	29599864	30468690		NA	0	0	0	0	0	0	45.4491468822193	1	70	3	83.3125	91.2575757575758	22.21875	35.8260869565217	99.46875	15	8	41	75	30	26.96	9.12	149	15.9	1.5	14.75	22	17	141.25	5.475	25.75	1.925	94.5	2.76	15.3333333333333	31.2666666666667	1.4	0	0	0	0	0	0	0	0
14401866	27647030	36140662		NA	0	0	0	0	0	0	66.4866674393659	0	72	1	73.9	71.6333333333333	18.6	36.45125	98.7	13	4	44	50	43	23.4	7.33333333333333	137	10.0333333333333	2	13.6666666666667	19.6666666666667	22	141	3.16666666666667	19.6666666666667	0.8	135	1.5	NA	NA	NA	1	0	0	0	0	0	0	0
14423342	29168199	30066932		NA	0	0	0	0	0	0	40.2159127829403	1	63.1	0	98.6875	90.15625	22.5606060606061	37.7228571428571	100	15	1	23	24	34	25	5.65	376	16.9	3.9	15	16.25	21	140	3.7	10	0.6	165	NA	14.2	22	1.2	0	0	0	0	0	0	0	0
14424419	23654016	36689524		NA	0	0	0	0	0	0	52.338044517212	0	96	1	96.6	79.2608695652174	14.2142857142857	36.3825	99.76	12	3	28	23	39	30	10.1333333333333	206.666666666667	9.6	2.7	11.5	15.75	24.5	140.5	4.3	10	0.8	139	NA	14.2	22.7	1.25	0	0	0	0	0	0	0	0
14424642	21706394	33261632		NA	0	0	0	0	0	0	79.5054107200766	0	117.8	0	62.3846153846154	71.16	17.1153846153846	36.8242857142857	96.0454545454545	15	3	31	39	24	38.95	12.8	114.5	9	3.7	15	16.75	21	135	4.7	24	1.3	125	NA	12.05	27	1.1	0	0	0	0	0	1	0	1
14434125	27268907	39537495	22/5/2157	7	1	1	1	1	1	1	68.3642638153456	1	45.2	1	115.239130434783	70.6372549019608	19.8297872340426	37.805	98.7333333333333	12	4	38	53	45	29.65	10.6333333333333	217.666666666667	7.76666666666667	3.5	9.66666666666667	11.9166666666667	22	138.666666666667	3.73333333333333	9.33333333333333	0.366666666666667	108	0.85	15.4333333333333	33.9666666666667	1.33333333333333	0	1	0	0	0	0	0	0
14442994	21105115	33086717		NA	0	0	0	0	0	0	21.7176349288052	1	66	0	55.44	94.625	17.04	37	99.2	9	3	20	35	19	35.45	12.15	185.5	8.2	3.9	19.25	20.5	20.25	141.75	4.075	9.25	0.6	75	NA	12.9	24.85	1.2	0	0	0	0	0	0	0	0
14459300	29113162	37463297	13/2/2121	52	1	0	1	1	1	0	87.9784266322055	1	61.4	1	74.2142857142857	84.9375	13.2926829268293	36.5782352941176	95.2619047619048	13	5	48	41	36	29.9	9.96666666666667	359.666666666667	14.3	2.6	14.3333333333333	18.8333333333333	19.3333333333333	138.666666666667	4.8	19.6666666666667	1.06666666666667	88.3333333333333	NA	19.05	64.56	1.75	0	0	0	0	0	0	0	0
14477239	24472929	35238623		NA	0	0	0	0	0	0	67.4407960262572	0	58.65	1	97.3076923076923	81.695652173913	20.7307692307692	36.7771428571429	96.8181818181818	14	7	34	34	31	30.5	10	96	7.6	2.5	12	16.75	23	133	4.1	11	0.8	121	NA	14	28	1.3	0	0	1	0	1	0	0	0
14485229	21106903	30136035		NA	0	0	0	0	0	0	85.7463088399837	0	74.2	0	91.0384615384615	83.1612903225806	18.4615384615385	37.4066666666667	99.6538461538462	12	6	36	39	28	33.85	11.55	151	7	3.3	13	15.75	24	138.5	4	15	0.85	143.5	2.6	12.1	29.85	1.1	0	1	0	0	0	0	0	0
14495401	22532617	31228101		NA	0	0	0	0	0	0	50.4345178447897	1	54	1	85.2592592592593	109.2	19	36.9366666666667	99.72	15	1	24	30	25	29.9	9.56666666666667	142.333333333333	18.9333333333333	2.6	12.6666666666667	17.1666666666667	20.3333333333333	134.666666666667	3.93333333333333	13.6666666666667	0.4	120.333333333333	1.575	12.5	26.8333333333333	1.16666666666667	0	0	0	0	0	0	0	0
14505560	26674684	36613854	15/8/2139	1	1	1	1	1	1	1	31.6161230849075	0	68	0	103.76	90.1785714285714	20.6346153846154	37.6814285714286	99.68	15	6	31	39	35	22	7.65	145.5	15.125	2.7	14.3333333333333	18.5833333333333	20.6666666666667	142.666666666667	4.33333333333333	10	1.375	185.666666666667	2.1	13.4	23.9	1.23333333333333	0	0	0	0	0	0	0	0
14512069	24299990	31389890		NA	0	0	0	0	0	0	80.0717313604557	0	67.0333333333333	0	83.1538461538462	88.2916666666667	17.3888888888889	37.0714285714286	98.76	15	2	39	29	39	31.9	11.2333333333333	209.666666666667	9.16666666666667	3.2	14.6666666666667	17.6666666666667	20.3333333333333	121	3.63333333333333	4.66666666666667	0.566666666666667	144.666666666667	NA	12.6666666666667	31.3333333333333	1.16666666666667	0	0	1	0	0	0	0	1
14567651	26203548	39609015		NA	0	0	0	0	0	0	72.0875687291653	0	88.2	1	72.3571428571429	64.9230769230769	21.2142857142857	37.017	97.4814814814815	15	7	51	48	37	36.7	11.5	332.5	8.95	2.1	11.5	17.25	26.5	145	3.6	21.5	0.7	118	1.1	16.7	65.6	1.5	0	0	1	0	0	0	1	0
14578643	20063712	37297077		NA	0	0	0	0	0	0	30.3872793776303	0	69.85	1	74.448275862069	80.5333333333333	16.7096774193548	37.3983333333333	96.8620689655172	11	5	20	11	31	40.35	13.85	218.5	16.05	4.2	13	13.5	26	142	3.8	8	0.7	109	1.6	10.9	31.65	1	0	0	0	0	0	0	0	0
14580252	23626844	38063707		NA	0	0	0	0	0	0	65.3424784115737	0	81	1	83.5333333333333	82.46875	17.1333333333333	38.1271428571429	98.7333333333333	11	3	30	23	23	40.25	13.8	322.5	10	3.9	18	19.25	21	135	4.3	12	0.7	142	NA	13.4	25.4	1.1	0	0	0	0	0	0	0	0
14603776	29521701	32319147		NA	0	0	0	0	0	0	22.938399898028	0	94	0	77.5769230769231	70.037037037037	19.5384615384615	37.0733333333333	96.6538461538462	15	3	8	46	22	27.025	9.825	169	7.9	3.3	8.5	11.25	24.25	136.75	4.225	17.25	1.225	112	0.7	14.6	29.7	1.4	0	0	0	0	0	0	0	0
14652694	28000373	38187738		NA	0	0	0	0	0	0	76.9220104600359	1	54.9	1	98.1666666666667	82.1538461538462	21.2758620689655	36.89	96	6	6	40	60	39	32.6571428571429	10.6142857142857	102.571428571429	13.0142857142857	4	17.3333333333333	18.3333333333333	21.6666666666667	139.333333333333	3.6	15	0.666666666666667	164	NA	12.3	27.55	1.1	0	0	0	0	0	0	0	0
14653445	24843278	31236286	18/2/2157	2	1	1	1	1	1	1	69.1279174720687	0	100.3	0	102.88	71.5769230769231	28.9230769230769	36.3733333333333	93.8421052631579	15	10	47	58	41	31.9166666666667	10.5333333333333	138.5	5.85	2.6	14	18.5	19.6	144	4.28	23.6	1.16	126.4	3.91	14.88	32.24	1.38	0	0	0	0	0	0	0	0
14654545	21451478	37537126		NA	0	0	0	0	0	0	71.2849738438259	0	102.5	1	72.4571428571429	70.53125	18.5833333333333	37.3685	96.9444444444444	15	5	39	33	16	19.7285714285714	6.95	114	8.625	2.6	12.6666666666667	17.1666666666667	22.6666666666667	127.333333333333	3.86666666666667	30.3333333333333	2.23333333333333	117.666666666667	NA	14.225	34.675	1.325	0	0	0	0	0	1	1	0
14655104	23138273	30337205	1/2/2155	35	1	0	1	1	1	0	88.9909620805445	0	66.4	1	83.3461538461538	85.32	29.1538461538462	36.835	97.1153846153846	13	5	47	38	31	35.6666666666667	11.4666666666667	149	7.3	4.1	15.5	16.25	28.5	140.5	4.8	57	1.85	131	NA	16.675	31.9	1.6	0	0	0	1	0	1	0	0
14673311	24330944	37328889		NA	0	0	0	0	0	0	75.889028142072	1	61.85	0	83.5	59.71875	17	37.0593333333333	95.8484848484848	15	3	29	31	22	23.4714285714286	7.86666666666667	67.3333333333333	3.73333333333333	3.2	7.5	10.5	22.5	140	3.45	11.5	0.5	159.5	NA	13.1	31.4	1.2	0	0	0	0	0	0	0	0
14698776	29576630	30428102		NA	0	0	0	0	0	0	29.5964196341056	0	116	0	101.785714285714	83.6538461538462	16.0357142857143	37.43125	98.7407407407407	15	6	18	22	35	44.8	14.875	311.5	8.825	3.7	11.3333333333333	13.0833333333333	24.6666666666667	136	4.66666666666667	14.3333333333333	1.06666666666667	110	NA	12.6666666666667	23.9666666666667	1.06666666666667	0	0	0	0	0	0	0	0
14702642	25879036	39187654		NA	0	0	0	0	0	0	40.936736236979	0	75	3	114.0625	92.030303030303	18.21875	35.869	99.2857142857143	15	14	51	77	35	26.4363636363636	9.83	86.1	5.46	2.4	13.5454545454545	18.5454545454545	24.3636363636364	145.272727272727	4.48181818181818	12.4545454545455	1.23636363636364	137.636363636364	6.56153846153846	17.15	66.275	1.56666666666667	0	0	0	0	0	0	0	0
14703575	21242298	34984324	16/4/2171	35	1	0	1	1	1	0	89.1756578895332	0	52.3	1	100.03125	72.8	21.125	36.8185714285714	96.6666666666667	14	8	68	76	37	21.025	6.75	98.8	9.875	3.4	19	21.5	17.75	118	4.55	38	1.725	527.5	NA	16.65	21.15	1.55	0	0	0	1	0	1	0	1
14710557	26935269	34717575	14/2/2146	102	1	0	0	1	1	0	70.826442164069	1	67.9	1	56.0833333333333	71.2083333333333	16.6346153846154	37.3233333333333	95.3333333333333	12	7	35	50	39	28	8.5	113	4.2	3.3	12	14.75	30	137	4.2	22	3.9	72	1	13.1	21.9	1.2	0	0	0	1	0	1	0	1
14716749	25704799	37462266	26/10/2123	18	1	1	1	1	1	0	84.7655350577304	0	62.3	1	63.5625	67.0602409638554	19.3030303030303	36.06	97.469696969697	13	7	49	58	33	25.725	8.325	119	9.975	3	10.6666666666667	14.1666666666667	26	135.666666666667	4.73333333333333	46.3333333333333	1.8	141.666666666667	1.9	37	41.8	3.63333333333333	0	0	0	1	0	1	0	0
14719586	24869088	39224770		NA	0	0	0	0	0	0	74.858546068999	0	94.5	1	62.75	102.818181818182	13.1739130434783	36.705	97.5	15	0	26	28	19	44.35	15.6	212.5	5	4.5	15	14.75	31	146	3.4	17	1.1	100	NA	14.75	23.75	1.25	0	0	0	0	0	0	0	0
14719928	29200471	35742876		NA	0	0	0	0	0	0	74.686609076235	1	117.066666666667	0	75.3793103448276	73.1935483870968	23.9516129032258	37.0166666666667	97.5172413793103	15	8	46	45	32	24.7333333333333	7.73333333333333	272.333333333333	20.2666666666667	2.9	19	22.75	24.25	135.5	4.35	36.5	1.325	173.75	1.1	12.4	34.2	1.15	0	0	1	1	0	0	0	1
14736740	22842921	36971670		NA	0	0	0	0	0	0	67.9618185416184	1	159	1	106.538461538462	84.6923076923077	19.9423076923077	37.26	94.5	9	7	34	75	31	29.7	9.4	234	9.4	3.2	9.5	12.5	41.5	142	3.1	13.5	0.4	230	1.1	14.2	25.1	1.2	1	0	1	1	0	0	0	1
14737528	25098769	32040624		NA	0	0	0	0	0	0	20.760525061314	0	84.2	1	81.96	64.0454545454545	25.1382978723404	38	97.2765957446808	11	6	29	52	38	40.5	13.8	186.5	11.8	3.5	9	11.25	26	139	3.9	11	0.95	117	NA	13.7	29.4	1.3	0	0	0	0	0	0	0	0
14748622	24689251	38602790		NA	0	0	0	0	0	0	55.4939229789199	0	78.5	1	119.75	104.28	19.3928571428571	36.9633333333333	95.2142857142857	14	8	26	55	33	32.4333333333333	10.5666666666667	62.3333333333333	10.4	3.3	19.3333333333333	22.0833333333333	23.6666666666667	138.666666666667	3.56666666666667	46	1.63333333333333	206.333333333333	NA	16.1333333333333	34.4333333333333	1.46666666666667	1	0	0	0	0	0	0	0
14749884	27144454	30065121		NA	0	0	0	0	0	0	40.9476080242688	0	96	0	92.44	99.6	23.86	37.1733333333333	95.24	14	5	22	33	40	39.5333333333333	14	163.333333333333	14.8666666666667	4.3	14.5	14.75	24	136	3.9	11	0.566666666666667	114	NA	11.5	27.2	1.1	0	0	0	0	0	0	0	0
14758592	26221360	35979948		NA	0	0	0	0	0	0	54.3947553950531	1	66.2	1	92.5581395348837	83.3125	21.6585365853659	37.3966666666667	99.0526315789474	14	2	27	38	44	40.3	13.4333333333333	272.333333333333	12.0666666666667	4.6	16	15.5	25.5	141.5	4.4	14	0.55	116.5	NA	10.9	34.3	1	0	0	0	0	0	0	0	0
14759576	29366486	38040448		NA	0	0	0	0	0	0	50.8337641740119	0	144.5	1	87.5882352941177	74.7272727272727	17.8333333333333	37.2457142857143	97.3714285714286	15	6	47	54	29	34.4333333333333	11.7333333333333	183	17.2666666666667	3.4	11	13.5	24	134	5.9	31	1.4	276.5	1.875	14.9	24.5	1.3	0	0	0	0	0	0	0	1
14777785	24570502	31325058		NA	0	0	0	0	0	0	49.4375200399857	1	58.9	3	102.636363636364	74.9090909090909	17.0454545454545	36.7142857142857	97.5	13	2	26	33	29	32.35	11.85	251.666666666667	13.2	3.53333333333333	18.3333333333333	20.5	22.6666666666667	140	5.2	11.3333333333333	0.566666666666667	148.666666666667	NA	12.15	23.2	1	0	0	0	0	0	0	0	0
14798642	29782745	32003585		NA	0	0	0	0	0	0	66.6329916572817	1	60.1	0	93.2692307692308	93.9583333333333	16.5	37	97.3846153846154	15	1	18	16	19	25.9	8.7	111	7.5	3	9	12.5	25	142	4	8	0.5	142	NA	10.7	26.4	1	0	0	0	0	0	0	0	0
14812553	23158807	30374917		NA	0	0	0	0	0	0	67.7442953347826	1	69	1	92.4615384615385	84.0740740740741	19.94	36.4022222222222	98.1818181818182	14	6	32	32	50	30.575	10.8666666666667	207.333333333333	13.8666666666667	3.4	11.5	14	24	139.5	4.1	10.5	0.6	175	2.7	11.5666666666667	26.7	1.06666666666667	0	0	0	0	0	0	0	0
14823424	27463378	30542642		NA	0	0	0	0	0	0	77.5485708410071	0	96	1	55	83.3333333333333	15.0714285714286	36.88	93.5333333333333	14	4	35	36	34	25.9666666666667	8.56666666666667	94.6666666666667	7.63333333333333	3.3	10.5	13.25	25	138	4.35	24.5	1.4	105	NA	13.2666666666667	27.1666666666667	1.23333333333333	0	0	0	0	0	1	1	0
14841663	22098112	31244939		NA	0	0	0	0	0	0	58.2891537969651	0	143.7	0	90.6363636363636	75.6	19.5227272727273	37.566	97.3478260869565	10	12	43	81	45	30.6333333333333	10.1333333333333	257.5	19.7833333333333	2.6	14.6666666666667	19.1666666666667	18	140	5	22	1.73333333333333	232.333333333333	4.625	15.1	24.875	1.4	0	0	0	0	0	0	0	1
14860118	24194469	35554040		NA	0	0	0	0	0	0	62.0864856573024	0	98.5	2	97.6666666666667	97.0357142857143	23.6666666666667	36.7371428571429	93.1071428571429	14	3	22	29	32	38.875	13.1	271.5	14.575	4.1	15	15.75	25.5	137	3.925	13.25	0.75	235.5	2.1	12.7	26.1	1.05	0	0	0	0	0	0	0	1
14870159	26173483	38207702	5/1/2157	154	1	0	0	1	1	0	85.5933147672563	1	52.55	1	96.28	75.4166666666667	23	37.7072727272727	95.28	14	7	37	40	33	21.9166666666667	6.82	63	11.54	3.1	15	18.25	22.5	137	4.4	19.5	0.75	201	NA	14.7	30.8	1.4	0	1	0	0	0	0	1	0
14884148	24307921	35855692		NA	0	0	0	0	0	0	43.6514915681475	0	75.2	0	107.541666666667	83.4583333333333	21.6730769230769	37.5957142857143	98.6296296296296	9	9	29	56	46	35.94	12.68	182.2	14.3	4	21.5	22.5	22	136.5	3.5	17.5	0.7	87.5	NA	11.5	26.75	1.05	0	0	0	0	0	0	0	0
14887088	24654810	31058224		NA	0	0	0	0	0	0	72.9957971548848	1	54	0	98.2962962962963	84.2962962962963	18.1111111111111	36.935	98.1111111111111	13	2	26	33	26	31.8333333333333	11.85	304	10.45	3.9	16	17.25	27	137	3.7	10	0.6	137	NA	11.9	29.55	1.1	0	0	0	0	0	0	0	0
14910393	29723321	30058023		NA	0	0	0	0	0	0	40.9423850792382	0	77.5	2	94.2083333333333	73.3714285714286	23.3703703703704	37.1025	99.625	15	8	30	59	40	28.3571428571429	9.81428571428571	108.142857142857	9.57142857142857	2	18	24	20.3333333333333	142	4.86666666666667	13.3333333333333	1.6	144.333333333333	5.7875	13.8	27.0666666666667	1.26666666666667	0	0	0	0	0	0	0	0
14918002	27418403	37083473		NA	0	0	0	0	0	0	26.1761171740624	0	104.6	1	104.52	85.3333333333333	21.5	36.955	98.16	14	3	6	29	35	38.6	13.95	160	11.75	3.5	12	14.25	20	138	4	10	0.7	63	NA	NA	NA	NA	0	0	0	0	0	0	0	0
14937156	23901915	34160260	3/6/2131	8	1	1	1	1	1	1	79.3995021717716	0	45	0	69.6538461538462	73.8571428571429	21.1666666666667	NA	99.1304347826087	15	12	49	55	33	24.85	8.48333333333333	100.833333333333	10.1666666666667	2.1	11.5	17.25	17.75	140.25	4.125	27.5	1	114.5	1.95	19.9333333333333	48.9	1.83333333333333	1	0	1	0	1	0	0	0
14949580	27351413	37270173		NA	0	0	0	0	0	0	87.6298430599134	1	63	1	58.0769230769231	68.7692307692308	17.1964285714286	37.4266666666667	98.5384615384615	10	3	40	45	37	34.4	11.55	162	14.1	4	15	16	25	139	4.4	20	1	124	NA	11.9	22.45	1.1	0	0	0	0	0	0	0	0
14967255	27128240	31287705		NA	0	0	0	0	0	0	36.4523618739235	0	61	0	72.9565217391304	76.7391304347826	17.76	37.456	99.3913043478261	13	3	26	31	28	38.975	13.375	191.25	21	3.73333333333333	15.25	16.9166666666667	21.5	144.5	3.675	24.25	1.55	120.5	1.03333333333333	13.525	30.4	1.225	0	0	0	0	0	0	0	0
14983737	21720241	33128648		NA	0	0	0	0	0	0	25.5496545973476	1	52.9	1	74.2608695652174	64.8636363636364	18.1304347826087	36.935	96.8260869565217	14	3	13	30	23	32.44	11.8	177	10.8	3.4	15	17.5	21.5	139.5	4.2	6.5	0.55	129.5	NA	11.2666666666667	21.9333333333333	1.06666666666667	0	0	0	0	0	0	0	0
14991553	28573011	36937361		NA	0	0	0	0	0	0	69.585848256468	1	48	0	74.5185185185185	72.4230769230769	17.5357142857143	36.8185714285714	98.8214285714286	5	5	51	66	30	33.25	10.85	268	13.4	3	9	12.5	21	142	3.2	14	0.4	110	NA	12	23.2	1.1	0	0	0	0	0	0	0	0
14996129	22633440	36147150	7/9/2181	6	1	1	1	1	1	0	87.6671337846627	0	65.45	1	81.2307692307692	65.64	15.8269230769231	37.2783333333333	99.52	15	4	35	29	38	31.9	10.3666666666667	173.666666666667	11.8333333333333	3	12	15.5	24	139.5	4.2	16	0.45	107	NA	12.2666666666667	27.6	1.1	0	0	0	0	0	0	0	0
15010968	29991826	34905235		NA	0	0	0	0	0	0	53.624745602459	0	60.4	1	76.3076923076923	91.1851851851852	19.4285714285714	37.30375	99.3461538461538	9	4	28	26	32	34.6	11.15	232	15.4	3.46666666666667	15	17.3333333333333	23	139.3	4.05	11	0.55	160	2.25	13.3666666666667	25.9333333333333	1.16666666666667	0	0	0	0	0	0	0	0
15027886	26786113	33751102		NA	0	0	0	0	0	0	58.9614420788895	0	68	2	103.068181818182	69.9767441860465	27.2613636363636	36.413125	95.5227272727273	15	10	36	64	42	31.28	10.46	181.6	4.26	2.26666666666667	16.5	21.8333333333333	25.75	150	3.425	11.5	1.125	243.25	7.36363636363636	14.5	32.22	1.24	0	0	0	0	0	0	0	0
15028731	26830308	31568902		NA	0	0	0	0	0	0	65.48394854188	0	70	0	100.592592592593	78.5	18.7962962962963	37.4166666666667	95.6666666666667	15	5	32	75	47	41.6666666666667	13.3666666666667	174	10.8666666666667	3.8	17	18.5	22.5	142	4.4	22.5	1.3	127.5	2.65	10.2	29.05	0.95	0	0	1	0	0	0	0	0
15036963	22361791	30682351		NA	0	0	0	0	0	0	77.4848098429717	1	81.8	1	79.8076923076923	88.962962962963	17.8846153846154	36.88	95.1923076923077	12	2	35	35	38	38.2	12.9	247	10.9	4.1	14	14.75	29	139	3.1	18	0.9	165	NA	13.1	23.7	1.1	0	0	0	0	0	0	0	0
15058965	21468248	31353254		NA	0	0	0	0	0	0	72.6810762909706	0	74	1	66.1515151515152	83.8787878787879	20.5571428571429	34.2735714285714	99.5454545454545	15	10	40	75	27	32.5	10	152.285714285714	10.85	2.2	12.5	18	16.75	134	3.675	12.25	0.775	206	2.1	17.2	142.766666666667	1.6	0	0	1	0	0	0	0	0
15068665	22196738	33247211		NA	0	0	0	0	0	0	44.1447917484237	0	67	3	90.2592592592593	92.36	15.962962962963	37.0957142857143	95.7777777777778	13	8	40	54	34	34.8	12.5	97	5.3	4.8	17	16	28	137	3	6	0.6	94	NA	NA	NA	NA	0	0	0	0	0	0	0	0
15109363	26733142	38447404		NA	0	0	0	0	0	0	48.1190553873261	0	104	1	106.2	76.5909090909091	13.1666666666667	37.7966666666667	98.7	15	3	31	34	35	29.4833333333333	11.375	243.25	11.325	2.9	13.6666666666667	17.4166666666667	26.3333333333333	137.666666666667	4.63333333333333	11.3333333333333	0.866666666666667	149	3.55	13.5	24.4333333333333	1.16666666666667	0	0	0	0	0	0	0	0
15141961	28268304	32724914		NA	0	0	0	0	0	0	34.2214589535462	1	40	1	107.347826086957	91.1851851851852	15.5208333333333	36.8433333333333	98.0416666666667	14	4	27	23	34	29.25	9.95	208	5.6	2.8	24	28	20	138.5	3.5	NA	0.35	114	5.3	12.8	30.25	1.2	1	0	1	0	0	0	0	0
15145250	28990248	39111477	2/2/2146	251	1	0	0	0	1	0	47.4014689803838	1	76.5	1	90.2903225806452	100	16.5161290322581	36.966	96.40625	14	4	19	20	26	23.5333333333333	7.73333333333333	81.6666666666667	4.16666666666667	3.3	15	17.75	22.5	144.5	3.1	5.5	0.8	126.5	NA	14.5	27.95	1.35	1	0	0	0	0	0	0	1
15148203	24593749	34721028		NA	0	0	0	0	0	0	38.3633815996578	1	56.5	1	108.961538461538	85.5	13.0384615384615	37.2457142857143	97.3076923076923	14	3	15	35	30	28.35	9.05	130.5	8.2	3.4	11	13.5	25.5	139.5	3.7	7.5	0.45	127	NA	11.6	24.8	1.1	0	0	0	0	0	0	0	0
15196386	22217710	32022416		NA	0	0	0	0	0	0	37.5711643087171	0	82.65	1	82	74.44	20.5769230769231	35.65	98.48	15	4	26	49	36	43.58	13.72	282.4	21.76	2.5	13.75	18.5	19.25	146	4.2	16	1.575	132	6.5	11.925	25.725	1.075	0	0	0	0	0	0	0	0
15197132	26201337	35957570	15/11/2162	6	1	1	1	1	1	1	75.8579491284013	0	57.15	4	70.9259259259259	71.5	18.2962962962963	37.74	98.4444444444444	6	7	54	75	31	38.6	11.65	135	9.4	3	19	22.5	19	136	6.95	29	1.6	216	NA	13.65	26.35	1.15	1	0	1	0	0	1	1	1
15206760	22941019	34608437	9/9/2133	3	1	1	1	1	1	1	65.6790836243124	1	53.6	0	74.3333333333333	71.6153846153846	19.5833333333333	37.3333333333333	96.5416666666667	15	7	34	43	28	35.94	11.76	151.4	12.48	4.2	14	14.5	18.8	152.714285714286	4.02	10.8571428571429	0.7	118.428571428571	1.2	12.6	27.2	1.16666666666667	0	0	0	0	0	0	0	0
15233578	20233791	39144938		NA	0	0	0	0	0	0	50.3613243639377	0	79.2	0	108.314285714286	75.825	20.2205882352941	36.9921428571429	98.5428571428571	15	4	48	61	37	29.4333333333333	9.85	314.75	26.925	2.1	10.8	16.55	21.2	136.6	4.14	11	0.58	199.8	3.04	12.9333333333333	26.1	1.1	0	0	0	0	0	0	0	1
15234310	21314410	32579688		NA	0	0	0	0	0	0	42.393970147038	0	84.8	3	91.9545454545455	74.125	21.3611111111111	37.2316666666667	97.0909090909091	15	3	25	36	28	35.825	12.35	273.75	16.525	2	18	24	19	140.5	3.85	13	0.9	129	1.9	12.9666666666667	34.1333333333333	1.23333333333333	0	0	0	0	0	0	0	0
15241554	24200042	35827500		NA	0	0	0	0	0	0	37.4532097896737	0	80	0	67.96	90.0344827586207	13.5192307692308	37.2766666666667	99.76	15	1	21	17	25	30.3666666666667	9.26666666666667	173.333333333333	8.1	3.8	16	17.5	23.5	137.5	3.9	8	0.65	148.5	1.4	11.15	24.95	1.05	0	0	0	0	0	0	0	0
15288589	26258634	38988285		NA	0	0	0	0	0	0	81.2071590738317	0	81.5666666666667	1	74.2962962962963	76.6071428571429	18.1481481481481	36.79875	95.8518518518518	11	4	33	31	27	34.45	11.95	237.5	12.55	4	15	16	21	137	4.4	18	0.9	124	NA	NA	NA	NA	0	0	0	0	0	0	0	1
15309481	21312439	34856309	23/11/2151	7	1	1	1	1	1	0	81.8739278037271	0	55.8	0	88	85	14.9038461538462	36.6657142857143	99.4230769230769	15	1	29	23	27	35.7	11.6333333333333	226	10.6333333333333	2.8	12	16	23.5	141	4.4	14	0.75	140.5	NA	12.3	24.5333333333333	1.13333333333333	0	0	0	1	0	0	0	1
15357701	22602477	39365772		NA	0	0	0	0	0	0	88.7394260365578	0	74	1	83	66.84	18	36.5071428571429	96.28	15	2	32	42	24	28.9333333333333	9.8	191	15.7666666666667	3.9	15.5	16.75	25	139	4.55	44.25	1.575	130	NA	14.6	23	1.25	0	0	0	1	0	0	0	0
15364782	27452196	36271272	7/7/2133	2	1	1	1	1	1	1	50.5087912793283	1	106.6	1	120.923076923077	64.9230769230769	32.5	37.9090909090909	98	15	6	43	78	37	28.72	9.22	190.2	25.44	2.6	18	22.5	11.25	145.75	3.85	25	1.625	258.5	6.175	14.92	34.9	1.34	0	0	0	0	0	0	0	0
15368337	20585556	30955644	22/4/2172	2	1	1	1	1	1	1	62.3008386676961	1	76.2	1	74.0357142857143	76.6627906976744	24.75	NA	98.8888888888889	15	17	82	95	43	25.95	7.88333333333333	171.333333333333	6.53333333333333	3.6	28.6	30.6	15.2	138.4	4.88	75.5	2.975	186	7.44	24.1	27.1	2.18333333333333	0	0	0	0	0	0	0	0
15387835	24006592	30366704	2/7/2149	33	1	0	1	1	1	0	57.4105040858755	0	49	2	91.1538461538462	87.96	15.1481481481481	36.8533333333333	99.5769230769231	5	9	55	63	41	24.4	7.925	421.75	11.75	3.6	17	19	31.5	139.5	4	14.5	0.8	151	1.8	13.2333333333333	26.7	1.13333333333333	1	0	0	0	0	1	0	0
15396153	25626552	33290297		NA	0	0	0	0	0	0	66.0763002490282	1	88	1	82.7777777777778	79.3846153846154	18.0740740740741	36.72875	97.4642857142857	9	4	27	38	24	29.6333333333333	10.25	247.5	7.85	3.3	14	16.75	20	137	3.8	14	0.5	216	1.25	11.7	26.6333333333333	1.06666666666667	0	0	0	0	0	0	0	1
15401422	23702432	30156485	16/9/2148	65	1	0	1	1	1	0	88.533211922202	0	58	1	90	86.56	18.92	36.905	96.56	13	4	40	50	30	30	10.15	182	8.15	3.6	16	18	26	142	4.2	35	1.8	115	NA	20.7666666666667	35.55	1.96666666666667	0	0	0	0	0	1	0	0
15421087	28770916	34649341		NA	0	0	0	0	0	0	37.5387523888271	0	70.8	1	82.24	82.7	16.48	37.7914285714286	95.48	13	1	11	22	20	34.15	12.1333333333333	229.666666666667	7.26666666666667	3.5	10.5	12.75	23.5	136	4.4	6.5	0.85	109.5	0.7	13.1666666666667	27.4	1.13333333333333	0	0	0	0	0	0	0	0
15421270	24936571	38005353		NA	0	0	0	0	0	0	41.6139993027454	0	87.45	0	60.4444444444444	88.3928571428571	15.1481481481481	37.6991666666667	99.9259259259259	15	1	21	25	24	34.5	11.7	223.5	13.7	4	12	13	24	138	4.2	13	1.1	146	1.2	14.95	36.1	1.3	0	0	0	0	0	0	0	0
15427605	20414301	38636294		NA	0	0	0	0	0	0	51.0297358402861	0	119.7	0	98	86.12	18.64	38.4077777777778	97.12	15	2	13	31	16	24.6	8.3	172	7	4	15.5	16.5	26	140.5	4.05	18	1.8	110	NA	14.8	24.8	1.3	0	0	0	0	0	1	0	1
15455520	27862312	37136720		NA	0	0	0	0	0	0	75.6967203327596	0	85.9	1	82.5	86.6	17.5384615384615	35.8816666666667	94.3461538461538	15	1	24	25	21	44.9	14.55	389	7.45	3.9	13	14.25	24	141	4.3	15	0.8	105	NA	12.6	27	1.05	0	0	0	0	0	0	0	0
15465739	28798031	38185691		NA	0	0	0	0	0	0	53.1923135132932	0	77.4	0	83.75	100.5	19.2916666666667	38.3515384615385	95.8333333333333	9	4	30	39	28	44.9	15.2666666666667	292.666666666667	8.13333333333333	3.3	16.3333333333333	19.0833333333333	17.75	135.666666666667	3.5	8	0.95	668.5	NA	15.05	30.2	1.4	0	0	0	0	0	0	0	0
15466574	25081627	39945709		NA	0	0	0	0	0	0	76.0501512999904	0	61.9	0	87.3461538461538	88.8846153846154	19.5925925925926	37.2233333333333	98.0384615384615	7	4	51	57	39	37.0333333333333	13.3	240	17	3.7	13.3333333333333	15.0833333333333	27.3333333333333	130.333333333333	4.73333333333333	9	0.566666666666667	167.666666666667	1.1	11.8	24.55	1.25	0	0	0	0	0	0	0	0
15494332	29821687	35021541		NA	0	0	0	0	0	0	43.1869384621094	0	69.3	1	116.481481481481	100.68	19.5185185185185	37.917	96.3703703703704	13	5	28	32	26	32	11.1666666666667	64.6666666666667	5.96666666666667	4	20.5	21.5	22.5	133	3.6	7	0.5	100	NA	13.45	24.55	1.15	0	0	0	0	0	0	0	0
15510911	22376723	31968877		NA	0	0	0	0	0	0	22.3782062456003	1	60	1	96.45	88.3170731707317	21.5697674418605	37.0045454545455	91.925	15	10	32	34	37	27.0166666666667	8.73333333333333	122.833333333333	13	3.1	14.8	18.05	19.4	140.8	4.44	12	0.6	134.2	3.08	14.1166666666667	26.4833333333333	1.28333333333333	0	1	0	0	0	0	0	0
15519087	27477537	38994708		NA	0	0	0	0	0	0	46.6282222927995	0	97.3	2	83	85.8333333333333	16.8	36.8133333333333	97	15	2	17	31	21	26.3	8.63333333333333	115.666666666667	5.81666666666667	3.6	11	13	24	136.5	4.2	10	0.75	111	NA	11.8	24.1	1.1	0	0	0	0	0	0	0	0
15525663	29250684	38844783		NA	0	0	0	0	0	0	27.0025382714292	0	127.3	0	125.190476190476	74.8292682926829	23.7073170731707	38.9488888888889	96	14	11	37	62	45	34.8428571428571	11.5285714285714	132.428571428571	10.1571428571429	2.5	12.8333333333333	17.5833333333333	21.6666666666667	147.166666666667	5.18333333333333	17	1.11666666666667	400.5	3.24	13.14	25.38	1.22	0	0	0	0	0	0	0	1
15533649	29728210	34239958	21/2/2142	305	1	0	0	0	1	0	82.3008887866735	1	61.7	4	74.8	70.75	18.24	36.6371428571429	94.52	12	3	38	48	31	34.45	11.4	253	6.45	3.5	17	19.25	24	136	4.05	16.5	0.65	116.5	NA	10.55	29.45	1	1	1	0	0	0	0	1	0
15552902	20529372	37906213		NA	0	0	0	0	0	0	59.1737280427163	1	74.9	0	80.92	88.2692307692308	18.2321428571429	36.5	99	15	5	28	35	30	37.325	11.975	154.5	12.575	3.5	11.25	13.5	17.25	150	4.125	6.25	0.8	161.25	4	13.0666666666667	23.8333333333333	1.2	0	0	0	0	0	0	0	0
15554295	27705504	39577681		NA	0	0	0	0	0	0	46.1838849310868	0	96.9	3	111.657894736842	73.4150943396226	22.8611111111111	36.7423076923077	97.5405405405405	15	10	39	83	41	28.7	9.45714285714286	79	5.58571428571429	3	16.2	19.7	20.4	140.6	3.92	18.6	1.44	128.2	4.1	14.15	28.2	1.3	0	0	1	0	0	0	0	1
15559669	20549309	33079232		NA	0	0	0	0	0	0	31.9589589459409	0	98	0	112.530612244898	74.6666666666667	30.4509803921569	37.4522222222222	94.8571428571429	15	6	43	51	38	43.2142857142857	14.08	330.2	25.78	2.5	16.4	21.15	18.8	134.8	5.71666666666667	11.6	0.96	126.2	3.7	11.7	25.78	1.08	0	0	0	0	0	0	0	0
15563928	23440478	36918034		NA	0	0	0	0	0	0	81.9529203316644	1	62.2	1	81.75	101.65	16.8260869565217	37.2216666666667	98.6086956521739	14	1	28	23	26	36.6	12.45	314.5	15.55	4	16	17	22	134.5	5.65	17	0.85	146	NA	10.4	28	0.95	0	0	0	0	0	0	0	0
15682194	24569744	39936606		NA	0	0	0	0	0	0	73.3809083353563	0	126.55	1	102	87.7142857142857	28.0645161290323	37.0728571428571	93.2258064516129	14	3	41	45	32	38.1	12	278.333333333333	18.4666666666667	3.1	15	18.25	21.5	141.75	5	53.25	1.7	166.5	NA	13.15	28.8	1.2	0	0	1	1	0	1	0	1
15689544	22175565	34022523	28/3/2157	899	1	0	0	0	0	0	73.7688624558816	1	68	1	90.6	60.4545454545455	16.2	36.6	95.36	15	2	26	44	27	28.6	10.1333333333333	244.333333333333	17.6666666666667	2.8	11	15	30.3333333333333	135	3.76666666666667	18.6666666666667	0.9	102	1.7	13.4	28.3	1.1	0	0	1	0	0	0	0	0
15690176	28741289	33963449		NA	0	0	0	0	0	0	19.5342462440428	1	61.65	0	84.4583333333333	81.1923076923077	16.4444444444444	37.6744444444444	100	15	2	17	15	23	28.525	9.425	180.75	16.375	3.1	17.3333333333333	20.5833333333333	18.6666666666667	139	3.73333333333333	8.66666666666667	0.666666666666667	94.6666666666667	2.3	11.8	23.4	1.1	0	0	0	0	0	0	0	0
15694807	23689324	32984497		NA	0	0	0	0	0	0	77.2280052221084	0	107.55	1	65.3913043478261	83.3333333333333	17.1153846153846	36.7771428571429	98.7391304347826	14	3	36	36	42	40.75	13.8	187.5	11.15	3.3	19	21.75	19	139	4	15	1.3	145	NA	11.4	82.4	1.1	0	1	0	0	0	1	0	1
15699375	27528069	37765785	7/12/2129	8	1	1	1	1	1	1	78.9106519330563	0	74.0333333333333	1	78.6538461538462	81.75	17.9642857142857	37.6216666666667	98.962962962963	15	4	27	22	36	33.65	11.5	208	11.9	3.2	11	14	29	138	3.2	9	0.5	137	NA	12.7	25.75	1.2	0	0	0	0	0	0	0	0
15703353	29272306	32309766		NA	0	0	0	0	0	0	59.3748922327906	1	72.7	1	82.1785714285714	77.4642857142857	21.7407407407407	37.372	98.1785714285714	15	1	20	30	22	24.5	8	223	10.2	2.7	16	20.25	22.5	135.5	4.25	10	0.6	149.5	NA	15.2	28.8	1.4	0	0	0	0	0	0	0	1
15713363	20698877	37582232		NA	0	0	0	0	0	0	38.7573650559842	0	89	1	96.56	104.971428571429	22.7884615384615	37.0933333333333	99.2941176470588	15	2	21	47	33	29.7875	10.7166666666667	161.666666666667	16.7833333333333	2.4	13.5	18.5	18.75	143	5.1	23	1.35	120.25	2.95	13.925	28.775	1.275	0	0	0	0	0	0	0	0
15720938	20361072	34667784		NA	0	0	0	0	0	0	57.4119719102525	1	87.35	3	97.6451612903226	67.2105263157895	17.5735294117647	36.6525	99.5714285714286	15	1	38	33	42	34.1	12.15	264.5	9.85	3.2	12	15	23	137	4.4	30	1	168	1.8	12.45	25.35	1.05	0	0	1	0	0	0	0	1
15773840	28363075	34139557		NA	0	0	0	0	0	0	25.0083544304568	0	79.55	1	55.2142857142857	83.3928571428571	17.7166666666667	NA	96.8571428571429	15	3	24	39	24	41.2	14.2	205	11.35	3.65	14.6666666666667	16.5416666666667	19.6666666666667	136.666666666667	4.2	12	0.633333333333333	111	2.7	11.2	29.7	1	0	0	0	0	0	0	0	0
15797232	23989397	32365561		NA	0	0	0	0	0	0	44.9494066795288	0	108.7	1	84.8076923076923	85.234375	18.7931034482759	38.001	100	15	1	22	33	26	41.825	13.575	292.75	14.975	4.4	16	16	22.5	142.333333333333	3.7	12.3333333333333	0.825	128.333333333333	0.95	10.05	25.8	0.9	0	0	0	0	0	0	0	0
15832196	20781585	38488596		NA	0	0	0	0	0	0	81.5752331483114	1	63.5	1	76.7307692307692	81.88	22.1153846153846	36.3185714285714	93.36	15	1	31	26	26	30.85	10.9	167.5	6.7	3.7	11	12.75	24	124	3.26666666666667	10.6666666666667	0.933333333333333	109	NA	13.4	28.1	1.1	0	0	1	0	0	0	0	0
15845819	24771232	34679891		NA	0	0	0	0	0	0	72.1421203841106	0	80	1	66.2608695652174	78	14.4347826086957	36.4533333333333	97.32	14	2	25	25	24	38.05	13.7	213	9.4	3.8	11	12.5	25	140	4	17	0.7	185	NA	14.25	25.5	1.25	0	0	0	0	0	0	0	0
15851682	24999949	31682246	17/4/2167	6	1	1	1	1	1	1	81.271513285864	1	61.5	0	66.1219512195122	61.8	22.3488372093023	36.4433333333333	98.1578947368421	15	10	70	90	41	33.0625	10.94	151.2	28.64	2.3	38.1428571428571	43.3928571428571	11.7142857142857	139.75	5.375	117.142857142857	3.87142857142857	181.714285714286	13.3428571428571	15.2	38.2666666666667	1.38333333333333	1	0	0	1	0	1	0	1
15854924	24643190	30137702		NA	0	0	0	0	0	0	42.7145471738981	0	100.4	0	56.6071428571429	72.8448275862069	17.3035714285714	37.4554545454545	98.4814814814815	15	2	28	32	29	39	13.6	163	9.4	3.8	16	17.5	20	140	4.1	10	0.7	110	2.2	10.6	26.6	0.95	0	0	0	0	1	0	0	0
15879031	25181509	31939026		NA	0	0	0	0	0	0	64.5430798088817	0	100	1	100.727272727273	100.655172413793	14.6666666666667	37.1316666666667	96.0909090909091	15	2	27	28	25	29.56	9.94	122.6	9.72	3.8	17.5	19	23.5	142	3.85	14.5	0.85	163.5	NA	13.9	30.5	1.26666666666667	1	0	0	0	0	0	0	0
15895725	26898969	30033718	10/12/2111	23	1	1	1	1	1	1	50.8777475694958	1	58.3	0	80.3846153846154	67.92	23.537037037037	37.79375	96.3846153846154	15	9	43	55	44	24.85	8.85	109.5	14.9	3.45	19	21.375	24.5	129	3.35	16.5	0.85	113	NA	18.45	32.25	1.7	1	1	0	0	0	0	0	0
15904137	25028152	39558540		NA	0	0	0	0	0	0	59.1646206868019	0	81.8666666666667	0	99.2413793103448	87.0333333333333	19.5172413793103	37.57	98.4137931034483	15	2	37	38	38	33.525	11.225	127.25	7.95	2.9	11.6666666666667	15.4166666666667	25.3333333333333	137.5	4.25	13.3333333333333	0.733333333333333	170.666666666667	1.15	13.3666666666667	32.4333333333333	1.26666666666667	0	1	0	0	0	0	0	0
15939762	23167106	31556366		NA	0	0	0	0	0	0	55.0686930400483	0	73.9666666666667	1	96.4615384615385	79.125	19.8461538461538	37.1685714285714	96.32	10	3	25	47	26	28.6333333333333	9.3	253.666666666667	11.4333333333333	2.9	11.6666666666667	15.4166666666667	28.6666666666667	137.333333333333	3.76666666666667	12	0.433333333333333	122	NA	NA	NA	NA	0	0	0	0	0	0	0	0
15940139	28311590	38268597		NA	0	0	0	0	0	0	62.2779473761384	0	86.2	1	66	82.4038461538462	12.58	36.3466666666667	99.9565217391304	15	3	31	28	32	26.2666666666667	10.075	199.75	10.2	3.8	12.5	14	25	140.666666666667	4	17	0.9	162.5	3.16666666666667	13.375	23.45	1.125	0	0	0	0	0	0	0	0
15961528	22264652	32918646		NA	0	0	0	0	0	0	68.2299483782138	0	74	2	42.24	92.0645161290323	13.6	36.22	96.92	15	3	29	36	24	34.5	11.1	144	9	3	9	12.5	28	142	3.6	14	1	117	NA	13.1	27.7	1.2	0	0	0	0	0	1	0	0
15963858	26453727	32266396		NA	0	0	0	0	0	0	38.4459657341343	0	91.4	0	77.4230769230769	68.4166666666667	19	37.065	99.9230769230769	15	7	22	17	31	36.82	12.5	117.6	4.74	3.25	16	18.875	24.25	133.25	4.35	7.75	0.825	87.5	NA	16.1666666666667	30.4333333333333	1.5	0	0	0	0	0	0	0	0
15977129	28743173	36513467		NA	0	0	0	0	0	0	24.4078251162547	1	70	1	95.4230769230769	84.7741935483871	16.2037037037037	37.2371428571429	99.8461538461538	14	2	27	32	31	30.5	10.65	331	32.8	2.9	15	18.75	15	136	4.5	12	0.7	227	1.8	12.2	27.1	1.15	0	0	1	0	0	0	0	0
15984332	28450494	36800937		NA	0	0	0	0	0	0	23.9040657366288	1	69.5	1	63.7352941176471	67.5735294117647	14.3783783783784	34.9830769230769	99.5897435897436	15	1	19	53	27	30.9	10.6333333333333	222.333333333333	11.3	3.7	11	12.75	22	141	3.3	8	0.6	111	0.95	11.7	23.9	1	0	1	0	0	0	0	0	0
15986566	21918082	37280554		NA	0	0	0	0	0	0	19.3177934842591	1	55.8	0	96.3461538461538	71.32	17.7307692307692	37.16	96.4444444444444	15	1	13	34	17	35.8333333333333	12.8333333333333	246	12.4	3.8	13.5	15	23	137	3.8	11.3333333333333	0.666666666666667	116.5	NA	13.55	24.1	1.2	0	0	0	0	0	0	0	0
16001168	24086554	35448168		NA	0	0	0	0	0	0	83.8498303864287	0	80.4	1	82.1111111111111	80.8888888888889	17.4464285714286	37.3742857142857	99.1481481481482	14	10	35	29	41	42.98	13.84	210.2	11.06	3.1	15.6666666666667	18.9166666666667	21	149.666666666667	3.83333333333333	26	1.3	163.333333333333	NA	12.5	25.275	1.15	0	0	0	0	0	0	0	0
16004107	29804476	33284651		NA	0	0	0	0	0	0	19.6131475082883	0	78.2	4	63.5416666666667	65.3333333333333	23.36	37.9177777777778	99.0416666666667	15	8	22	40	24	37	12.3	176.5	19.15	3.5	10.3333333333333	12.5833333333333	20	136.666666666667	5.2	20.3333333333333	1.06666666666667	103.333333333333	NA	12.45	26.75	1.15	0	0	0	0	0	0	0	0
16006168	22277686	30927169		NA	0	0	0	0	0	0	20.0553704423673	0	106	3	92.7857142857143	92.75	19.4666666666667	37.2375	99.7857142857143	15	4	20	57	37	27.7777777777778	9.8	130.714285714286	12.5142857142857	3.5	15	17.25	24.5	138	4.2	16	1	111	2.41	15.4428571428571	76.45	1.41428571428571	0	0	0	0	0	0	0	0
16009816	28871848	38358573		NA	0	0	0	0	0	0	20.1220138520031	1	146.5	0	119.063829787234	66.7111111111111	31.5104166666667	38.4541666666667	96.936170212766	7	10	37	68	47	24.76	8.3	178	17.4	2.6	12	16.5	23.5	136.5	4	5	0.65	129.5	0.866666666666667	14.65	27.5	1.25	0	0	1	0	0	0	0	0
16020450	23290951	32299898		NA	0	0	0	0	0	0	72.0153554964167	0	72.55	1	60.5555555555556	90.2333333333333	14.1216216216216	37.266	97.5945945945946	13	4	33	23	23	31.7	10.7666666666667	272.666666666667	13.7333333333333	4.3	10	10.25	23.5	126.6	4.325	12.25	0.625	115	NA	12.9	28.5333333333333	1.2	0	0	0	0	0	0	0	0
16038785	22041909	32131824		NA	0	0	0	0	0	0	82.0164426751457	0	101	1	67.9	89.8863636363636	18.9	36.666	96.8421052631579	13	1	33	20	28	28	9	198.5	5.75	2.9	13.5	17.25	23	138.5	3.65	12	0.7	98.5	NA	18.45	28.5	1.65	0	0	0	0	0	0	1	0
16051431	28331643	31189864		NA	0	0	0	0	0	0	33.3633416717926	1	38	0	83.9285714285714	60.4166666666667	14.0357142857143	37.13125	98.5714285714286	15	2	11	47	19	27.1428571428571	9.1	151	11.1	3.5	13	15.25	24.3333333333333	143.333333333333	4.13333333333333	19.3333333333333	0.533333333333333	78	NA	14.6666666666667	31.7	1.33333333333333	0	0	0	0	0	0	0	0
16062396	21648946	38587604		NA	0	0	0	0	0	0	64.402583157955	0	64.3	1	100.230769230769	94.9615384615385	19.8461538461538	37.0466666666667	94.1923076923077	13	1	23	23	25	36.8333333333333	12.3333333333333	194	8.3	4.4	18.25	18.25	23	136.75	3.8	6.25	0.7	114	NA	13.2	28.4	1.1	0	0	0	0	0	0	0	0
16073325	22340084	33945169	17/6/2166	1787	1	0	0	0	0	0	72.5618811941428	0	75.1	1	62.3846153846154	69.64	16.3076923076923	36.4442857142857	96.8076923076923	13	6	50	63	33	32.54	9.96	257.4	7.9	3.7	20.5	22.25	26.25	137	4.5	32.25	5.7	131.75	NA	20.925	28.475	1.925	1	0	0	1	0	1	0	0
16082975	22792351	35127974		NA	0	0	0	0	0	0	21.2464328825515	0	101.2	1	100.538461538462	83.88	16.3703703703704	37.6585714285714	99.1923076923077	6	4	34	56	39	37.6	13.3333333333333	268.666666666667	12.0666666666667	4.8	12.6666666666667	11.6666666666667	26.6666666666667	138.666666666667	3.76666666666667	11.3333333333333	0.9	97.6666666666667	1.2	14.3666666666667	32.7333333333333	1.26666666666667	0	0	0	0	0	0	0	0
16094066	24101966	39656193	14/7/2134	330	1	0	0	0	1	0	61.6293239976661	0	91	1	83.8888888888889	98.56	16.8448275862069	36.8414285714286	97.0689655172414	12	2	29	34	37	28.1666666666667	9.5	423.666666666667	5.76666666666667	3.5	13	15.25	25.5	135	4.05	16.5	0.75	101	1.1	15.1666666666667	28.9666666666667	1.3	0	0	1	1	0	0	0	0
16097382	28720726	30100328		NA	0	0	0	0	0	0	54.9896995994741	0	67.3	0	78.2121212121212	83.21875	19.7272727272727	38.3338461538462	97.5151515151515	15	3	26	35	32	38.3333333333333	13.75	168	12.35	3.4	12.5	15	21	134	4.05	8.5	0.8	82	NA	12.1	27.8	1	0	0	0	0	0	0	0	0
16115107	25941483	34027005	18/7/2113	12	1	1	1	1	1	1	79.5112420897195	1	67.25	1	70.5217391304348	83.3333333333333	16.8958333333333	36.3971428571429	98.0869565217391	12	5	46	73	40	26	9.5	196	10.6666666666667	4	18.3333333333333	19.3333333333333	24	139.333333333333	4.13333333333333	64.3333333333333	2.3	237	2.7	15.4	29.46	1.36	0	0	0	1	0	1	0	1
16130199	26785202	30425077	22/1/2113	45	1	0	1	1	1	1	62.9002526635308	1	86	1	71	89.5416666666667	16.72	36.77	96.52	13	3	36	32	26	28.4	8.6	80	8.5	2.6	12	16.5	25	137	3.9	32	0.9	219	NA	13	25.9	1.2	0	0	0	0	0	1	0	1
16141564	26027409	32137494		NA	0	0	0	0	0	0	73.4705232725456	0	100	1	86.9642857142857	62.1666666666667	18.1071428571429	36.4733333333333	97.3461538461538	12	5	40	62	29	24	8.05	578.5	14.25	2.3	12.5	17.75	18.5	134.5	4.45	44.5	1.75	116.5	NA	15.9	27.6	1.4	0	0	1	1	0	1	0	0
16156896	29968196	31350831		NA	0	0	0	0	0	0	86.9050487226429	1	55	1	81.375	86.1551724137931	16.5	36.8571428571429	97.9583333333333	13	2	47	51	41	34	11.7	186	12.05	4	12.3333333333333	13.3333333333333	30.6666666666667	134.333333333333	3.03333333333333	9.33333333333333	0.733333333333333	164.333333333333	NA	11.825	24.6333333333333	1.1	0	0	0	1	0	0	0	0
16174584	29740493	33920056		NA	0	0	0	0	0	0	63.3558865689658	0	86.4	1	94.3461538461538	86.7083333333333	18.52	36.6757142857143	94	14	2	24	36	28	28.3666666666667	9.63333333333333	108	10.3	3.8	16	17.5	19.3333333333333	137	5.26666666666667	23	0.966666666666667	127.666666666667	NA	12.0333333333333	27.7333333333333	1.13333333333333	0	0	0	0	0	0	0	0
16212156	25731747	31186320		NA	0	0	0	0	0	0	22.1607952170524	0	94	1	91.3076923076923	82.1	19.4285714285714	37.7328571428571	97.6296296296296	15	9	28	36	31	31.575	10.675	112	8.6	3.3	16	18.75	30.6666666666667	143	3.7	13.3333333333333	1.26666666666667	82.3333333333333	4.37272727272727	14.7	30.4666666666667	1.35	0	0	1	0	0	0	0	0
16229072	26714237	35977799		NA	0	0	0	0	0	0	82.7724140585025	0	81.5	1	104.625	65.3478260869565	24.1666666666667	37	98	14	3	27	50	37	30.5	10.6333333333333	166.666666666667	12.8666666666667	3.7	19	20.75	20.6666666666667	134.333333333333	3.23333333333333	22.3333333333333	0.9	183.666666666667	NA	14.3333333333333	26	1.23333333333333	0	0	0	0	0	0	0	0
16251292	25213822	31149211		NA	0	0	0	0	0	0	86.3990276766272	1	69.5	1	108.28	106.863636363636	20.12	36.678	96.76	11	2	35	42	34	37.2	11.3	188	10.1	3.5	15	17.25	23	142	4.5	11	0.5	113	NA	12.2	26.9	1.1	0	0	0	0	0	0	0	0
16254995	25843414	37475505	26/7/2110	14	1	1	1	1	1	0	83.527097254849	0	71.9	0	67.3333333333333	73.2962962962963	19.8	36.90375	97.2857142857143	14	6	48	46	44	35.3	11.8	192.333333333333	9.55	3.7	16	17.75	22	138	4.1	29	1.2	115	1.9	13.4	27.6	1.15	0	0	0	1	0	0	0	0
16258301	21593017	30783740	5/11/2184	1	1	1	1	1	1	1	30.8438431079789	0	179.6	0	106.296296296296	90	17.7241379310345	38.0133333333333	97.6666666666667	15	6	31	38	38	43.8	13.62	262.6	23.56	3.95	15.3333333333333	16.4583333333333	22	144	4.43333333333333	10.6666666666667	1.23333333333333	166.666666666667	1.4	13.8	25.3	1.25	0	0	0	0	0	0	0	0
16287406	29151769	31873045		NA	0	0	0	0	0	0	69.7022094635581	1	59	1	90.4230769230769	77.76	18.9230769230769	37.08	94.8846153846154	13	2	43	43	29	30.14	9.68	183	12.54	2.7	10.75	15	27.75	137.5	4.825	13.5	0.75	106.25	NA	11.7	27.2	1.1	0	0	1	0	0	0	0	0
16296345	21522544	34787426		NA	0	0	0	0	0	0	58.9781908676682	0	78.75	0	85.1666666666667	81.6521739130435	18.0434782608696	37.1766666666667	99.3333333333333	15	1	17	21	28	35.975	12.275	208.75	13.2	3.8	20	21.5	23	133	3.8	4.66666666666667	0.566666666666667	165	2.9	10.4333333333333	25.3666666666667	0.966666666666667	0	0	0	0	0	0	1	0
16313280	25851294	39276010		NA	0	0	0	0	0	0	62.4052526209411	1	79.6	0	116.740740740741	96.16	17.4310344827586	37.4988888888889	95.4444444444444	15	8	43	32	33	32.5666666666667	10.9333333333333	51.4	10.3	3.4	16.3333333333333	18.8333333333333	26.3333333333333	142	3.63333333333333	61.6666666666667	0.766666666666667	124.666666666667	NA	12.1	28.05	1.1	1	0	1	0	0	0	0	0
16317751	22090985	35423873		NA	0	0	0	0	0	0	54.66765284691	1	62	1	85.875	86.125	14.8125	37.4083333333333	96.46875	14	6	15	31	23	38.6	13.05	79	4.25	4	21	22	24	142	3.5	10	0.6	112	NA	16.2	38.05	1.45	1	0	0	0	0	0	0	0
16346653	28549883	35557514		NA	0	0	0	0	0	0	87.5164707387309	1	54.6	1	98.1538461538462	69.08	23.1153846153846	37.02	96.1153846153846	3	7	63	101	39	27.72	9.1	124	11.65	2.4	10	15	23	134	4.4	25	0.8	160	NA	NA	NA	NA	0	0	0	0	0	0	0	0
16367384	24606429	37537299	8/4/2137	5	1	1	1	1	1	1	59.2542112109536	0	87.2	1	84.1851851851852	97.4	18.8518518518519	36.635	95.8148148148148	15	7	28	52	20	22.05	7.85	53.6666666666667	8.2	2.9	17	20.75	21	138	4.1	50	2.6	102	NA	15.65	35.5	1.4	1	0	0	0	0	0	0	0
16369704	28812518	35806959		NA	0	0	0	0	0	0	28.7172375514803	0	81.8333333333333	3	98.12	77.56	16.1923076923077	37.16	98.4	15	1	21	34	29	27.7	9.85	235	8.5	1.9	8	14.25	27.6666666666667	136	3.675	9	0.533333333333333	112.666666666667	4.46666666666667	13	38.7	1.1	0	0	0	0	0	0	0	0
16384274	26299143	36494179		NA	0	0	0	0	0	0	63.1326226477544	0	53.5	1	94.3461538461538	79.7692307692308	19.9230769230769	36.6285714285714	96.2692307692308	14	2	28	34	24	37.1666666666667	12.6	238	14.5	2.8	13.5	17.5	14.75	134	4.1	5.75	0.85	167.5	1.1	14.85	34.4	1.4	0	0	0	0	0	0	0	0
16386451	23044309	35287876		NA	0	0	0	0	0	0	57.973792185881	0	77.9	1	121.814814814815	103.739130434783	16.6296296296296	36.758	92.7647058823529	14	1	17	32	33	35.8	12.6	170	6.1	3.9	15	16.25	24.6666666666667	138.666666666667	3.83333333333333	4.66666666666667	0.666666666666667	110	NA	12.7	27.6	1.1	0	0	1	0	0	0	0	0
16398438	27069393	37329814		NA	0	0	0	0	0	0	20.4600982970804	1	54.5	1	98.3703703703704	64.2	15.962962962963	36.9333333333333	97.8888888888889	15	2	13	31	17	32.0428571428571	10.72	187.2	11.96	4.4	15	15	22.6666666666667	137.666666666667	4	9.33333333333333	0.766666666666667	125.666666666667	NA	10.25	22.3	0.95	0	0	0	0	0	0	0	0
16407874	27410391	37338907		NA	0	0	0	0	0	0	28.4826100077331	1	44.9	0	88.7692307692308	76.5384615384615	17.9423076923077	37.73	100	13	2	21	18	29	33.3333333333333	11.6	191	13.5333333333333	3.9	13.5	14.75	18.5	139	4.15	6.5	0.6	104.5	NA	NA	NA	NA	0	0	0	0	0	0	0	0
16408587	25317270	34676577		NA	0	0	0	0	0	0	83.3880075858381	0	68	1	90.8461538461538	74	15.6153846153846	36.8675	98.4615384615385	15	3	40	44	27	24.6333333333333	7.66666666666667	442.5	17.5666666666667	3	15.3333333333333	18.8333333333333	22	142	4.56666666666667	73	1.8	133.666666666667	NA	NA	NA	NA	0	0	0	0	0	0	0	0
16431259	26368134	30839999	4/7/2150	346	1	0	0	0	1	0	71.5562883269479	0	63.8	0	84.84	67.0961538461538	21.64	37.5	97	14	2	29	35	29	32.9333333333333	12.4	213	16.6	3.1	11	14.25	24.5	139	5.05	15.5	0.8	129.5	NA	13.6	32.3	1.3	0	0	0	0	0	0	0	0
16438601	23499877	30646628	28/11/2116	7	1	1	1	1	1	1	57.8898114887603	0	58.6	1	98.8148148148148	87.68	18.7407407407407	38.111	97.76	12	7	37	57	44	29.8	9.43333333333333	88	5.96666666666667	3.6	19.5	21.5	20	147	4.25	46	2.85	96	NA	15.5	30.275	1.425	0	0	0	1	0	1	0	0
16440784	20314243	31981543		NA	0	0	0	0	0	0	38.5610549535194	1	55	0	71.7307692307692	74.7692307692308	15.9444444444444	36.89	98.6153846153846	15	1	22	18	24	35.7	13.15	233.5	11.35	4.4	19	19	19	137.666666666667	3.93333333333333	6	0.4	135	NA	11.35	23.8	1.05	0	0	0	0	0	0	0	0
16447011	27868080	39272324		NA	0	0	0	0	0	0	28.892184344748	1	50	0	126.659090909091	89.6666666666667	28.7608695652174	36.608	95	3	18	58	113	51	24.775	8.375	118.3	5.5375	2.9	16.3333333333333	20.0833333333333	21.8333333333333	140.833333333333	4.38333333333333	9.5	0.55	158	3.36923076923077	15.1333333333333	34	1.4	1	0	0	0	0	0	0	0
16461460	26923681	38600694		NA	0	0	0	0	0	0	82.9716636123751	0	64.5	1	70.76	74.6666666666667	15.64	36.77	96.92	15	1	26	37	24	32.75	11.35	225.5	12.45	3.5	12	14.25	27	135	3.7	26	0.8	128	NA	12.55	23.65	1.15	0	0	0	0	0	0	0	0
16497417	29893955	32565462		NA	0	0	0	0	0	0	24.1918990240261	0	85.4	0	100.12	66.4	17.76	36.962	98.32	11	3	23	43	39	39.7	14.35	198	8.1	4.8	16.5	15.5	19.5	143	3.9	16.5	0.95	92	NA	13.8	27.7	1.2	0	0	0	0	0	0	0	0
16502434	21719711	37766103		NA	0	0	0	0	0	0	43.1460066963213	0	70	3	68.75	79.0833333333333	16.6111111111111	37.0157142857143	98.9615384615385	14	2	20	11	30	38.8333333333333	13.3	252.333333333333	10.7	3.7	12	13.75	26.5	142.5	4.25	8.5	0.9	100.5	NA	11.35	27.15	1.05	0	0	0	0	0	0	0	0
16529531	22311921	34073504		NA	0	0	0	0	0	0	55.0327085268884	0	127	0	77.8518518518518	89.32	17.3703703703704	37.3557142857143	97.5925925925926	15	1	20	34	22	42.95	15	243	17.15	4.5	16	15.75	24.5	135	5.35	13	1.05	149	NA	12.4	20.9	1	0	0	0	0	0	0	0	0
16530192	21566110	31941659		NA	0	0	0	0	0	0	32.5163661657507	0	67.05	1	73.7083333333333	89.8571428571429	15.9074074074074	36.3657142857143	99.8076923076923	14	3	27	39	29	33.7333333333333	11.4666666666667	248.333333333333	9.76666666666667	3.7	13.7777777777778	15.5277777777778	19	140.444444444444	4.13333333333333	16.4444444444444	0.822222222222222	185.333333333333	0.99	10.25	23.6	0.95	0	0	0	0	0	0	0	0
16586729	27954574	33727460		NA	0	0	0	0	0	0	69.8901861262153	0	85.7	1	67.5357142857143	72.84	19.1428571428571	36.568	95.6785714285714	15	2	22	38	21	35.55	12.2	137	4.65	4.2	15	15.5	23	139	3.8	19	0.7	133	NA	10.8	33.8	1	0	1	0	0	1	0	0	1
16588768	27421059	33865177		NA	0	0	0	0	0	0	50.5629201552213	0	103.9	2	68	72.9347826086957	19.5454545454545	37.2125	98.875	15	4	33	68	33	31.86	11.275	173.75	7.45	3.7	13.25	15	22.25	139.5	4.55	21.75	0.925	127	1.2	14.45	27.6	1.25	0	0	0	0	0	0	0	0
16607224	22690672	39821372		NA	0	0	0	0	0	0	82.8138553799034	0	84.3	1	78.44	69.64	19.56	37.4928571428571	97.28	13	2	31	34	37	31.1	10.65	268.5	11	3.9	14	15.25	23	140	4.3	20	1	130	NA	13.95	20.8	1.2	0	0	0	0	0	0	0	1
16614329	24657217	36518555		NA	0	0	0	0	0	0	23.1784642480572	0	NA	1	64.1851851851852	76.32	18.3571428571429	36.86	96.2962962962963	13	2	21	17	28	42.4333333333333	14.8	345	16.6666666666667	4.5	16.6666666666667	16.4166666666667	23	135.333333333333	3.93333333333333	7.33333333333333	0.733333333333333	127	NA	11.5	27.05	1.1	0	0	0	0	0	0	0	0
16644640	24167454	30626413		NA	0	0	0	0	0	0	72.9941848296624	0	74.1666666666667	0	76.875	79.0714285714286	17.28	37.2683333333333	98.7916666666667	15	6	44	29	31	31.7	10.6	155.8	10.2	3.6	13.6666666666667	15.6666666666667	17	136.5	4.2	14	0.766666666666667	143.666666666667	1.325	12.9	26.35	1.2	0	0	0	0	1	0	1	0
16711379	23119642	32701895		NA	0	0	0	0	0	0	72.0885457830394	1	46.55	1	58.4230769230769	68.2608695652174	14.8461538461538	36.7285714285714	98.5769230769231	14	2	30	33	31	32.2333333333333	11.4333333333333	279.666666666667	9.43333333333333	4.1	11	11.75	25.5	135	4.05	10.5	0.65	135.5	NA	12.1333333333333	22.7333333333333	1	0	1	0	0	0	0	0	0
16716252	28542383	30101323		NA	0	0	0	0	0	0	38.1310793787255	1	58.6	1	97.04	85.7083333333333	13.68	37.5366666666667	98.56	7	4	21	59	31	34.95	11.6	247.5	9.85	3.8	12	13.5	25	138	3.8	8	0.7	134	NA	12.45	20.95	1.05	0	1	0	0	0	0	0	0
16718554	27582485	34960403		NA	0	0	0	0	0	0	55.5277132847689	0	110.866666666667	1	76.7083333333333	83.0833333333333	17.2083333333333	36.25	97.0416666666667	14	2	22	19	23	42.05	14.3	301	10.75	4.3	12	12.25	27	142	4.3	18	0.9	90	NA	NA	NA	NA	0	0	0	0	0	0	0	0
16772302	20199625	33640950		NA	0	0	0	0	0	0	62.2858397841553	0	75	4	95	78.9130434782609	14.8958333333333	36.5285714285714	98.1818181818182	14	2	38	39	40	34.7	11.85	225.666666666667	13.7333333333333	3.3	18.3333333333333	21.0833333333333	21	142.666666666667	4.23333333333333	7.33333333333333	0.7	152.666666666667	4.6	12.3	23.9	1.13333333333333	0	0	0	0	0	0	0	1
16789416	26693191	36983713	16/10/2172	2	1	1	1	1	1	0	38.786231001181	1	60.95	0	126.6	88.4615384615385	23.2115384615385	36.4636363636364	99.52	15	5	30	67	37	35.2666666666667	11.7	188.333333333333	31.35	3.1	22.6666666666667	25.9166666666667	14.8333333333333	149.333333333333	3.75	11.3333333333333	1.05	147.333333333333	6.36666666666667	14.55	28.7333333333333	1.35	0	0	0	0	0	0	0	0
16790524	22362679	38496182		NA	0	0	0	0	0	0	34.5676404654692	0	60.9	1	73.9545454545455	89.4583333333333	19.2173913043478	37.9822222222222	99.9090909090909	15	3	28	26	28	33.22	11.06	144.8	9.26	5.1	19.25	17.5	18.75	141.8	4.18	6.75	0.775	115.75	0.933333333333333	11.4666666666667	27.8333333333333	1.03333333333333	0	0	0	0	0	0	0	0
16808711	28071235	35296209		NA	0	0	0	0	0	0	49.6319212102296	0	68	1	NA	NA	NA	NA	NA	NA	2	16	16	12	30.7	10.35	342.25	18.775	3.1	12.6666666666667	15.9166666666667	22.3333333333333	138.833333333333	3.62	10.3333333333333	0.866666666666667	159.666666666667	4.36666666666667	14.6333333333333	38.7	1.3	0	0	0	0	0	0	0	0
16810411	24908910	36772288		NA	0	0	0	0	0	0	49.9896368556859	1	49.95	1	83.5714285714286	90.0344827586207	17.2321428571429	37.1671428571429	99.7857142857143	15	1	28	16	25	36.9666666666667	12.9	290	20.3333333333333	4.4	14	14	22.5	139.5	3.55	12.5	0.75	118.5	0.8	12.3	25.85	1.05	0	0	0	0	0	0	0	0
16812430	20998524	38009613		NA	0	0	0	0	0	0	25.8795633366979	0	89	0	109.9	86.2727272727273	17.2142857142857	37.512	98.4285714285714	15	2	20	27	30	38.8571428571429	13.0285714285714	172.625	16	3	12.75	16.25	23.25	145.25	4.175	12.5	1.125	122.5	3	12.9166666666667	29.4833333333333	1.08333333333333	0	0	0	0	0	0	0	0
16815189	21106391	31342254		NA	0	0	0	0	0	0	52.5695329702255	1	73.3666666666667	1	69.3636363636364	89.3372093023256	17.0526315789474	36.7442857142857	99.7222222222222	13	3	34	28	30	25.8	8.6	170.25	7.3	3.2	12.6666666666667	15.6666666666667	22.6666666666667	144	4	10.25	0.6	141.333333333333	2.6	11.1	27.45	1	0	1	0	0	0	0	0	0
16815463	27022067	30022281		NA	0	0	0	0	0	0	64.2562779533083	0	88.5	1	97.741935483871	72.5322580645161	21.3181818181818	37.2041666666667	98.2068965517241	10	9	53	63	40	28.9090909090909	10.3428571428571	174.714285714286	13.4428571428571	2.8	15.6666666666667	19.6666666666667	22.1666666666667	137.5	4.95	10.6666666666667	0.75	155.833333333333	3	13.225	28.8125	1.1375	0	0	0	0	0	0	0	0
16832247	27818520	38649605		NA	0	0	0	0	0	0	55.0765379148923	0	79.7333333333333	1	82.1071428571429	86.8846153846154	16.65	37.19875	96.7586206896552	9	4	31	28	32	34.08	12.3	194	12.75	3.8	19	20.5	19	142.5	3.9	16	0.95	142.5	NA	10.7333333333333	25.9666666666667	1	0	1	0	0	0	0	0	0
16839795	24328492	37630318		NA	0	0	0	0	0	0	41.1035956981946	1	113	0	99.5714285714286	86.8947368421053	18.6190476190476	37.0466666666667	97.6	15	4	27	36	27	36.1	12.05	317.5	14.15	3.5	15	17.25	21.5	140	4.5	7.5	0.65	137.5	2.3	12.7	36.3333333333333	1.1	0	0	0	0	0	0	0	0
16904378	26202329	37423544		NA	0	0	0	0	0	0	33.9889485753433	0	122	3	118.326315789474	109.552941176471	20.3214285714286	37.53375	97.6938775510204	15	7	27	48	32	45.6333333333333	16.6333333333333	160	23.7666666666667	3.5	17.3333333333333	19.5833333333333	20.3333333333333	140.666666666667	4.2	9.33333333333333	1.13333333333333	101.333333333333	3.225	14.525	24.8	1.25	0	0	0	0	0	0	0	0
16914983	23826577	31631432		NA	0	0	0	0	0	0	71.6803803292672	0	81.5666666666667	1	103.214285714286	79.3870967741936	16.7142857142857	37.035	97	13	3	35	42	33	34.35	11.25	153.5	7.3	2.7	14	18.25	22.5	133	4.1	10	0.8	134.5	1.5	12.5	25.8	1.15	1	0	0	0	0	0	0	0
16922461	28165458	36599658		NA	0	0	0	0	0	0	35.5695633914561	0	76.25	0	115.035714285714	78.6071428571429	19.9310344827586	38.3033333333333	99.4642857142857	15	3	27	47	31	29.7875	10.5	178.666666666667	5.95	2.56666666666667	11	15.5833333333333	21.6666666666667	139.333333333333	4.56666666666667	14	1.1	95.5	2.275	15.24	33.92	1.32	0	0	0	0	0	0	0	0
16923929	27507149	31961399		NA	0	0	0	0	0	0	27.0298812537684	0	70	0	108.617021276596	70.6086956521739	13.6521739130435	35.601	99.9782608695652	3	9	55	131	45	31.1111111111111	10.7625	116.125	7.2875	1.8	13.1666666666667	19.6666666666667	18.3333333333333	136.5	5.33333333333333	10.5	0.816666666666667	155.5	5.04545454545455	14.5111111111111	37.5333333333333	1.26666666666667	0	0	0	0	0	0	0	0
16932362	22874371	39289539	19/5/2149	15	1	1	1	1	1	0	70.3232617004616	1	33.3	1	77	69.6923076923077	23.32	36.0266666666667	98.44	13	5	43	60	30	33.75	10.6	49.5	6.3	2.2	12.5	18	28	137	4.2	38	0.8	124	NA	11.7	31.8	1.1	0	0	1	0	0	0	0	0
16946487	23474394	36457305		NA	0	0	0	0	0	0	37.7766939453842	0	58	3	98.72	77.4166666666667	21.24	37.2057142857143	98.125	12	5	20	46	35	35.4	12.2	99	7.9	4.2	19	19.5	21	136	3.4	17	0.7	73	NA	9.9	29.8	0.9	0	0	0	0	0	0	0	0
16953641	29602545	30066375	9/8/2162	106	1	0	0	1	1	0	62.3143653918346	0	92.1	1	81.8518518518518	70.8846153846154	20.8888888888889	37.0714285714286	99.2592592592593	15	9	38	54	24	25.2	8.9	91	6.475	3.4	17	19.5	23.5	134.5	3.75	50	1.95	120	NA	19.52	70.9	1.78	1	0	0	0	0	0	0	0
16962431	28713090	33075375		NA	0	0	0	0	0	0	52.7529577801993	1	77.4	0	102.083333333333	74.9166666666667	14.2	36.6233333333333	99.7916666666667	15	1	27	32	36	32.9	11.5	193	9.25	3.5	15	17.25	21	142	4.35	15.5	0.7	123.5	NA	13.2	21.5	1.1	0	0	0	0	0	0	0	0
16968392	29894943	34824256	17/12/2164	4	1	1	1	1	1	1	80.9527872387805	1	84.8	0	73.25	72.34375	18.5454545454545	36.8783333333333	99.84375	7	5	56	69	56	32.2	10.7	231.666666666667	18.8666666666667	3.2	16.5	19.5	20	141.666666666667	3.35	24	1.4	177	NA	12.8	25.9	1.1	0	0	0	0	0	0	0	0
16968520	20064788	38305882		NA	0	0	0	0	0	0	24.695965505975	0	70.9	0	87.8846153846154	86.6470588235294	16.3518518518519	37.6217391304348	99.6538461538462	15	0	6	8	25	42.4333333333333	14.3333333333333	248	17.1	4.3	18	18.25	22	142	3.975	15	0.75	96	2.4	11.3333333333333	26.9	1.03333333333333	0	0	0	0	0	0	0	0
16968766	22326089	37190327		NA	0	0	0	0	0	0	54.2548367475081	0	96.55	0	81.4285714285714	90.5714285714286	17.9583333333333	37.4616666666667	99.9047619047619	15	2	27	40	37	37.7	11.95	314.5	17.3	4.3	13	13.25	21.3333333333333	134	5.7	12.5	1.3	257	NA	12.65	26.2	1.2	0	0	0	0	0	0	0	1
16990010	20958995	30053556		NA	0	0	0	0	0	0	76.334189614922	0	116.7	2	64.8461538461538	77.4634146341463	24.8970588235294	36.5815384615385	100	15	9	52	70	44	27.4125	9.4	148.4	7.175	2.6	11.3333333333333	15.8333333333333	27.3333333333333	140	4.33333333333333	30.5	1.4	149.5	1.66	14.975	30.45	1.275	0	0	1	1	0	0	0	1
16991386	28301936	33227392		NA	0	0	0	0	0	0	26.0664342636754	0	87	3	86.448275862069	87.4193548387097	19.0166666666667	37.26375	99.7586206896552	15	1	16	17	30	35.64	12.45	245	11.45	3.7	14	15.75	21	143	3.65	13	0.8	110	1.925	10.9	32.8	1	0	0	0	0	0	0	0	0
17017953	25015427	36936463		NA	0	0	0	0	0	0	62.9445411839578	0	95.25	0	96.1666666666667	71.9	19.0806451612903	37.2214285714286	97.9333333333333	10	6	40	66	46	31.54	11.9333333333333	190.666666666667	8.4	2.6	11	15.5	23	142	4.1	24	1	108	2.4	21.7	32.7	2.03333333333333	1	0	0	0	0	0	0	0
17028130	22807303	37366957	16/6/2160	7	1	1	1	1	1	0	50.4381398725594	0	79	1	86.2916666666667	71.7826086956522	15.695652173913	37.1025	94.4782608695652	9	4	27	41	27	49.45	16.55	199.5	14.35	4.5	13	12.75	26	139.5	4.3	10	0.9	108	NA	13.5	26.4	1.1	0	0	0	0	0	0	0	0
17029989	27356993	30823499		NA	0	0	0	0	0	0	43.3429157167637	1	98.9	1	90.46875	75.3	19.3787878787879	37.3585714285714	98.1875	11	6	27	28	35	43.7333333333333	14.6666666666667	223.333333333333	14.7333333333333	3.7	13	14.75	24	140.5	4	8	0.55	126.5	1.2	11.45	35.1	1.05	0	0	0	0	0	0	0	0
17038950	24783985	31635534	14/5/2120	508	1	0	0	0	0	0	81.9771318285776	1	57.6	1	69.2592592592593	71.4761904761905	18.0740740740741	36.602	97.7407407407407	15	6	49	60	33	26.05	8.1	115	5.63333333333333	2.6	19	23.5	17.5	131	5.75	52.6666666666667	3.85	132	NA	31.7666666666667	31.3	3.1	1	0	0	0	0	1	0	1
17066351	29137184	39403120		NA	0	0	0	0	0	0	21.0809699079271	0	84	0	96.2380952380952	75.1	19.1428571428571	36.6033333333333	97.3333333333333	13	4	22	56	20	36.3666666666667	12.08	217.4	16.24	3.5	15.75	18	23.5	137	5.2	19.75	1.625	149.5	NA	12.15	26.2	1.1	0	0	0	0	0	0	0	0
17096334	25769062	30674960	21/6/2158	3	1	1	1	1	1	1	50.4615813320727	0	99.9	0	104.553571428571	71.8524590163934	22.8584905660377	37.8733333333333	99.625	15	8	33	38	39	27.8222222222222	9.14444444444444	71.6666666666667	8.05555555555556	3.5	14.4	16.65	25.6	143.4	3.24	8.8	0.58	182.4	1.53333333333333	16.2625	32.4875	1.5	0	0	0	0	0	0	0	1
17113050	23192809	39996148		NA	0	0	0	0	0	0	21.9339793129548	1	85	3	85.6071428571429	77.28	19.2142857142857	36.9833333333333	98.9	15	2	8	44	14	30.48	10.92	170.4	8.62	3.9	12	13.25	25	139.5	3.6	9.5	0.6	93	NA	18.95	36	1.8	0	0	0	0	0	0	0	0
17118083	24478540	34314290		NA	0	0	0	0	0	0	49.2839004307038	0	74.5	1	103.192307692308	99.8333333333333	23.8846153846154	37.2	96.8076923076923	14	4	17	33	30	28.3333333333333	9.56666666666667	65.6666666666667	7.93333333333333	4	13	14	23.5	137.5	3.6	10	0.8	110	NA	10	28.6	0.9	0	0	0	0	0	0	0	0
17132282	23250464	37673518		NA	0	0	0	0	0	0	55.8211089420774	0	64.7	2	63.6	80.0178571428571	16.8076923076923	36.8516666666667	99.7916666666667	14	3	26	13	31	38.4	13.3	116	8.9	3.2	11	14	23	140	4.5	9	0.5	131	1.5	12.6333333333333	33.75	1.16666666666667	0	0	0	0	0	0	0	0
17161603	20214503	34177924	12/3/2139	1676	1	0	0	0	0	0	79.6028955535721	1	48.3	1	89.64	93.1	15.68	36.9166666666667	95.9583333333333	11	5	27	45	30	34.2	11.2	207	7.4	3.1	16	19.25	22	141	3.2	9	0.3	78	NA	NA	NA	NA	0	1	0	0	0	0	0	0
17169508	21739132	30769610		NA	0	0	0	0	0	0	20.5255039428957	0	99.7	0	90.8518518518518	66.8275862068966	17.2884615384615	36.8966666666667	99.5185185185185	15	5	27	48	32	34.775	11.35	228	11.9	2.9	13.3333333333333	17.0833333333333	20.3333333333333	139	4.7	15.3333333333333	0.866666666666667	132.666666666667	2.56666666666667	14	28.0333333333333	1.26666666666667	0	1	0	0	0	0	0	0
17173587	22183114	33196641	15/3/2184	13	1	1	1	1	1	0	89.1677388629396	1	59.1	1	99.1590909090909	82.1190476190476	20.9318181818182	36.9933333333333	96.2142857142857	14	3	55	62	48	37.05	12.3	244.5	17.15	3.2	14.5	17.5	24	143	4	30.5	1.15	83	NA	NA	NA	NA	0	0	0	0	0	0	0	0
17177796	27071931	33416237	20/12/2166	6	1	1	1	1	1	1	39.9523366243021	1	75.5	1	71.3333333333333	67.7833333333333	16.8846153846154	35.7933333333333	96.5714285714286	13	13	64	108	43	32.52	10.575	91	24.05	2.625	24.5	28.9375	18.75	137.75	4.425	45.5	3.6	116.5	5.4	18.275	66.35	1.675	1	0	0	0	0	0	0	0
17181688	21767301	31748125		NA	0	0	0	0	0	0	56.2389530624749	0	78.7	1	78.0384615384615	90.7307692307692	18.6481481481481	37.1175	97.5	13	4	20	30	23	39.45	13.525	199.25	13.775	3.5	13	15.25	25	137.5	4.6	20	1.05	138.5	2.9	11.8666666666667	27	1.1	0	0	0	0	0	0	0	0
17200916	22238767	38249830		NA	0	0	0	0	0	0	31.5505273064008	0	96	1	70.1428571428571	75.0952380952381	17.8928571428571	37.0366666666667	96.9642857142857	13	2	15	30	26	39.4	14.5333333333333	194	12.7333333333333	3.9	15	16.25	23	136	4.25	10.5	0.85	123	NA	11.5666666666667	30.4666666666667	1.03333333333333	0	0	0	0	1	0	0	0
17202081	20566365	39809875		NA	0	0	0	0	0	0	27.126246205712	0	94	0	119.459459459459	79.6351351351351	17.8904109589041	37.48	98.6349206349206	15	5	24	32	39	32.45	11.1	225.6	10.9	4	11.5	12.5	22.75	138.75	4.65	10	1	129.25	1.675	15.7166666666667	30.1833333333333	1.46666666666667	0	0	1	0	0	0	0	0
17209535	24945841	30696453		NA	0	0	0	0	0	0	52.965509017157	0	68	1	58.6071428571429	61.7903225806452	16.1666666666667	36.7083333333333	98.5172413793103	15	5	31	29	29	30.9	10.8333333333333	180.666666666667	8.43333333333333	2.5	10	14.75	19	139	3.7	11	0.65	133	1.96	15.8666666666667	38.1666666666667	1.4	0	0	0	0	0	0	0	0
17230048	26148826	39528722		NA	0	0	0	0	0	0	34.6497366434066	0	61.3	0	90.1153846153846	75.1538461538462	23.9423076923077	37.7542857142857	99.75	15	3	19	41	31	45.3	15.8666666666667	163	6.1	2.7	14	18.25	21	136.666666666667	3.93333333333333	7.66666666666667	0.666666666666667	117.333333333333	2.58333333333333	13.55	26.4	1.25	0	0	0	0	0	0	0	0
17231624	28515840	37344901		NA	0	0	0	0	0	0	52.8648851689808	1	60.1	1	74.68	69.9166666666667	16.962962962963	36.7614285714286	99.36	15	6	37	40	34	41.95	13.7	105.5	6.25	4.3	16	16.25	23.5	141	3.85	9.5	0.65	137	NA	11.4	34	1.1	1	0	1	0	0	0	0	0
17243870	27362104	30364363		NA	0	0	0	0	0	0	88.6807244694385	0	70	1	68.1666666666667	83.7051282051282	15.5135135135135	37.2942857142857	97.75	14	6	42	23	38	32.05	11.65	163.75	10	3.5	10.6666666666667	12.9166666666667	29.3333333333333	135.333333333333	3.76666666666667	17.3333333333333	1.1	138.666666666667	NA	17.975	27.55	1.675	0	0	0	0	0	0	0	0
17244581	21731923	32160238		NA	0	0	0	0	0	0	55.7283736232112	0	86	4	107.466666666667	92.75	17.9642857142857	37.61125	99.8461538461538	15	8	40	44	38	39.7	13.1	198.333333333333	11.0666666666667	2.8	11.5	15.5	25	148	4.025	14.5	0.9	185.5	2.575	15.5333333333333	28.3666666666667	1.46666666666667	0	0	0	0	0	0	0	0
17260918	23158118	35935423		NA	0	0	0	0	0	0	64.3626182549287	0	95.2	0	76.64	80.0869565217391	13.96	36.778	95.5833333333333	13	3	32	25	22	33.0333333333333	10.6333333333333	146.666666666667	7.4	3.2	10.6666666666667	13.6666666666667	22	143	3.4	13	0.866666666666667	99	1.6	13.45	34.5	1.25	0	0	1	0	0	0	0	0
17298038	24777107	30413300		NA	0	0	0	0	0	0	37.5585147807633	0	71.4	1	89.32	70.1666666666667	19.72	38.0677777777778	97.4166666666667	15	5	34	66	28	24.6333333333333	8.43333333333333	193	8.8	3.8	22.3333333333333	23.8333333333333	23.1666666666667	132.333333333333	4.03333333333333	32.3333333333333	7.96666666666667	201.166666666667	NA	10.9	42.6	1	0	0	0	1	0	1	0	1
17360374	24814576	37699040		NA	0	0	0	0	0	0	62.7873090535408	0	79.25	1	92.3913043478261	84.9230769230769	15.4166666666667	36.656	99.5652173913043	14	4	36	28	36	28.4	9.25	208.75	12.25	3	9.5	13	28.5	135.666666666667	3.1	5.5	0.55	163.5	1.03333333333333	15.1	29.8	1.325	0	0	1	0	0	0	0	0
17361558	23578487	31974561		NA	0	0	0	0	0	0	60.6016653950592	1	73.8	0	97.7142857142857	89.3148148148148	27.5	36.9733333333333	99.6071428571429	14	6	42	31	44	29.85	10.45	151	11.7	2.8	15	19	17.5	138.5	4.5	15	1	162.5	1	11	28.95	1.05	0	0	1	0	0	0	0	1
17362926	23262744	32508955		NA	0	0	0	0	0	0	65.9766032596957	1	132	1	94.08	61.08	16.2	36.71375	97.2	14	5	38	63	30	32.5666666666667	10.0333333333333	215.666666666667	9.5	3.5	16.6666666666667	18.9166666666667	12.6666666666667	140.666666666667	4.2	43	2.83333333333333	90.3333333333333	NA	16.95	60.6	1.6	0	0	1	0	0	0	0	0
17372011	20522065	39740657	15/12/2117	213	1	0	0	0	1	0	83.36964457051	1	57.05	1	74.2903225806452	90.3030303030303	17.3064516129032	36.6730769230769	97.4	15	6	51	45	46	28.7	10.375	110.75	10.4	2.8	13	17	21.5	138	3.8	20	1.1	109.5	2.975	12.6	23.35	1.075	0	0	0	1	0	1	0	0
17381425	28252841	38736162		NA	0	0	0	0	0	0	57.9715077035682	0	75	1	97.36	76.6071428571429	21.0925925925926	36.5016666666667	97.7727272727273	15	5	36	60	37	26.45	9.3	133.25	8.275	2.16666666666667	12.75	18.3333333333333	19.25	142	4.75	22.75	1.075	175	3.64285714285714	12.05	27.5	1.1	0	0	0	0	0	0	0	0
17393760	26499115	35931747	12/12/2124	4	1	1	1	1	1	1	80.9381717387985	0	86	0	63.96	83.4166666666667	17.8846153846154	37.154	97.56	15	3	49	30	39	31.85	10.85	170.5	9.05	3.1	19.5	22.75	20.5	140	4.5	28	1.25	260.5	1.9	14.35	28.1	1.3	0	1	0	0	0	0	0	0
17414971	28579191	30660392	24/3/2113	178	1	0	0	1	1	0	64.7416981222191	0	83.9	1	68	75	16.52	36.0383333333333	98.6666666666667	10	3	34	40	36	41.9	14.35	231	11.85	3.9	15	16.25	24	139	3.3	16	0.9	164	NA	15.45	30.8	1.35	0	0	0	0	0	0	0	0
17421663	29871415	35817020		NA	0	0	0	0	0	0	66.6891207290874	0	78	1	112.115384615385	77.7692307692308	29.8269230769231	36.967	91.9230769230769	12	5	43	63	48	35.8	13.1	54.3333333333333	2.83333333333333	3.1	12.5	15.75	19	118	3.95	17	1	127.5	NA	10.6666666666667	34.5	0.966666666666667	0	1	0	0	0	0	0	0
17436366	21769291	35722221	6/5/2120	11	1	1	1	1	1	1	84.316525299208	1	65	1	94.2258064516129	83.15625	13.9516129032258	36.7118181818182	99.3571428571429	15	6	47	41	38	27.05	9.46666666666667	155.666666666667	10.9	3.1	13.3333333333333	16.5833333333333	21.3333333333333	137.666666666667	4.3	19.3333333333333	0.7	180.333333333333	1.3	13.1	23.55	1.1	1	0	0	0	0	0	0	0
17440533	25931601	36398428	9/7/2120	8	1	1	1	1	1	1	86.5006992319856	0	72	1	78.8055555555556	89.25	15.7820512820513	36.9066666666667	100	8	7	50	49	38	30.65	10.55	144	7.25	3.8	14	15.5	25	142	3.9	24	1	170	NA	19.8	33.35	1.85	0	0	0	1	0	0	0	0
17454354	22817232	30169067	21/10/2173	10	1	1	1	1	1	0	87.7778253109506	1	85	2	66.3461538461538	95.32	19.4230769230769	37.24	98.2692307692308	7	7	50	57	43	39.15	12.6	144.5	8.15	4.2	16	16.5	22.5	142.5	4.4	22	0.95	100	NA	11.95	25.25	1.1	0	0	0	0	0	0	0	0
17459840	26887842	36063145		NA	0	0	0	0	0	0	47.6844529715154	0	56	3	107	108.964285714286	16.3928571428571	37.1685714285714	98.1428571428571	12	5	22	46	24	26.9333333333333	10.9	230	4.6	3.05	14	17.375	25	132	4.15	10	0.6	147.5	NA	13.75	NA	1.2	1	0	0	0	0	0	0	1
17498523	29731747	36632670		NA	0	0	0	0	0	0	74.6181365901086	1	65	1	67.4	63.96	21.4	37.5766666666667	97.8	13	2	35	41	25	39.1	13.15	230.5	15.7	4	15	16	26	139	4	15	1	127	NA	13.45	22.85	1.15	0	0	0	0	0	0	0	0
17500348	24696543	38626410		NA	0	0	0	0	0	0	62.6219925571417	0	106.3	1	89	74.2083333333333	17.4230769230769	36.7485714285714	96.4230769230769	11	4	31	45	26	30.5	10.9	152.666666666667	20.7	3.65	9.5	11.375	31	143	3.9	17	0.6	126	NA	12.1	27.1	1.1	0	0	0	0	0	0	0	0
17543503	22720579	34151150		NA	0	0	0	0	0	0	83.8435484023074	0	70.4	1	87.0322580645161	76.8666666666667	23.3387096774194	37.1083333333333	96.258064516129	7	7	54	62	55	34.6	12.0666666666667	211.666666666667	10.2666666666667	3.8	14.25	15.75	24.5	138.75	3.65	17.5	0.8	144.666666666667	1.1	10.6	30.3	1	0	1	0	0	0	0	0	0
17549954	28990091	30753250		NA	0	0	0	0	0	0	64.6927389542033	0	95.1	1	74.448275862069	78.4666666666667	16.3103448275862	36.6757142857143	97.0689655172414	10	4	34	45	23	34.2	11.3	323	9.5	3.9	13	14.25	28	134	3.3	23	1.6	149	NA	13.9	30.9	1.3	0	1	0	0	0	0	0	1
17552487	20827108	37559823	22/2/2124	53	1	0	1	1	1	0	80.998883008465	1	52.2	1	96.1111111111111	68.2	21.7777777777778	36.0216666666667	88.7037037037037	15	1	29	49	35	31.7	10.4	178	18.2	3	12	15.5	26	140	4.3	20	0.5	108	NA	11.7	27.5	1	0	0	1	1	0	0	0	0
17570754	21316847	37626263		NA	0	0	0	0	0	0	65.3428795915524	1	119.55	1	92.7307692307692	71.3793103448276	18.7407407407407	37.7371428571429	99.2692307692308	15	3	35	46	31	27.95	9	147.5	13.95	3.5	16.6666666666667	18.9166666666667	21.3333333333333	136	4.1	28	1.5	197.333333333333	1.8	11.9	29.2	1.1	1	0	0	1	0	0	0	1
17591960	29322850	37417066		NA	0	0	0	0	0	0	44.1430710475672	0	65	0	95.6	91.6333333333333	13.258064516129	37.9833333333333	98.4666666666667	11	5	23	46	25	33.425	10.9333333333333	166.666666666667	7.13333333333333	4.3	23	23.25	19.5	133.5	3.75	6	0.75	104.5	0.7	11.15	26.55	1	0	0	0	0	0	0	0	0
17618847	25345447	36203676		NA	0	0	0	0	0	0	77.174018945734	0	104.95	1	57.725	78.5735294117647	14.8125	35.9255555555556	97.7647058823529	11	3	42	49	41	29.2	10.3	245.333333333333	11.2333333333333	3.3	13	15.75	24	140	4.5	21	1.1	196	2.23333333333333	15.35	28.3	1.35	0	1	0	0	0	0	0	1
17632235	20430464	39013509		NA	0	0	0	0	0	0	87.3477660017194	1	61.05	0	82	82.625	16.52	37.3790909090909	95.68	13	7	44	40	31	22.12	7.9	59.8333333333333	2.975	3.5	18	20.25	26.5	135.5	3.1	17.5	1	115.5	NA	14.35	30.15	1.3	1	0	0	0	0	0	0	0
17640083	28582470	36337181		NA	0	0	0	0	0	0	83.221922877313	1	98	3	76.4090909090909	71.8571428571429	21.8636363636364	37.2233333333333	93.6818181818182	15	1	32	28	26	36.55	11.7	202	13.65	4.3	18	18.25	23	138.5	3.25	33.5	1.1	156.5	NA	10.95	26.15	1	0	0	0	0	0	0	0	1
17643239	28849742	36735420	2/2/2141	165	1	0	0	1	1	0	46.6390721007502	0	70	1	109.6	90.8684210526316	20.527027027027	38.6307142857143	99.0909090909091	7	9	49	76	39	30.36	10.52	195.6	6.78	3.9	15.3333333333333	16.5833333333333	32.6666666666667	136.333333333333	4.3	21.6666666666667	1.83333333333333	132.666666666667	2.66	13.1333333333333	25.2333333333333	1.13333333333333	0	1	0	0	0	0	0	0
17647207	20175002	30636684		NA	0	0	0	0	0	0	31.0462973103373	0	140	0	102.185185185185	87.76	16.46875	37.8625	99.962962962963	15	2	18	35	28	36.5	12.5	182	11.45	4	14	15	28.6666666666667	136.333333333333	4.53333333333333	10.3333333333333	0.833333333333333	176	3.23333333333333	12.1	27	1.1	0	0	0	0	0	0	0	0
17653249	21409085	32302096		NA	0	0	0	0	0	0	52.2733936981812	0	79.5	0	111.758620689655	73.4814814814815	22.3166666666667	37.2925	98.8571428571429	13	4	27	50	44	27.6	10.7	87.5	10.95	2.9	8	11.75	29	137	4	6	0.5	124	NA	12.8	28.95	1.2	0	0	0	0	0	0	0	0
17660784	26387216	34782909		NA	0	0	0	0	0	0	30.8527888511057	1	80.4	0	73.0714285714286	90.7666666666667	17.4655172413793	36.638	100	9	6	23	33	34	31.3	10.7333333333333	169	11.7333333333333	3.1	13	16.25	22	143	3.9	7.5	0.7	117	2.05	12.2	27.35	1.15	0	0	0	0	0	0	0	0
17668673	25327703	32462668		NA	0	0	0	0	0	0	89.4431745862256	1	40.5	1	70.3571428571429	73.5185185185185	23.6666666666667	36.2233333333333	98.8888888888889	13	2	40	55	34	33.7	11.35	284.5	14.55	3.2	10	13	30	140	4.8	18	0.8	123	1.7	13	27.4	1.1	0	0	0	1	0	0	0	0
17682409	21703533	33551512		NA	0	0	0	0	0	0	67.9819935214947	0	78.4	0	80.32	62.7083333333333	20.4230769230769	37.7316666666667	98.04	10	3	35	46	38	28.35	8.7	301	10.95	3.7	13	14.75	23	135.5	4.55	18	0.5	89	NA	13.7	36.5	1.3	0	1	0	0	0	0	0	1
17688107	20871131	32916387		NA	0	0	0	0	0	0	61.6704116722611	0	99	1	79.64	73.7391304347826	15.24	37.0785714285714	94.96	13	5	39	13	35	35.4	12.65	239.5	16.55	3.5	12	14.25	22	140	4.1	11	0.9	112	1.6	13.1	20.2	1.1	0	0	0	0	0	0	0	0
17725170	28277461	30459840	15/5/2122	159	1	0	0	1	1	0	77.9334165201884	0	82	1	96.0833333333333	62.1818181818182	23.4444444444444	36.7777777777778	94.6944444444444	13	5	40	55	42	27.08	9.35	293	12.3	3.4	13	15.5	27.5	142	4.3	44.5	1.85	118.5	NA	22.6333333333333	37.6333333333333	2.13333333333333	0	0	0	0	0	0	0	0
17727347	27568005	35122788	12/2/2158	4	1	1	1	1	1	1	83.105670045857	0	76.5	0	85.5483870967742	82.4	17.015625	37.2857142857143	96.8148148148148	15	1	36	46	40	34.7	11.9	170	10.8	3.5	15	17.25	23	136	4.6	20	0.8	143	3.5	19.45	30.975	1.85	0	0	0	0	0	0	0	1
17735901	26597331	35321289	7/6/2146	20	1	1	1	1	1	0	89.3659542470776	1	61.5	1	107.522727272727	84	20.7045454545455	36.0683333333333	95.2954545454545	7	4	59	72	46	42.6	14.7	433	9.1	3.4	14.3333333333333	16.8333333333333	20.6666666666667	137.333333333333	5.16666666666667	9	0.5	169.333333333333	NA	13	29.9	1.2	0	1	0	0	0	0	0	0
17739765	23532119	34815157		NA	0	0	0	0	0	0	54.9571964158923	0	112.1	0	88.7666666666667	73.1333333333333	16.0322580645161	36.8471428571429	97.1	14	2	28	22	41	38.56	13.2	177	12.5333333333333	3.5	15	17.25	25	138.5	3.8	14.5	0.8	116.5	NA	11.7666666666667	25.2666666666667	1.1	0	0	0	0	0	0	0	0
17739770	20176714	31025743		NA	0	0	0	0	0	0	62.6970093344504	1	52	1	57.0740740740741	68.5	15.1018518518519	37.05	99.7647058823529	11	3	44	45	34	31.7	10	194.5	13.65	3.3	12.3333333333333	15.0833333333333	22	141.333333333333	3.16666666666667	13.6666666666667	0.6	129.666666666667	1.45	12.5	28	1.2	0	0	0	0	0	0	0	0
17781591	25664461	30187485		NA	0	0	0	0	0	0	75.9302241923011	0	56.3	1	66.5263157894737	74.8	15.0526315789474	36.91	96.2105263157895	13	2	40	36	31	40	13	229	7.73333333333333	3.8	12	13.5	23	140	4.45	11	0.65	165	NA	12.0333333333333	25.8	1.1	0	0	0	0	1	0	0	0
17784177	25679129	33210244		NA	0	0	0	0	0	0	22.1288805321768	0	66.45	1	91.0833333333333	86.3478260869565	15.62	37.8114285714286	99.0416666666667	15	1	18	11	25	37.06	12.38	196.2	8.64	3.5	13.4	15.65	23	138	4.34	9	1.1	114.2	2.15	12	26.5	1.1	0	0	0	0	0	0	0	0
17790915	21976814	37929094		NA	0	0	0	0	0	0	50.9192175629065	1	64	1	101.573170731707	79.0925925925926	22.1428571428571	37.3042857142857	97.1829268292683	14	9	48	70	45	25.84	8.52	52.25	5.56	3.9	30.6666666666667	31.9166666666667	13	145	2.96666666666667	15.6666666666667	0.733333333333333	61.6666666666667	4.8	24.6	32.0833333333333	2.28333333333333	1	0	0	0	0	0	0	0
17807659	25824143	39625681		NA	0	0	0	0	0	0	56.8888570226498	1	47	0	83.5	87.08	16.3461538461538	36.6028571428571	97.3846153846154	14	3	24	41	27	29.54	9.46666666666667	135.333333333333	4.16666666666667	3.5	12.5	14.75	25.5	141.5	3.7	20	0.6	110	NA	13.15	25.95	1.1	0	0	0	0	0	0	0	0
17819148	21815836	38751510		NA	0	0	0	0	0	0	45.7691913093845	0	100	2	91.2692307692308	98.6086956521739	19.462962962963	37.185	95.5833333333333	11	5	24	27	31	44.95	15.4	170	14.65	3.9	14.5	15.75	26	137.5	4.1	8	0.75	117	2.9	11.1	24.8	1.05	0	0	0	0	0	0	0	0
17822566	23064165	37778443		NA	0	0	0	0	0	0	65.8623943546714	1	62	0	97.3548387096774	72	18.5333333333333	36.5485714285714	96.9310344827586	14	6	29	41	29	33.22	10.48	68.8	19.42	3.3	10.6666666666667	13.4166666666667	24	138.333333333333	4.43333333333333	7.33333333333333	0.433333333333333	153	1.15	11	28.45	1	0	0	1	0	0	0	0	0
17863740	22884123	30218183		NA	0	0	0	0	0	0	82.4944818929793	1	59.9	1	78.2413793103448	79.1153846153846	17.4677419354839	37.2316666666667	98.1	9	4	38	47	42	34.35	11.35	261.5	13	4.2	17	17.5	20	134	5.1	14	0.7	141	NA	12.65	27.05	1.05	0	0	1	0	0	0	0	0
17864952	20602244	32612571		NA	0	0	0	0	0	0	21.3251687313556	0	87.7	0	82.625	66.5652173913043	17.9565217391304	37.6583333333333	100	15	2	17	21	26	29.375	10.15	189.5	10.825	2.9	9.33333333333333	13.0833333333333	27.6666666666667	140	3.83333333333333	10.3333333333333	0.833333333333333	120	3.55	13.4	29.7	1.15	0	0	0	0	0	0	0	0
17867595	29196316	31342275		NA	0	0	0	0	0	0	49.1645370284177	0	83	1	75	75.2916666666667	18.1785714285714	36.925	96.8461538461538	15	3	27	26	28	44.4333333333333	15.5333333333333	297.333333333333	11.1666666666667	5.1	19	17.25	23	145	4	8	0.7	187	2.8	14.5	23.15	1.25	0	0	0	0	0	0	0	0
17880050	29168543	38414937		NA	0	0	0	0	0	0	52.3098649510309	0	80	0	71.78	74.1730769230769	18.7549019607843	37.146	99.1020408163265	15	3	29	35	30	26.18	9.25	148.333333333333	14.175	1.8	9	15.5	24.6666666666667	138.333333333333	4.2	14.3333333333333	0.7	151.666666666667	2.15	15.16	30.66	1.32	0	0	1	0	0	0	0	0
17910433	25100189	39308627		NA	0	0	0	0	0	0	74.2055334393209	0	124.8	0	94.3	72.4186046511628	21.2	37.2033333333333	93.2666666666667	14	5	26	38	25	28.325	8.825	214	8.725	3.2	15.2	18.2	29.2	139	3.66	23.8	0.9	120	NA	25.78	62.46	2.34	0	0	1	1	0	0	0	0
17912822	20549909	39570521		NA	0	0	0	0	0	0	20.4186056398528	0	92.5	1	79.72	76.48	24.3148148148148	37.5714285714286	99.96	15	1	19	32	25	39.7666666666667	13.5333333333333	222.333333333333	18.0333333333333	4.3	14	14.25	22.5	139	3.8	15.5	0.9	158	1.23333333333333	12.6333333333333	29.3	1.16666666666667	0	1	0	0	0	0	0	0
17922804	26529038	37949031		NA	0	0	0	0	0	0	24.4823989604457	0	88.65	1	105.90625	82.46875	23.3030303030303	37.753	99.03125	15	4	30	58	41	39.26	14.15	304.5	27.2	3.9	15.3333333333333	16.5833333333333	22	136	4.16666666666667	11	0.866666666666667	139.333333333333	4.05	15.6333333333333	28.5333333333333	1.36666666666667	0	1	0	0	0	0	0	0
17926701	20696773	33816154		NA	0	0	0	0	0	0	48.081323554733	0	103.75	1	78.5714285714286	80.5357142857143	17.7678571428571	37.7142857142857	98.1111111111111	15	4	26	18	30	35.7	12.3666666666667	177.666666666667	13.8666666666667	3.25	13	15.875	23.3333333333333	142.666666666667	4.06666666666667	11.6666666666667	1.03333333333333	165.333333333333	1.6	14.85	28.55	1.275	0	0	0	0	0	0	0	0
17950169	29906211	35560939	27/9/2187	339	1	0	0	0	1	0	56.8076095209934	0	71	3	92.25	106.083333333333	20.2037037037037	37.54625	99.2083333333333	5	8	48	74	40	34	11.7	159	16.9	3.8	16	17.5	22	140	4	35	3.4	117	NA	12.95	24.75	1.1	1	0	0	0	0	1	0	0
17970112	20788529	37913784	16/1/2161	1	1	1	1	1	1	1	50.0322113679271	0	89.5	1	110.933333333333	56.1048387096774	20.2368421052632	34.2333333333333	98.8	8	20	87	128	56	23.4875	7.2875	46	8.98571428571429	2.3	29.3333333333333	34.5833333333333	11.8333333333333	134	5.5	10.6666666666667	1.33333333333333	260.166666666667	14.1416666666667	23.9142857142857	76.0714285714286	2.17142857142857	1	0	0	0	0	0	0	0
17998086	24829793	32289847		NA	0	0	0	0	0	0	55.1589908578118	0	83.1333333333333	0	89.68	102.72	16.92	36.5942857142857	97.7083333333333	14	2	17	34	29	36.7	12.4	132.666666666667	7.6	3.9	11.5	12.75	28	136.5	3.15	12.5	0.55	166	NA	9.15	38.8	0.85	0	0	0	0	0	0	0	0
18018487	27535331	34580122	30/1/2122	2	1	1	1	1	1	0	84.075735554935	1	52.2	0	105.851851851852	72.8518518518518	22.5	37.2769230769231	99.5833333333333	15	2	52	68	49	32.5	11.2666666666667	153.333333333333	14.7666666666667	3.3	19	21.75	17.5	141	4.6	38.5	1	232.5	2.63333333333333	15.4	26.8666666666667	1.43333333333333	0	0	0	0	0	0	0	1
18019226	25255248	31441803		NA	0	0	0	0	0	0	48.5668958297969	0	65.4	0	65.5428571428571	81.7777777777778	16.7428571428571	37.5228571428571	97.2222222222222	12	3	25	41	21	39.4	12.9333333333333	263	9.96666666666667	3.9	16.75	18	22.25	139.75	3.875	9	0.675	114	NA	12.1333333333333	27.6	1.13333333333333	0	0	0	0	0	0	0	0
18063349	22941580	37605011	5/8/2167	3	1	1	1	1	1	1	36.5857457369208	0	63.6	1	68.5454545454545	78.3571428571429	19.0735294117647	37.5165384615385	99.6969696969697	15	1	28	39	34	31.3666666666667	10.5666666666667	176.666666666667	13.1333333333333	3.6	17.3333333333333	19.3333333333333	20.6666666666667	145	4.1	7	0.666666666666667	100.333333333333	2.6	13.35	25.9	1.25	0	0	0	0	0	0	0	0
18089320	20678506	39423338	30/7/2167	4	1	1	1	1	1	1	82.5660478379936	0	87.5	1	86	73.5	22.1612903225806	37.576875	97.5	6	10	59	84	53	26.2875	9.1	169.571428571429	12.7571428571429	2.63333333333333	13.6	18.0166666666667	19.8	141.5	4.48	25.6	1.2	166.4	2.86666666666667	14.8	39.3333333333333	1.3	0	0	0	0	0	0	0	1
18093979	23242535	30605138	25/2/2177	566	1	0	0	0	0	0	66.6029716066486	0	57.6	0	82.6346153846154	79.0666666666667	24.3584905660377	37.1271428571429	95.622641509434	10	8	52	69	44	40.2	13.2	145	4	3.6	14	16	26	150	4.3	15	1.1	250	2.8	13.8	24.9	1.3	0	0	0	0	0	0	0	1
18109635	27710829	33447241	3/4/2120	2	1	1	1	1	1	1	85.2513099381901	0	53.45	1	101.541666666667	68.5	21.34	36.9066666666667	99.25	15	14	71	97	49	27.875	8.575	91.75	3.55	2.4	19.6666666666667	24.6666666666667	15.6666666666667	140	4.2	43	2.06666666666667	75	2.05	20.45	33.9	1.85	0	0	0	0	0	0	1	0
18145609	23225134	32703142		NA	0	0	0	0	0	0	61.1421013708415	0	108	1	90.7692307692308	92.2	22.1851851851852	37.70125	96.6538461538462	15	1	26	18	30	36.8666666666667	12.5666666666667	183.333333333333	12.2333333333333	3.5	10.6666666666667	12.9166666666667	31	140.666666666667	4.2	11.3333333333333	0.7	127.333333333333	1.4	12.7333333333333	24.7666666666667	1.16666666666667	0	0	0	0	0	0	0	0
18153920	20648204	39432076	20/6/2123	169	1	0	0	1	1	0	82.0051830171655	0	74.1	0	85.6388888888889	83.8648648648649	20.3513513513514	37.0283333333333	99.4117647058823	15	3	37	31	34	33.35	11.55	116.5	17.55	3.4	16	18.5	16.3333333333333	138.666666666667	4.46666666666667	24	0.866666666666667	161.333333333333	3.7	14	45.1	1.3	0	0	0	0	0	0	0	0
18159829	27625540	30995880		NA	0	0	0	0	0	0	34.4276483506521	1	55	4	95.3478260869565	89.0217391304348	24.0869565217391	37.465	99.6086956521739	15	0	6	26	19	27.45	10.5	305.5	10.1	3.6	9.5	11.5	26.5	138.5	3.8	14.5	0.5	104.5	NA	12.7	24	1.05	0	0	0	0	0	0	0	0
18162192	29029073	30107267		NA	0	0	0	0	0	0	62.8161293668916	0	85.9	1	101.518518518519	79.9259259259259	22.2857142857143	37.325	95.7407407407407	13	3	28	41	32	33	11.9333333333333	199.333333333333	9.4	3.1	13.75	17	24.75	133	3.625	8.75	0.9	126.5	NA	13.05	34.35	1.2	0	0	0	0	0	0	0	0
18170849	26967093	30055538	25/3/2131	117	1	0	0	1	1	0	81.9084254792408	1	670	1	68.16	84	16.84	36.7216666666667	97.64	10	4	45	34	32	33.15	11.3	194.5	7.7	3.5	13	15.25	26	145	4	19	0.9	89	NA	13.65	24.1	1.15	0	0	1	0	0	0	0	0
18204836	27947402	33723368		NA	0	0	0	0	0	0	25.4224938533904	0	83.5666666666667	0	80.4166666666667	77.7586206896552	23.1081081081081	37.0566666666667	94.1081081081081	14	3	8	24	34	38.0666666666667	13.4333333333333	272.666666666667	13.8	3.9	12	13.25	23	137	3.85	9.5	0.65	94.5	NA	10.7	25.3	1	0	0	1	0	0	0	0	0
18212924	28376298	30463537		NA	0	0	0	0	0	0	33.3138454169503	0	59.9	1	102.16	83.4	19.84	36.7416666666667	96.08	15	1	12	27	19	40	13.3	270.5	7.3	3.6	14	16	26	140	4.5	7	0.7	193	NA	10.8	31	1	0	0	0	0	0	0	0	0
18218810	27061385	35517639		NA	0	0	0	0	0	0	54.2603011610567	1	85.6	1	75.8076923076923	80.6	18.6538461538462	36.9716666666667	94.6923076923077	15	1	22	38	23	35.75	12.15	328	12.8	3.4	15.5	18	26	138.5	4.45	10.5	0.65	151.5	NA	14.2	27.6	1.2	0	0	1	1	0	0	0	1
18253547	26118763	37265901		NA	0	0	0	0	0	0	25.0437704468696	0	86.4	0	125.25	85.2954545454545	19.9285714285714	37.544	99.9411764705882	15	3	28	27	32	32.425	11.0333333333333	156.333333333333	11.1333333333333	2.7	17	21.25	19	144	5.1	13	0.9	135	3.99111111111111	12.1666666666667	26.7333333333333	1.13333333333333	0	0	0	0	0	0	0	0
18258964	21339711	34141902		NA	0	0	0	0	0	0	52.8926406632072	0	91	0	120.185185185185	81.9	27.047619047619	38.04	96.0833333333333	15	6	50	47	34	35.9333333333333	12	223.666666666667	13.0666666666667	3.4	19	21.5	17	140.5	5.35	11	1.1	395.5	5.275	11.55	24.25	1.1	0	0	0	0	0	0	0	1
18280780	28111214	39885820		NA	0	0	0	0	0	0	70.3439291240085	0	87.35	1	91.2	86.5217391304348	19.68	37.3585714285714	95.48	8	3	41	19	23	36.8	13	191	9.25	4.3	15.5	15.75	22.5	122.428571428571	4.7	14	0.9	118	NA	11.5	31.3	1.1	0	0	0	0	0	0	0	0
18287764	25334557	30765934		NA	0	0	0	0	0	0	19.5489054745438	0	68.2	1	54.9230769230769	58.24	14.1538461538462	36.62	97.5384615384615	15	1	8	24	22	42.55	14.75	214.5	7.25	4.6	14.5	14	24	139.5	4.65	14.5	0.9	105.5	NA	11.7	32.7	1.1	0	0	0	0	0	0	0	0
18287878	27016417	36591626	8/5/2138	15	1	1	1	1	1	0	82.3069178943154	1	40.3	1	77.5555555555556	82.9310344827586	19.3448275862069	36.556	99.6153846153846	15	1	47	33	34	30.0666666666667	10.4666666666667	204.666666666667	12.5666666666667	3.5	12.3333333333333	14.5833333333333	25.6666666666667	138	3.34	18.6666666666667	0.7	133	NA	12.5	23.6333333333333	1.06666666666667	0	0	1	1	0	0	0	0
18291894	25176887	39698324		NA	0	0	0	0	0	0	88.8475716100558	1	69	1	87.32	71.6086956521739	19.5416666666667	37.5833333333333	97.96	14	2	31	41	28	36.6	12.75	195.5	8.45	4.4	15	15	26	137	4.4	19	0.7	159	NA	12.65	23.35	1.05	0	0	0	0	0	0	0	1
18331815	25165084	39016343		NA	0	0	0	0	0	0	75.771721975506	1	66.9	1	60.9333333333333	57.5	18.8	36.411	97.9666666666667	15	2	35	59	28	30.6	10.1	228.5	13.85	3.5	13	15.25	28	138	4.5	41	1.6	165	NA	12.3	22.35	1.05	0	0	1	1	0	0	0	0
18348308	20565462	32748655	18/6/2115	364	1	0	0	0	0	0	80.462976906027	1	59	1	114.607142857143	77.6296296296296	21.9655172413793	36.6933333333333	98.4137931034483	15	1	51	46	47	29	9.6	189	5.8	3.2	17	20	25	136	3.7	8	0.6	133	NA	12.7	28.6	1.1	0	0	1	0	0	0	1	0
18367177	29647375	35500574		NA	0	0	0	0	0	0	51.6694182669755	0	73	2	80.0833333333333	95.1730769230769	10.8333333333333	37.0916666666667	97.25	14	2	20	27	30	32.35	12.05	372	4.75	3.7	13	14.75	25	136	3.4	7	0.6	120	NA	13.25	26.5	1.25	0	0	0	0	0	0	0	0
18396476	24264004	34147734	3/12/2118	2	1	1	1	1	1	1	68.9153177893013	0	90	0	65.4375	77.84375	15.796875	37.2176470588235	100	15	4	35	47	32	25.8625	9.4	94.5714285714286	8.51666666666667	3.3	17.6666666666667	20.4166666666667	20.8333333333333	146.333333333333	3.73333333333333	17	1.18333333333333	165.166666666667	4.5375	15.2	32.95	1.31666666666667	0	0	0	0	0	0	0	0
18398555	25342294	31951630	26/2/2167	1941	1	0	0	0	0	0	74.8399567957683	1	54.85	2	84.2083333333333	83.695652173913	17.875	36.095	96.3913043478261	14	7	39	59	36	28.7666666666667	9.86666666666667	73	2.93333333333333	3.2	14.5	17.5	22	142.5	4.95	48	1.9	133.5	NA	12.7	25.5	1.06666666666667	1	0	0	1	0	1	0	1
18428786	28446060	33532508	18/10/2132	2	1	1	1	1	1	1	38.7924217216105	1	80	0	92.7777777777778	89.975	22.5	34.8530769230769	96.1111111111111	15	11	32	58	37	30.9375	10.475	108.75	7.4875	2.15	17	22.625	21	151.285714285714	3.62857142857143	11.7142857142857	0.871428571428572	156.285714285714	5.54	15.8	35.7166666666667	1.43333333333333	0	0	0	0	0	0	0	0
18432195	21186545	37895311		NA	0	0	0	0	0	0	20.6577849602303	0	74.5	0	96.3666666666667	76.9615384615385	16.2741935483871	38.2072727272727	99.96	9	4	23	45	38	39.45	13.3	232	16.1	3.4	17	19.5	22	139	4	8	0.8	75	3.3	16.5666666666667	29.3333333333333	1.43333333333333	0	0	0	0	0	0	0	0
18445073	27258796	36008008		NA	0	0	0	0	0	0	52.642298652522	0	160	1	80.8965517241379	77.7903225806452	22.0142857142857	36.85	97.5161290322581	15	5	36	52	40	30.55	11.7666666666667	271.333333333333	10.2	3.25	14.6666666666667	17.5416666666667	24.6666666666667	136	5.66	29.3333333333333	1.5	141	2.74	14.1	23.85	1.23333333333333	0	0	0	0	0	0	0	1
18451497	29579401	37721718		NA	0	0	0	0	0	0	37.3730213271079	0	87.7	3	113.307692307692	100.769230769231	18.6071428571429	38.2944444444444	99.2962962962963	15	2	16	29	36	38.2714285714286	13.9333333333333	226.333333333333	10.6666666666667	3.7	13	14.75	27.5	137.5	3.85	11.5	0.85	152	3.5	12.1	27.05	1.1	0	0	0	0	0	0	0	0
18478557	26890377	37164465	29/6/2166	50	1	0	1	1	1	0	64.2158899670173	1	75.6	4	70.08	55.12	14.8	36.195	98	11	15	71	102	36	24.8666666666667	7.56666666666667	45.3333333333333	4.83333333333333	4	25.25	26.25	18.5	121.25	4.95	112.5	2.525	295.75	4.6	33.5333333333333	56.3	3.26666666666667	1	0	0	0	0	0	1	1
18550118	24947694	38818677	1/5/2152	1600	1	0	0	0	0	0	73.945041308989	1	97.75	1	100.190476190476	81.4	20.7384615384615	37.7422222222222	96.265625	6	6	58	96	49	38.2	11.7	185	12.05	3.15	12.5	15.625	25.5	140.5	3.8	23	0.85	256	1.5	13.6	31.1	1.3	0	0	0	0	0	0	0	1
18564919	22435795	32556846		NA	0	0	0	0	0	0	30.9879446747332	0	68.15	1	90.9375	86.8709677419355	18.4375	37.09125	96.6875	13	2	15	40	23	36.5	11.875	113.25	5.625	3.9	14.25	15.5	25	135.5	3.7	6.5	0.55	102.25	NA	10.5	26.8	1	0	0	0	0	0	0	0	0
18566805	23404381	39656811		NA	0	0	0	0	0	0	53.6362277156881	0	98.45	1	88.75	78.1388888888889	12.3125	36.8014285714286	99.96875	3	10	54	81	41	34.42	11.85	92.25	11.925	2.55	10	14.625	26.6666666666667	136.333333333333	4.46666666666667	16.3333333333333	1.06666666666667	159.333333333333	2.56	13.3333333333333	33.0666666666667	1.26666666666667	0	0	0	1	0	0	0	0
18582343	25165166	36731623		NA	0	0	0	0	0	0	59.7199678569277	1	72.5	0	75.96	78.125	18.76	37.13	94.8461538461538	14	2	23	20	25	38.3	12.3	196.5	7	3.8	20.5	22	20.5	139.5	4.3	14.5	0.75	110.5	NA	11.2	23	1	1	0	1	0	0	0	0	0
18583355	24370105	32591600		NA	0	0	0	0	0	0	43.2954966235476	0	60.2	0	98.1538461538462	69.84	15.1538461538462	38.11	98.7692307692308	9	5	36	44	37	30.55	11.0333333333333	132.666666666667	8.26666666666667	3.5	13	15.25	22	146	4	9	0.7	114	NA	11.45	18.3	0.95	0	0	0	0	0	0	0	0
18611888	28472186	30760702	29/11/2148	2194	1	0	0	0	0	0	74.905354836276	0	83.85	1	67.28	72.2916666666667	17.2115384615385	36.48	99.68	15	1	34	28	34	31.55	11.25	179.5	6.45	3.7	11	12.75	27	138	3.7	14	0.7	144	0.9	11.85	26.3	1.1	0	0	0	0	0	0	0	0
18614648	29825359	31847457		NA	0	0	0	0	0	0	66.017113843546	0	79.12	1	101.7	76.8333333333333	15.8	36.632	98.3225806451613	14	4	33	45	34	25.5666666666667	8.5	248	6.26666666666667	3.4	13	15.5	21.6666666666667	131.333333333333	4.66666666666667	22.6666666666667	1.46666666666667	103.333333333333	1	11.95	27.1	1.1	0	0	0	1	1	0	0	0
18632695	26601483	37397490	21/7/2127	10	1	1	1	1	1	1	56.521815368684	0	98.2	1	123.352941176471	100.513888888889	17.75	36.84	96.2777777777778	14	10	43	56	38	23.6777777777778	8.325	60.375	9.2125	2.6	17	21.5	21.8333333333333	144.666666666667	5.22857142857143	22.6666666666667	1.51666666666667	148.833333333333	4.81666666666667	16.8125	41.1125	1.525	1	0	0	0	0	0	0	0
18641036	20331964	37586381		NA	0	0	0	0	0	0	57.3305304732509	1	63.8	1	110.16	96.75	19.36	37.0085714285714	96.2	14	1	19	28	30	38.05	13.75	198	6.05	3.8	18	19.5	22	142	3.7	6	0.5	92	NA	13.05	36.55	1.2	0	0	1	0	0	0	0	0
18667961	21909937	38492427		NA	0	0	0	0	0	0	70.856990783584	0	63.5	1	85.6538461538462	71.3333333333333	18.2692307692308	36.3983333333333	96.7692307692308	15	1	29	39	29	29.8	10.75	238.666666666667	21.85	3.4	15	17.5	19	141	4.7	21.5	1	196	1.1	16.3	27.0333333333333	1.46666666666667	0	0	0	0	0	0	0	0
18692094	27987548	31334301		NA	0	0	0	0	0	0	62.7513036257848	1	52	1	61.8	78.625	14.12	37.1483333333333	94.2083333333333	15	1	22	27	21	43.3	14.5	359.666666666667	11.6	4.8	14	13	29	139	4.7	18	0.7	122	NA	10	27.4	0.9	0	0	0	0	0	0	0	0
18708014	25068420	30663144		NA	0	0	0	0	0	0	52.8866305688344	1	62	1	85.4230769230769	88.0535714285714	17.3703703703704	36.9466666666667	99.9259259259259	15	2	29	26	34	33.9833333333333	12.35	147.75	9.45	3.2	14.5	17.5	21	142	3.8	13.5	0.75	167.5	4.7	14.4	28.4	1.25	0	0	0	0	0	0	0	0
18719217	24166049	30862109	12/6/2162	80	1	0	1	1	1	0	87.2237759105226	1	81.4	1	92.28	76.75	20.12	36.9614285714286	94.76	12	4	40	48	29	40.2	12.95	224.5	14.5	3.6	20	22	21	144	5.5	37	1.5	130	NA	18.65	29.45	1.7	0	0	0	0	0	1	0	0
18741255	23948220	38255896	29/1/2130	37	1	0	1	1	1	1	61.977232598904	1	73	0	86.95	97.0326086956522	20.390243902439	36.2744444444444	99.1707317073171	15	12	45	71	35	31.1875	10.425	126.5	10.2625	3.6	19.2	21.2	19.2	145.8	3.78	20.2	1.24	152.6	5.75555555555555	13.8571428571429	28.6	1.27142857142857	1	0	1	0	0	0	0	0
18748374	24070353	37823662		NA	0	0	0	0	0	0	66.1808066828143	1	89.6	0	111.884615384615	67.6	13.7692307692308	37.0383333333333	96.7307692307692	15	9	44	66	36	30.2	9.1	107	4.86666666666667	3.5	20	22.25	26	138	4.85	52	7.3	127	NA	33.75	39.35	3.05	0	0	0	1	1	1	0	1
18760935	29249325	30769581		NA	0	0	0	0	0	0	86.2129429103018	1	62.1	1	65.3703703703704	56.7916666666667	19.7692307692308	36.684	94.6153846153846	15	6	56	66	26	21.8428571428571	7.4	64	0.52	3.55	9.66666666666667	11.7916666666667	27.3333333333333	141.333333333333	3.36666666666667	25	0.566666666666667	115.333333333333	NA	13.55	25.95	1.2	0	0	0	1	0	0	1	0
18761260	26980143	31681715		NA	0	0	0	0	0	0	72.7244188632316	0	118.5	1	88.328125	74.0612244897959	21.6060606060606	37.3257142857143	96.2241379310345	10	10	66	96	46	28.05	8.8	143.75	14.35	1.6	18.4	25.4	20	143.6	4.58	33	1.94	160.8	5.77142857142857	13.6	31.0666666666667	1.26666666666667	0	0	0	0	0	0	0	0
18772384	23244850	38334191		NA	0	0	0	0	0	0	74.3464921126875	0	70.5	1	69.3076923076923	83.6363636363636	18.24	36.6171428571429	94	14	2	37	37	28	40.2666666666667	14.1666666666667	249	8.43333333333333	3.4	11	13.5	23.5	142	5.45	18	0.95	106.5	NA	12.4	25.55	1.05	0	0	1	0	0	0	0	0
18781367	24995300	31520661		NA	0	0	0	0	0	0	39.1586695335634	0	73.4	1	77.6666666666667	80.7777777777778	20.6379310344828	37.4875	100	7	4	36	49	40	38.14	14.4	262	14.7333333333333	3.4	9.5	12	24	139.5	3.85	9	0.75	151	1	12.6333333333333	24.2666666666667	1.06666666666667	0	0	0	0	0	0	0	0
18793104	27515756	36731467		NA	0	0	0	0	0	0	55.3067543802009	0	82.2	0	102.260869565217	89.84	16.3846153846154	36.7775	98.6363636363636	15	2	24	32	32	29.4571428571429	9.65	191	16.9	3.45	12.5	14.875	23.25	141.75	4.275	20.5	0.975	149.75	1.75	13.85	24.45	1.15	0	0	1	0	0	0	0	0
18796761	20937346	37324494		NA	0	0	0	0	0	0	58.2435999054508	0	65	1	70.8518518518518	77.59375	16.4827586206897	37.1914285714286	98.5	15	7	40	43	33	26.6875	9.13333333333333	486.333333333333	18.6666666666667	3	11.25	14.75	23.5	140.5	2.725	23	0.725	102	1	14.7333333333333	22.7	1.3	1	0	0	0	0	0	0	0
18809588	24013873	37870474	15/7/2131	43	1	0	1	1	1	1	85.4104356381066	1	50	1	71.7234042553192	68.5865384615385	18.5408163265306	36.1788888888889	98.9795918367347	15	8	54	59	42	26.7833333333333	9.11666666666667	126.166666666667	8.51666666666667	2.9	13.1428571428571	16.8928571428571	23.4285714285714	130.714285714286	4.28571428571429	29.1428571428571	1.01428571428571	162.714285714286	3.45	12.72	47.02	1.06	0	0	0	0	1	0	0	0
18810403	22617499	30869143		NA	0	0	0	0	0	0	73.8672845674922	0	71.1	1	84.2592592592593	74.6428571428571	14.2962962962963	37.1028571428571	97.3333333333333	9	6	47	62	32	37.3333333333333	12.6666666666667	554.333333333333	9.73333333333333	3.4	18	20.5	22	142	4.7	42	1.2	214	NA	16.65	34.55	1.575	0	0	0	0	0	0	0	1
18840802	25776631	39518841		NA	0	0	0	0	0	0	80.5472646294177	0	67.1	1	61.9565217391304	82.304347826087	18.5217391304348	36.4742857142857	97.4736842105263	13	3	42	33	32	42.1	14.1	178	5.5	3.3	11	13.75	25	142	4.5	27	0.9	96	NA	16.5	30.2333333333333	1.53333333333333	0	0	0	0	0	1	0	1
18841580	25625981	39800353		NA	0	0	0	0	0	0	67.7990991817297	0	72	1	92.44	69.7631578947368	18.2115384615385	37.0916666666667	98.88	15	8	47	55	34	36.6125	11.575	144.125	11.7	2.9	12.4285714285714	16.1785714285714	20.8571428571429	136.571428571429	4.91428571428571	15.4285714285714	1.35714285714286	139.714285714286	2.84285714285714	11.14	29.58	1.02	0	0	1	0	0	0	0	0
18881064	25867458	33711333		NA	0	0	0	0	0	0	63.5972619219282	1	53.75	1	92.4193548387097	115.564516129032	16.8428571428571	37.1185714285714	98.5757575757576	14	1	24	31	37	34.9	11.8	230	14.25	3.5	10	12.25	25	139	3.6	13	0.4	177	NA	13.35	23.8	1.15	0	0	0	0	0	0	0	0
18903231	29176823	33282054		NA	0	0	0	0	0	0	80.1646016735327	0	88.6	1	60.7619047619048	92.5	20.1052631578947	36.8883333333333	98	13	4	46	37	30	40.6	14	195	11.2	3.8	20	21.5	20	137	4.7	17	1.2	114	NA	13.4	26.9	1.2	0	0	0	0	0	0	0	0
18930822	22001486	30655776		NA	0	0	0	0	0	0	65.3635508177531	1	58.7	4	76.6153846153846	93.96	18.12	37.2583333333333	98.4615384615385	9	4	28	36	27	39.3	12.9	170	15.5	4.3	12	12.25	24	145	4.3	15	0.6	131	NA	11.2	25.8	1	0	0	0	0	0	0	0	1
18933256	29541058	31279934		NA	0	0	0	0	0	0	48.9057217923702	0	82	1	107.64	110.291666666667	17.7307692307692	36.94375	99.4	12	6	26	51	38	29.44	9.94	103.4	5.74	3.5	15.6666666666667	17.9166666666667	19.3333333333333	144	3.2	8.66666666666667	0.766666666666667	75.6666666666667	NA	10.8	21.35	0.9	0	0	0	0	0	0	0	0
18935324	23162286	35786567		NA	0	0	0	0	0	0	56.675695459753	0	58.6	1	90.258064516129	75.9230769230769	18.28125	36.5769565217391	99.4285714285714	15	4	35	63	39	25.4166666666667	8.76	108.5	14.64	2.3	15	20.25	18	130.5	4.3	12	0.75	161.5	2.575	13.6333333333333	31.45	1.23333333333333	0	0	0	0	0	0	0	0
18938392	21449341	33145939		NA	0	0	0	0	0	0	84.6919643536188	0	53.7	1	60.8846153846154	73.8333333333333	17.6	37.30875	96.5	10	5	47	70	30	36.8	12.45	277	14.35	3.9	22.5	23.75	19	142.5	3.3	33	1.4	104.5	NA	NA	NA	NA	0	0	0	0	0	0	0	1
18944791	20409923	39744606		NA	0	0	0	0	0	0	21.0031885252335	0	68.2	0	84.2592592592593	77.12	20.2142857142857	37.76	99.1111111111111	15	6	14	41	26	42.7333333333333	15.1	123.666666666667	7.7	4.1	8.66666666666667	9.41666666666667	25.25	139	3.93333333333333	9	0.8	140.5	NA	13.4	28.55	1.25	0	0	0	0	0	0	0	0
18954223	20550375	32431705	14/3/2188	2	1	1	1	1	1	1	83.1949354431065	0	95	1	99.0277777777778	76.7894736842105	25.1621621621622	37.6457142857143	98.027027027027	3	13	85	127	53	37.1	12.2333333333333	265.333333333333	22.5333333333333	3.2	22.5	25.5	14.5	144.5	4.93333333333333	28	1.75	162.5	5.33333333333333	13.9333333333333	31.1	1.2	0	0	0	0	0	0	0	0
18954717	23574757	31501852	18/6/2146	55	1	0	1	1	1	0	85.3098991749154	0	57	1	94.04	74.2	20.8	37.8342857142857	97.1818181818182	15	2	50	48	31	30.75	10	123.5	1.55	3.5	14	16.25	23	140.5	3.35	29	0.85	107.5	NA	13.1	27.4	1.1	0	0	0	0	0	0	1	0
18959634	26859252	37982649	2/6/2164	19	1	1	1	1	1	1	77.3690114286479	1	74	1	81.64	78	15.96	36.82	98.36	13	4	45	46	33	26.675	8.8	139.666666666667	10.9666666666667	3	13	16.5	23	138.5	5.1	36.5	1.25	241.5	NA	11.8	31.25	1.05	0	0	0	0	0	0	0	1
18962582	23707316	39832876		NA	0	0	0	0	0	0	71.5747844351599	1	53.6	3	98.5172413793103	73.0344827586207	21.25	37.767	98.2333333333333	15	4	55	33	33	36.15	11.85	254.5	7.75	3.5	16.25	18.5	15.75	132.5	4.625	12	0.625	164.25	1.5	10.7	21.4	1	0	0	0	0	0	0	0	1
18989009	23101338	35515736		NA	0	0	0	0	0	0	60.6826562175824	1	84.1	0	89.28125	83.1060606060606	15.8125	36.9533333333333	99.53125	14	2	34	43	36	30.4	11	239	14.025	3.2	13.6666666666667	16.6666666666667	20.6666666666667	138.666666666667	4.63333333333333	15	0.633333333333333	182	2.3	11.8	24.15	1.1	0	0	0	0	0	0	0	0
18989167	27769388	30072564		NA	0	0	0	0	0	0	59.7627002553558	0	103	1	86.1666666666667	112.894736842105	15.5454545454545	36.7785714285714	94.25	15	1	17	31	31	47.75	15.1	268	8.6	3.9	12.5	13.75	25	139.5	4.65	18.5	1.25	122	NA	14.2	32.4	1.3	0	0	0	0	0	0	0	1
19017194	22825164	36594772		NA	0	0	0	0	0	0	35.5402297198387	0	110	0	73	64.96	20.9	37.0485714285714	97.64	15	5	32	33	27	35.6	11.9	186.666666666667	9.36666666666667	3.5	10	12.25	26.5	137.5	4.05	12.5	0.95	88	NA	10.25	25.1	0.95	0	0	0	1	0	0	0	0
19099515	27434217	33485623	28/9/2130	170	1	0	0	1	1	0	81.2757266263038	1	90	1	NA	NA	NA	NA	NA	NA	3	36	30	20	28.3285714285714	9.875	171.25	14.2	3.9	15	16.25	17.75	142	4.525	23.25	1.3	178.25	3.1	15.14	33.125	1.34	0	0	0	0	0	0	0	0
19106960	20715521	37114567	2/3/2176	3	1	1	1	1	1	1	48.1614245562607	1	60	1	77.53125	72.5	19.1515151515152	37.048125	99.3125	15	4	56	75	35	23.025	7.8	191	38.175	2.4	16.3333333333333	21.3333333333333	15	141.666666666667	4.76666666666667	22	0.733333333333333	211.666666666667	4.3	17.6333333333333	34.5	1.6	0	0	0	0	0	0	0	0
19107321	27938418	35451529		NA	0	0	0	0	0	0	63.7055710095407	1	94.1	1	102.333333333333	78.5769230769231	19.25	36.63	96.3703703703704	15	1	24	43	29	31.5833333333333	11.4666666666667	240.666666666667	20.5333333333333	3.9	19.5	20.75	20.5	140.5	4.25	11.5	0.7	194.5	NA	11.65	29.1333333333333	1.1	0	0	0	0	0	0	0	1
19124341	22002304	35962033	13/1/2131	6	1	1	1	1	1	1	59.0188953868637	1	72	0	117.730769230769	91.375	23.9423076923077	37.7277777777778	98.3461538461538	15	4	43	34	41	33.5333333333333	10.9	219	11.2	2.8	19.5	23.5	20.5	144.666666666667	3.63333333333333	5	0.6	168	3.7	12.0333333333333	23.9	1.1	0	0	0	0	0	0	0	0
19127072	27460664	30203798		NA	0	0	0	0	0	0	66.6534860600795	1	51.7333333333333	0	62.2916666666667	78.8076923076923	17.08	37.5457142857143	99.9166666666667	6	6	46	60	39	36	12.2	116	7.5	3.75	16	17.625	23	144	3.7	16	0.7	127	NA	10.45	26.8	0.95	0	0	0	0	0	0	0	0
19129667	20863601	31812799		NA	0	0	0	0	0	0	70.01025575737	0	101	1	68.6923076923077	77.6153846153846	20.9821428571429	37.4816666666667	98.5357142857143	6	9	51	61	44	36.15	12.75	146	11.55	4	22	23	16	134	5.95	22	1.4	142	2.3	13.7	22.2	1.2	0	0	0	0	0	0	0	1
19130933	28355263	31987660		NA	0	0	0	0	0	0	29.2711121058854	0	90.7	1	99.8888888888889	76.1379310344828	20.4285714285714	38.3325	98.5769230769231	15	4	25	31	27	42	15.05	228	18.75	4.5	18	17.75	22	140	4.4	16	1	130	2	13.65	24.3	1.2	0	0	0	0	0	0	0	0
19140989	23306448	33557113		NA	0	0	0	0	0	0	68.3204420326493	0	87.5	1	83.04	76.2083333333333	20.68	36.89	94.92	15	4	34	29	31	36.8333333333333	12.7333333333333	227.333333333333	7.43333333333333	4.4	16.6666666666667	16.6666666666667	25.3333333333333	144.333333333333	3.9	10.6666666666667	0.7	87.6666666666667	NA	10.15	28.85	0.95	0	0	0	0	0	0	0	0
19147900	23485171	31986193		NA	0	0	0	0	0	0	30.339293688994	0	75.65	2	100.65625	75.6486486486486	24.25	34.6571428571429	92.1515151515152	15	11	37	78	40	29.1	9.5125	91	10.4625	2.2	12.4	17.9	16	146.2	4.24	13.6	1.2	111.2	4.10769230769231	21.2	48.925	1.95	0	0	0	0	0	0	0	0
19150847	25962135	39210519		NA	0	0	0	0	0	0	72.2685034853604	1	64.4	1	65.7777777777778	73.962962962963	16.3214285714286	37.4514285714286	100	15	2	36	32	31	35.9666666666667	12.2333333333333	173.666666666667	10.3	3.7	15	16.75	21.3333333333333	141	4.03333333333333	11	0.633333333333333	107.333333333333	1.6	11.4666666666667	26	1.06666666666667	0	0	0	0	0	0	0	0
19151936	27168912	38454988		NA	0	0	0	0	0	0	64.4486180851782	1	62.8	1	82.1666666666667	68.9166666666667	15.875	36.88	96.2083333333333	11	3	25	32	24	36.25	11.7	180.5	9.95	3.85	16	17.375	21	139	4.3	11	0.8	164	NA	NA	NA	NA	0	0	0	0	0	0	0	0
19159742	27205843	39157960		NA	0	0	0	0	0	0	35.1299233719622	0	74.2	0	59.8076923076923	93.08	17.9814814814815	37.8	98.8846153846154	15	5	21	18	28	39.5666666666667	13.4333333333333	142.333333333333	11.7666666666667	4	17	18	19.5	142.5	4	11	0.9	111	0.8	12.35	30.35	1.15	0	0	0	0	0	0	0	0
19179207	29372879	32955396		NA	0	0	0	0	0	0	59.4922298092771	0	62.5	1	99.04	96.5178571428571	19.875	37.7071428571429	97.8461538461538	9	6	33	46	35	36.5	13.25	255	14.15	4	15.6666666666667	16.6666666666667	21.3333333333333	130.333333333333	3.6	11.3333333333333	0.766666666666667	114.666666666667	0.8	14.6	28.15	1.25	0	0	0	0	0	0	0	0
19183030	29318049	37870325		NA	0	0	0	0	0	0	54.8875146858491	0	71	3	93.4814814814815	80.0833333333333	17.4642857142857	37.9488888888889	99.8888888888889	15	2	19	13	30	37.4333333333333	13.4	199.666666666667	11.7333333333333	4	13	14	27.5	141.5	3.55	10.5	0.95	128.5	NA	13.4	22.65	1.15	0	0	0	0	0	0	0	0
19191483	25255556	30571235		NA	0	0	0	0	0	0	70.1100849269495	1	72.4	1	81.969696969697	82.6351351351351	16.6363636363636	36.4514285714286	99.40625	14	3	31	32	30	35.7333333333333	11.9333333333333	248.666666666667	7.53333333333333	3.3	10.5	13.25	24	144.5	3.7	11	0.55	176	NA	10.7666666666667	28.9333333333333	0.966666666666667	0	1	0	0	0	0	0	0
19196195	26286212	36307355		NA	0	0	0	0	0	0	63.0873298464519	0	103	0	84.2121212121212	80.8064516129032	19	37.1	97.9393939393939	15	2	31	30	29	40.3	14.05	259	10.55	3.7	13	14.75	26	136	3.7	18	1.2	154	NA	12.75	21	1.1	0	0	1	1	0	0	0	1
19208686	26473413	39971769	2/12/2179	3594	1	0	0	0	0	0	82.0768706471022	0	85.4	1	90.6086956521739	91.4230769230769	17.8461538461538	36.964	96.92	13	1	37	21	41	36.7	12.9	195.333333333333	11.6333333333333	3.2	11	14	23.5	139	3.8	15.5	0.85	144	NA	14.7	24.2333333333333	1.3	0	0	0	0	0	0	0	0
19246436	27698082	36518169		NA	0	0	0	0	0	0	24.0360966914478	0	130.733333333333	1	130.151515151515	87.8709677419355	21.8870967741935	37.1217391304348	98.6	15	5	39	68	44	30.7222222222222	10.8555555555556	108.666666666667	17.2222222222222	2.6	14.2	18.7	20.6	144.8	4.18	12	0.92	118.2	4.71	14.45	40.225	1.2625	0	0	0	0	1	0	0	0
19259547	23752253	39364040		NA	0	0	0	0	0	0	22.6282003134604	0	67.3	3	102.892857142857	96.7142857142857	13.6612903225806	37.02	100	14	4	16	16	29	29.3666666666667	10.2333333333333	112.333333333333	17	2.6	9.5	14	25.5	138.5	4.4	9	0.7	131	1.8	15.45	30.4	1.45	0	0	0	0	0	0	0	0
19311178	29079804	35580228		NA	0	0	0	0	0	0	57.9525324609741	0	80	0	81.1052631578947	91.0657894736842	26.0526315789474	36.6257692307692	96.5945945945946	15	11	49	90	47	41.525	14.7	171.666666666667	14.4	3.55	17	19.125	19.3333333333333	123	4.65	15.6666666666667	1.5	143.5	2.14444444444444	11.2	38.85	1.05	0	0	0	0	0	0	0	0
19312975	28175919	36556611	10/5/2139	288	1	0	0	0	1	0	60.5642225641569	0	63	1	108.034482758621	96.3461538461538	21.2758620689655	36.992	93.7586206896552	13	5	36	33	34	31.6166666666667	11.08	70.5	5.48	3.1	17.75	21	24.75	141	3.65	5.5	0.625	104	NA	16.1333333333333	34.0666666666667	1.5	1	1	0	0	0	0	0	0
19314103	20762182	39586693		NA	0	0	0	0	0	0	56.9500645386407	0	117.9	1	92.5925925925926	97.84	19.0769230769231	36.8485714285714	93.8888888888889	15	1	25	41	25	41.2	12.95	324	10.475	4.4	16.6	16.6	26.8	139	5.48	20.6	1.12	202.8	NA	15.575	26.9	1.425	0	0	1	1	0	0	0	1
19333044	22692373	30141216		NA	0	0	0	0	0	0	74.5063727914947	1	67.7	1	77.9615384615385	80.96	17.8076923076923	36.7416666666667	95.8461538461538	14	2	23	33	27	39.15	13.45	246.5	13.75	3.8	15	16.5	25	138	4.5	22	1	148	NA	10.85	22.8	1	0	0	0	0	0	0	0	0
19387278	23160199	34796801		NA	0	0	0	0	0	0	47.1395611980854	1	97.4	0	109.970588235294	78.1428571428571	23.5588235294118	37.4225	97.3030303030303	15	10	43	70	47	37.9333333333333	13.4333333333333	174.666666666667	14.85	2.6	12	16.5	19.5	146.75	4.075	19.5	1.5	172.25	3.22	13.25	23.7	1.125	0	0	0	0	0	1	0	0
19395385	20353190	30352492		NA	0	0	0	0	0	0	23.3719166561713	0	72	0	73.7241379310345	82.9310344827586	16.1666666666667	37.57	98.0344827586207	14	1	19	15	27	39.1333333333333	13.4666666666667	177.666666666667	14.1333333333333	3.8	10.5	12	25.5	137	3.85	10	0.75	105.5	1.1	13.8333333333333	28.8666666666667	1.3	0	0	0	0	0	0	0	0
19397112	25195953	38844113	12/6/2113	7	1	1	1	1	1	1	68.4268155694641	1	103.4	0	106.6	80.4814814814815	20.3928571428571	37.8242857142857	95.24	15	7	39	54	40	43.3	14.8	228.5	19.5	3.7	18	19.75	25.5	140	4.4	15	0.6	195.5	1.6	33.4	43.65	3	0	0	0	0	0	0	0	0
19404094	24353582	31235960		NA	0	0	0	0	0	0	43.3938693767116	0	101.8	1	86.8	72.1153846153846	11.8928571428571	37.37	99.1153846153846	15	4	29	40	39	32.55	11.3666666666667	134.333333333333	20.8333333333333	2.4	12	17	22	139	5.4	15	1	156	6.33333333333333	13.1	27.85	1.2	0	0	0	0	0	0	0	0
19430776	26333356	35309623	13/5/2142	4	1	1	1	1	1	1	88.3522189093502	0	56.2666666666667	1	91.28	73	25.08	36.46	95.52	7	6	56	69	41	28.45	9.45	140	6.15	3.4	13	15.5	21	144.6	5.88	51.6666666666667	1.2	77.6666666666667	NA	11.65	29.45	1.1	0	0	0	1	0	1	0	0
19431075	29838596	37396130	7/5/2150	143	1	0	0	1	1	0	77.9221606648621	0	62.95	3	69.04	62.44	25.2	36.88	98.28	15	7	43	64	27	26.3	8.53333333333333	55.3333333333333	5.43333333333333	2.4	14.5	19.5	13.75	137.75	6.075	53	1.175	166.5	1.55	11.6333333333333	32.9333333333333	1.06666666666667	1	0	0	0	0	1	0	1
19439870	29893640	39278751		NA	0	0	0	0	0	0	59.4736091261258	0	120.566666666667	1	77.9090909090909	80.8958333333333	18.8653846153846	36.92	98.7826086956522	11	7	31	38	36	33	12.125	155.25	5.75	3.7	10.6666666666667	12.4166666666667	26.6666666666667	138.333333333333	3.7	11	0.7	123.666666666667	1.83333333333333	16.64	27.275	1.5	0	0	0	0	0	0	0	1
19463483	23842644	31598937	22/10/2172	9	1	1	1	1	1	1	86.7853411801856	0	74.5	1	82.8888888888889	62.625	18.5925925925926	36.6828571428571	99.2962962962963	10	5	42	64	34	32.875	11.8	180.666666666667	17.1333333333333	3.9	17	18.25	27	140	3.45	23.5	2.15	230	NA	11.0666666666667	26.2	1	0	0	0	0	0	1	0	0
19509653	27122449	38315255		NA	0	0	0	0	0	0	52.7870333611383	0	80	1	66.1666666666667	77.4642857142857	18.21875	37.0542857142857	100	15	8	20	17	36	32.775	10.8	48.6	6.425	3.4	17	19.5	21	142	4	5	0.55	91	NA	12.9333333333333	30.5	1.2	0	0	0	0	0	0	0	0
19557250	28239597	37567727		NA	0	0	0	0	0	0	66.9530134966832	0	133.9	1	100.185185185185	95.4444444444444	18.1851851851852	37.305	96.0714285714286	15	0	18	32	22	44	14	199.5	8.9	4.2	14.5	15	30	140	4.4	24.5	1.1	163.5	NA	11.45	26.7	1.05	0	0	0	0	1	0	0	0
19563270	24806835	30678097		NA	0	0	0	0	0	0	44.4560180495245	1	60.8666666666667	1	101.125	81.969696969697	22.0972222222222	35.9207142857143	99.9375	15	7	28	44	29	26.6125	9.05	190.375	5.525	3.33333333333333	12	14.6666666666667	22.75	148.25	3.525	15.25	0.75	127.75	3.08333333333333	15.825	56.0125	1.425	0	0	1	0	0	0	0	0
19569832	26373484	33272267		NA	0	0	0	0	0	0	73.1332697073295	0	84.9	0	89.5925925925926	84.2931034482759	17.6666666666667	38.2844444444444	99.037037037037	15	3	42	33	33	31.5666666666667	10.7666666666667	117.333333333333	6.66666666666667	4.1	11.5	12.25	28.5	146	3.45	11	0.6	120	NA	17.825	30	1.7	0	0	0	0	0	0	1	0
19576505	29355211	38990966		NA	0	0	0	0	0	0	56.2523954437515	0	105	0	108.961538461538	102.884615384615	19.4107142857143	37.1671428571429	98.3076923076923	15	3	25	18	34	45.1	14.75	161	12.05	3.2	13	16	26	137	3.8	9	0.9	119	0.8	12.35	31.35	1.15	0	0	0	0	0	0	0	0
19586625	20448243	39847091		NA	0	0	0	0	0	0	62.192404776985	0	80	0	82.2307692307692	74.72	15	36.9266666666667	98.44	15	5	28	28	22	28.72	9.96666666666667	111.666666666667	8.5	3.5	14.5	16.75	21	139	4.7	18.5	0.7	248	NA	11.15	25.1	1	1	0	0	1	0	0	0	1
19611589	27643931	32371355		NA	0	0	0	0	0	0	72.884098001386	0	56.8	1	94.2608695652174	102.125	18.5555555555556	36.6685714285714	95.1111111111111	15	0	23	41	27	28.55	9.45	160.5	10	3	14	17.5	22	137	3.3	23	0.7	126	NA	10.4	24.25	1	1	0	1	0	0	1	0	1
19613725	23371819	30787007		NA	0	0	0	0	0	0	82.1280448609719	0	43.2	1	52.5769230769231	83.2	17.5	36.685	94.8846153846154	13	5	33	37	27	40.3	14.75	101	6.15	4	12	13	28	137	4	20	1.3	134	NA	14.55	28	1.3	0	0	0	0	0	0	0	0
19650406	28253987	35162427		NA	0	0	0	0	0	0	38.7760741128104	0	77.6	1	78.3076923076923	80.0769230769231	20.4074074074074	37.32625	98.52	15	0	14	22	30	39.725	13.35	205.5	13.225	3.2	14	17	23.5	141.5	4.2	16	0.9	115	3.2	12.95	20.05	1.2	0	0	0	0	0	0	0	0
19657612	26264002	31552189		NA	0	0	0	0	0	0	18.862951443457	0	108.6	1	73.2962962962963	79.5416666666667	18.8148148148148	36.74	96.3703703703704	15	2	8	13	13	43.65	13.9666666666667	233.666666666667	11.4666666666667	4.3	11	11.25	25	140	3.9	9.5	0.8	128.5	NA	12.1	27.2	1.13333333333333	0	0	0	0	0	0	0	0
19704329	25228201	34940992		NA	0	0	0	0	0	0	83.71923964872	0	54.3333333333333	1	77.875	77.6818181818182	16.5833333333333	36.8133333333333	97.7916666666667	14	3	37	35	32	34.2166666666667	12.95	243	16.2	3.7	15	16.75	24	128.333333333333	4.3	34	1.3	97.5	NA	14.9666666666667	27.6333333333333	1.4	0	0	0	0	0	1	0	0
19706249	27933295	39277857		NA	0	0	0	0	0	0	19.4511943831457	1	57.4	1	78.1538461538462	70.64	15.3846153846154	37.54875	97.4230769230769	13	2	20	22	18	36.3	12.6	305	12.15	3.8	12.5	14	22.5	138.5	3.9	9	0.65	97	NA	11.15	28.1	1.05	0	0	0	0	0	0	0	0
19714589	28579211	32531492	20/8/2142	7	1	1	1	1	1	0	26.6144594238584	0	99.2	1	110.196721311475	79.0491803278689	26.6774193548387	35	94.1311475409836	15	11	31	84	40	28.3	10.1833333333333	127.166666666667	14.0333333333333	2.9	12.1666666666667	15.9166666666667	17.3333333333333	142.166666666667	3.56666666666667	15	1.01666666666667	217.166666666667	4.425	18.55	54.4	1.73333333333333	0	0	0	0	0	0	0	0
19742008	21395967	35443387		NA	0	0	0	0	0	0	40.3253702720084	1	72.6	3	84.04	83.92	19.5961538461538	37.60375	98.76	9	3	30	33	30	38.2333333333333	13.3333333333333	245.666666666667	7.26666666666667	3.95	17	18.125	23.5	138	4.3	10	0.7	136	NA	10.3	24.2	0.95	0	0	0	0	0	0	0	0
19777976	27226169	30539565		NA	0	0	0	0	0	0	58.4931092870541	0	85.8	1	81.7083333333333	68.304347826087	14.5416666666667	36.87	99.6666666666667	6	5	37	67	52	29.9	10	325	11.6333333333333	3	15	18.5	24.5	139	4.7	14	1.4	166.5	NA	11.5	25.6	1.1	0	0	0	0	0	0	0	1
19788295	23441175	32089848	20/1/2168	131	1	0	0	1	1	0	86.6922436965689	0	76.05	1	75.4615384615385	80.96	17.4230769230769	37.5871428571429	97.5769230769231	12	6	47	48	36	32	10.1	179	5.6	3.2	12	15	27	138	3.6	21	0.6	117	NA	13	32.1	1.2	0	0	1	0	0	0	0	0
19827939	24490329	36502529	30/10/2152	295	1	0	0	0	1	0	57.0233074539925	0	125	1	70.6	77.675	20.109756097561	37.2371428571429	96.225	15	4	29	33	28	32.1	11.4	255.666666666667	14.3666666666667	4.4	12	12	25.5	139.6	4.9	15	0.9	152	3.4	19.775	28.725	1.875	0	0	0	0	0	0	0	0
19840941	24372277	37829500		NA	0	0	0	0	0	0	36.950693877849	1	74.25	0	84.9583333333333	98.3333333333333	16.375	36.9816666666667	94.375	14	3	11	40	21	28.7	10.85	98	10.825	1.7	19.5	26.25	20.25	138.5	3.95	6.75	0.7	83.25	NA	11.4	22.6666666666667	1.06666666666667	0	0	0	0	0	0	0	0
19862167	26118175	36477702		NA	0	0	0	0	0	0	34.4216705788369	1	66	1	80.0952380952381	77.1428571428571	17.1904761904762	37.1757142857143	97.4545454545455	14	2	15	26	24	35.2	11.4	208	9.6	3.4	13	15.5	23	141	4.3	13	0.7	113	NA	11.6	29.2	1.1	1	0	0	0	0	0	0	0
19869525	24954308	31228925		NA	0	0	0	0	0	0	58.8690223802909	0	153	1	87.56	84.2	16.4	36.6566666666667	98.12	14	3	13	21	23	37.25	13.35	206.5	12.75	4.4	13	13	26	140.5	3.95	14	1	116	NA	14.1	25.6	1.2	0	0	0	0	0	0	0	0
19871031	26695796	30420855	28/4/2127	45	1	0	1	1	1	0	84.1988635845093	1	73	0	73.9230769230769	60.6923076923077	18.0769230769231	36.1133333333333	97.3461538461538	15	1	43	46	38	28.7666666666667	9.8	259.5	9.8	3.2	13.5	16.5	25.5	134	4	20.5	0.85	122	NA	15	28.3	1.3	0	0	1	1	0	0	0	0
19881629	28055087	36453911		NA	0	0	0	0	0	0	21.4060701915138	0	78.3	0	83.88	75.0576923076923	21.1923076923077	37.4225	99.4	15	1	20	38	29	41.8666666666667	14.0333333333333	267.333333333333	15.5333333333333	5	17.5	16	22.5	143	4.1	16	1.05	140.5	3.1	11.35	35.5	1.05	0	0	1	0	0	0	0	0
19928728	21394753	32643307		NA	0	0	0	0	0	0	68.7261566760303	1	52.8	1	76.7333333333333	84.6222222222222	18.78125	37.625	97.7173913043478	13	3	36	41	39	31.9666666666667	10.2333333333333	165.333333333333	9.63333333333333	3.55	14.3333333333333	16.4583333333333	25	137.666666666667	3.93333333333333	20	0.666666666666667	132.333333333333	0.9	15.9666666666667	28.8333333333333	1.5	0	0	1	1	0	0	0	0
19937374	29175646	36709438		NA	0	0	0	0	0	0	49.5356399166702	0	87	1	65.88	84.6428571428571	22.1071428571429	36.1066666666667	97.24	15	9	32	69	32	26.72	9.24285714285714	99.1428571428571	10.4142857142857	2.35	11.3333333333333	16.4583333333333	21.3333333333333	142.666666666667	3.9	17.3333333333333	0.866666666666667	164	5.36666666666667	16.4666666666667	32.4	1.46666666666667	1	0	0	0	0	0	0	0
19943967	29406232	38388073		NA	0	0	0	0	0	0	53.8518886108388	1	62.5	1	93.5384615384615	93.9642857142857	15.0384615384615	36.4183333333333	99.5	15	1	24	17	32	33.4666666666667	11.4	353.333333333333	4.73333333333333	4	13	14	25.5	137.5	3.75	8	0.65	91.5	2.3	12.5333333333333	25.4666666666667	1.06666666666667	0	0	0	0	0	0	0	0
19970265	24514478	38356273		NA	0	0	0	0	0	0	20.2374700274825	0	67.9	1	104.5	74.6724137931034	20.5	37.73625	99.5	7	4	34	51	41	35.6	12.5	277.666666666667	19.2666666666667	3.8	10.5	12	24	138.5	4.4	12.5	0.9	162.5	3.6	17.45	26.8	1.55	0	0	0	0	0	0	0	0
19987787	20532621	33052665	6/12/2182	117	1	0	0	1	1	0	40.6071384026055	0	104.7	1	126.25	89.3461538461538	19.5	36.66625	96.3928571428571	10	6	32	46	25	28.7666666666667	9.6	116.2	7.52	3.2	16.5	19.5	21	142	4.56666666666667	7	0.8	129.333333333333	NA	14	22.7666666666667	1.2	0	0	0	0	0	0	0	0
19992556	22023649	35141145		NA	0	0	0	0	0	0	26.9827635588946	0	106.5	3	83.24	95.44	18.24	36.4671428571429	96.9166666666667	15	1	8	24	23	39.65	13.55	249.5	11.2	4.5	14.5	14.25	23	141	4	10	1.2	97	NA	NA	NA	NA	0	0	0	0	0	0	0	0
19994505	23109063	35505750	17/11/2185	14	1	1	1	1	1	0	82.8392134529983	0	88	1	63.7073170731707	66.6	14.9146341463415	36.521	99.3170731707317	10	9	51	64	40	33.775	10.975	134.75	12.675	3.3	10.5	13.25	30	142.5	3.85	30	1.16666666666667	166	1.3	13.4666666666667	30.1666666666667	1.23333333333333	0	0	0	1	1	1	0	1
[truncated: 44 more columns]
