# Supplementary material for: Association between albumin-corrected anion gap and in-hospital mortality of intensive care patients with trauma: A retrospective study based on MIMIC-Ⅲ and Ⅳ databases
Source: PLoS One. 2024 Mar 7;19(3):e0300012. doi: 10.1371/journal.pone.0300012 (PMC10919588; doi:10.1371/journal.pone.0300012)
Supplement: S1 Data — (ZIP) [file pone.0300012.s001.zip › Raw data/data_psm_match_291.csv]

subject_id1	hadm_id1	stay_id1	dod	dod_day	dod_flag	dod_30_flag	dod_90_flag	dod_180_flag	dod_360_flag	hospital_expire_flag	age	sex	weight	race2	heart_rate_mean	mbp_mean	resp_rate_mean	temperature_mean	spo2_mean	gcs_min	sofa	sapsii	apsiii	oasis	hematocrit_mean	hemoglobin_mean	platelet_mean	wbc_mean	albumin_mean	aniongap_mean	ACAG	bicarbonate_mean	sodium_mean	potassium_mean	bun_mean	creatinine_mean	glucose_mean	lactate_mean	pt_mean	ptt_mean	inr_mean	liver_disease	paraplegia	chronic_pulmory_disease	congestive_heart_failure	peripheral_vascular_disease	renal_disease	cancer	diabetes
1212	178788	297186		NA	0	0	0	0	0	0	49.0333452115563	0	76.6	1	106.107142857143	91.6428571428571	19.3142857142857	36.7777779661579	99.6428571428571	15	7	39	46	33	28.7333333333333	10.5142857142857	126.833333333333	12.8666666666667	3.1	15.5	18.75	18.25	137.333333333333	4.26666666666667	14	0.92	243.5	6.78571428571429	16.35	57.2	1.5	0	0	0	0	0	0	1	0
6569	116373	228924		NA	0	0	0	0	0	0	32.2743261532638	0	70	3	121.388888888889	83.4298237248471	17.5365853658537	37.0222210354275	98.2777777777778	15	7	32	74	39	31.7692307692308	10.9846153846154	80.6666666666667	13.0833333333333	1.661	9.25	16.0975	19.25	135.416666666667	4.63846153846154	8	0.76	153.75	3.225	15.85	52.0833333333333	1.43333333333333	0	0	0	0	0	0	1	1
8232	127233	279608		NA	0	0	0	0	0	0	44.0010813733441	0	81	1	80.3214285714286	82.2143069675991	21.2903225806452	37.5555561206959	98.0645161290323	15	2	29	55	35	35.6	12.46	313	11.25	2.1	14	19.75	19	137.5	4.01428571428571	13.6666666666667	1.16666666666667	135.5	6.83333333333333	15.5666666666667	30.1	1.43333333333333	0	0	0	0	0	0	1	1
8256	151306	259515		NA	0	0	0	0	0	0	22.867188943424	0	150	1	103	71.84	20.96875	36.8571423727369	99.7857142857143	15	4	18	44	33	28.84	10.0666666666667	131	9.9	2.2	14	19.5	22	143	4.27	11.75	1.05	196.666666666667	5.38888888888889	16.0142857142857	49.6714285714286	1.82857142857143	0	0	0	0	0	0	1	1
9282	110375	268211		NA	0	0	0	0	0	0	51.5373327060476	0	94	2	121.472222222222	69.7446808510638	25.75	37.2629628458982	98.8571428571429	15	10	62	62	43	29.1222222222222	10.35	101.5	13.45	1.661	8.6	15.4475	18.4	133.166666666667	4.7	7.5	0.883333333333333	149.714285714286	4.64166666666667	14.78	57.24	1.32	0	0	1	0	0	0	1	1
9316	109899	280191		NA	0	0	0	0	0	0	41.4931431750375	1	80.8	1	61.4166666666667	82	20.25	36.5740740740741	98.3333333333333	15	1	23	24	23	36.8	12.45	433	20	3.3	15.5	18.25	20.5	143.5	3.55	8.5	0.55	135.5	4.4	13.5	27.15	1.2	0	0	0	0	0	0	1	1
10091	106773	298071		NA	0	0	0	0	0	0	63.5573333786103	0	81	1	126.366666666667	101.206896551724	22.4193548387097	37.5000007064254	93.0333333333333	15	5	30	55	48	27.7444444444444	9.9	132	13	2.5	12	16.75	20	141.333333333333	4.46666666666667	23.5	1.75	158.5	3.23333333333333	15.88	31.8	1.76	0	0	0	0	0	0	1	1
11776	161707	299988		NA	0	0	0	0	0	0	32.7956357056113	0	90	1	111.458333333333	86.6543223063151	18.6551724137931	36.8072223027547	99.6296296296296	15	6	28	75	33	31.1642857142857	10.5928571428571	98	4.5	2.6	13.1428571428571	17.6428571428571	19.2857142857143	146.363636363636	4.1	10.8333333333333	0.566666666666667	154.416666666667	3.94444444444444	13.5	38.2222222222222	1.21111111111111	0	0	0	0	0	0	1	1
12395	115578	267618		NA	0	0	0	0	0	0	24.4380739852441	0	83.1	0	106.2	102.74150630406	15.3225806451613	38.3124992582533	99.9655172413793	15	4	20	33	33	28.7428571428571	9.63333333333333	115.5	15.1333333333333	3	9.66666666666667	13.1666666666667	21.6666666666667	138.714285714286	4.04285714285714	13	0.65	142.5	3.05714285714286	14.7	35.78	1.38	0	0	0	0	0	0	1	1
13478	191185	256939		NA	0	0	0	0	0	0	82.6118207750437	1	48.9	2	102.741935483871	85.8370423210992	16.8064516129032	36.1444435119629	98.2857142857143	14	4	48	47	34	31.0285714285714	10.6	92.6	10.68	3.9	13.4	14.65	20.6	142.333333333333	4.71666666666667	20.6	0.72	121.166666666667	2.56666666666667	13.425	35.325	1.175	0	0	0	1	0	0	1	1
18385	159615	295761		NA	0	0	0	0	0	0	38.977622453312	0	154.4	1	101.111111111111	88.2962962962963	20.2941176470588	37.3730159941174	98.2758620689655	15	3	26	32	32	36.3888888888889	12.7333333333333	196	12.3666666666667	2.9	12.75	16.5	19.5	136.428571428571	4.57142857142857	10.5	0.775	98.1428571428571	2.13333333333333	13.84	26.7	1.22	0	0	0	0	0	0	1	1
20359	151881	279012		NA	0	0	0	0	0	0	29.9750186241309	1	45.799	1	102.916666666667	70.9999998341436	19.2333333333333	37.5793650793651	97.16	11	5	27	38	35	32.6	11.4	166.666666666667	15.2666666666667	3.2	14	17	22.5	142.333333333333	4.3	5.33333333333333	0.833333333333333	81.72	3.125	13.7666666666667	26.6	1.23333333333333	0	0	0	0	0	0	1	1
21259	169176	268130		NA	0	0	0	0	0	0	39.7805788886394	1	90	0	105.571428571429	106.52380952381	14	37.6825393192352	99.9130434782609	15	1	15	30	29	28.6857142857143	9.8	166	13.85	2.4	12.5	17.5	20	138.833333333333	4.2	9	0.45	118	3.8	13.4	33	1.3	0	0	0	1	0	0	1	1
23382	130568	211357		NA	0	0	0	0	0	0	40.9974516261872	0	62.2	3	95.7777777777778	76.7011518807247	16.5789473684211	37.2063494485522	100	15	3	30	14	29	32.4333333333333	11.16	157.333333333333	8.55	3.4	17	19.5	22.5	140.6	3.96666666666667	14.3333333333333	0.966666666666667	125.8	4.7	13.95	25.325	1.3	0	0	0	0	0	0	1	1
24831	116494	286457		NA	0	0	0	0	0	0	66.618765301879	0	105	1	105.071428571429	86.2926829268293	24.2647058823529	35.9814815756715	97.8571428571429	15	8	41	67	47	38.25	14.4666666666667	122	15.4333333333333	2.3	14.5	19.75	19.25	139.5	4.46	17	1.15	120.75	4.88571428571429	13.275	26.575	1.175	0	0	0	0	0	0	1	1
26296	118392	254613		NA	0	0	0	0	0	0	47.7779610023146	0	112.5	1	85.7142857142857	109.858640252137	15.8620689655172	37.7222216570819	99.8	15	1	21	12	27	37.1	12.3	148	11.2	3.5	11	13.25	29	143	4	6	0.8	121	9.34076785714285	12.9	26.6	1.1	0	0	0	0	0	0	1	1
26649	163190	224889		NA	0	0	0	0	0	0	67.3910992194521	1	108	1	127.342	70.6734693877551	17.8490566037736	37.3964442274306	92.6	15	4	41	82	44	43.9272727272727	14.7272727272727	282	4.58333333333333	2.73333333333333	15.8333333333333	20	18.6666666666667	138.3	4.33	21.3333333333333	0.883333333333333	122.636363636364	4.41818181818182	13.15	29.7	1.15	0	0	0	0	0	0	1	1
26691	165460	296581		NA	0	0	0	0	0	0	52.9996258695655	1	60	1	103.78	95.5575744628906	21.3653846153846	35.5451910095215	91.8842322580645	15	7	36	63	38	31.1125	10.8571428571429	72.8	6.7	2.9	15.6	19.35	18	141.857142857143	3.92857142857143	12.6666666666667	0.666666666666667	187.571428571429	4.75	17.0166666666667	46.7666666666667	1.61666666666667	0	0	0	0	0	0	1	1
27703	109449	202862		NA	0	0	0	0	0	0	86.2125405641759	0	73	3	97.92	80.6923076923077	18.2424242424242	37.0246910754545	95	15	7	45	57	33	27.45	9.15	119.5	11.4	3	16.25	19.75	18.5	142.75	4.475	43.75	1.9	142.25	3.26	17.85	32.35	1.65	0	0	0	1	0	0	1	1
30966	148111	256989		NA	0	0	0	0	0	0	23.0891842612924	0	67.1	2	107.466666666667	96.8055555555556	15.1944444444444	37.4722226460775	100	15	3	21	29	26	31.875	11.2333333333333	74.6666666666667	10.8	2.6	9.66666666666667	14.1666666666667	25	137.666666666667	4	9.33333333333333	0.9	109	3.66	14.5	35.6333333333333	1.26666666666667	0	0	0	0	0	0	1	1
32615	127025	205196		NA	0	0	0	0	0	0	75.937953149581	1	56.4	1	96.4285714285714	84.0357142857143	18.1612903225806	36.7469132976767	99.0333333333333	13	5	34	33	30	29.5333333333333	10.925	179.666666666667	13.1	3.2	14.5	17.5	19.5	139.666666666667	4	15.3333333333333	0.733333333333333	165.5	3.33333333333333	12.6	22.45	1.1	0	0	0	0	0	0	1	1
73362	195396	219463		NA	0	0	0	0	0	0	78.3124795480602	0	59	1	96.4285714285714	66.6527777777778	22.45	36.8253968253968	96.5526315789474	9	3	32	14	20	30.3666666666667	10.24	223.333333333333	11.6333333333333	3.2	12.75	15.75	19.5	145.2	4.34	29.6	1.3	145.166666666667	3.5	13.3333333333333	25.5	1.1	0	0	0	0	1	0	1	1
10005606	29646384	38740124		NA	0	0	0	0	0	0	38.928254417619	0	84.1	1	102.909090909091	83.7142857142857	16.3478260869565	37.0628571428571	96.3809523809524	10	8	33	53	37	34.18	11.42	195.4	20.16	3.63333333333333	15.5	17.4166666666667	25.5	142.5	4.45	4.91333333333333	0.7	152	3	13.975	29.475	1.275	0	0	0	0	0	0	0	0
10021487	28998349	38197705		NA	0	0	0	0	0	0	43.9227196549746	0	143	1	115.09375	74.3375	21.972972972973	37.8976923076923	96.8285714285714	15	10	45	62	33	37.8571428571429	12.3833333333333	179	8.25	3.4	17.2	19.7	17.8	137.166666666667	5.78333333333333	18	1.78	141	3.53333333333333	11.85	24.35	1.1	1	0	0	0	0	0	0	0
10234658	26526603	34565014		NA	0	0	0	0	0	0	61.2496575329964	0	71.3	1	111.791666666667	91.3076923076923	20.375	37.0566666666667	99.84	15	4	42	40	40	26.7	9.5	79.7777777777778	12.8022222222222	2.5	13.2	17.95	20.4	142	4.3	13.2	1	156.6	2.55	18.8125	44.9	1.725	1	0	0	0	0	0	0	0
10276559	27465871	34327075		NA	0	0	0	0	0	0	61.0945187635108	0	97.4	1	88.0869565217391	77.6521739130435	16.5454545454545	37.31	96.3913043478261	15	8	29	38	26	22.76	7.275	81	6.65	3.4	10.6666666666667	13.1666666666667	24	136.333333333333	3.83333333333333	8.33333333333333	0.666666666666667	97.6666666666667	3.36923076923077	16.1	32.9	1.4	1	0	0	0	0	0	0	0
10279520	21389738	31507851		NA	0	0	0	0	0	0	87.8839535005406	1	63	0	83.5	77.2166666666667	21.5	37.495	97.9583333333333	15	6	50	48	39	29.575	10.5142857142857	173.571428571429	5.44285714285714	2.8	14.8	18.8	20.4	141.2	3.98	22.6	1.18	121.8	4.1625	13.4	27	1.26666666666667	0	0	0	0	0	0	0	0
10452634	21702101	30914209		NA	0	0	0	0	0	0	46.9335058825534	0	71.1	0	98.2962962962963	79.7068965517241	20.125	36.9377777777778	99.4615384615385	15	7	40	44	34	32.44	10.8666666666667	214.333333333333	8.63333333333333	3.7	18.5	20.25	14.3	137	4.5	11	1.05	107.5	3.56666666666667	10.9	22.1	1	0	0	0	0	0	0	0	0
10698368	28226681	39929700		NA	0	0	0	0	0	0	48.2349317560534	1	55	1	69.3333333333333	80.8518518518518	16.8928571428571	36.9928571428571	97.3214285714286	14	1	15	19	18	40.6	13.05	315	6.65	4.2	15.5	16	21.5	141	3.6	9.5	0.45	94.5	1.575	11.6666666666667	69.897	1.06666666666667	0	1	0	0	0	0	0	0
10699159	25420241	36450775		NA	0	0	0	0	0	0	26.6924955843584	0	80	1	82.5151515151515	101.5625	15.8235294117647	36.25	98.6333333333333	15	4	34	61	37	42.2833333333333	13.9	202.5	19.0166666666667	2.1	13.3333333333333	19.0833333333333	24	138.333333333333	4.91666666666667	31.6666666666667	3.11666666666667	167	2.16666666666667	13.4666666666667	29.5	1.13333333333333	0	0	0	0	0	0	0	0
10794068	22344646	30385258		NA	0	0	0	0	0	0	77.7391750614052	0	86.35	1	103.24	73.8461538461538	24.2115384615385	37.65	98.037037037037	15	8	45	78	48	39.35	13.25	326.333333333333	6.25	3.05	15	18.375	19	131	4.5	13	0.8	72.74	2.07142857142857	11.6333333333333	28.95	0.966666666666667	0	0	1	0	0	0	0	0
10809535	22974148	38706917		NA	0	0	0	0	0	0	63.6097441331136	0	133.7	2	66.28	87	20.32	37.1914285714286	98	13	2	25	27	23	41.75	13.85	208	9.65	3.4	12	14.5	25.5	143	4.25	26.5	0.55	142	2.95	15.5	24.7333333333333	1.36666666666667	1	0	0	0	0	0	0	0
10948957	23340095	36109407		NA	0	0	0	0	0	0	76.3525060097141	1	40.5333333333333	0	111.891891891892	80.9642857142857	25	37.2216666666667	96.3888888888889	14	3	38	45	31	37.45	11.8	147	6.05	2.6	14	18.5	19.75	143.5	4.075	10	0.8	89.25	1.4	11.4	26.8	1.1	0	0	0	1	0	0	0	0
11022757	25110033	33470063		NA	0	0	0	0	0	0	23.7807095478249	0	67	1	96.2903225806452	83.640625	15.8846153846154	37.46	98.65625	15	1	22	24	24	35.7	12.7333333333333	232.333333333333	17.6	4	16	17	21	140.5	3.95	8.5	0.75	141	2.3	12.95	24.25	1.1	0	0	0	0	0	0	0	0
11341560	28030789	39193495		NA	0	0	0	0	0	0	34.5564214198318	0	78.6	0	85.375	79.875	16.46	37.889	99.9166666666667	15	2	22	16	26	37.2333333333333	12.1666666666667	292.666666666667	15.0666666666667	3.5	14	16.25	22	140	4.13333333333333	13	0.95	120	4.2	13.4333333333333	24.8	1.26666666666667	0	0	0	0	0	0	0	0
11376915	21338291	38874499		NA	0	0	0	0	0	0	63.6464207292699	0	66	0	81.0344827586207	81.051724137931	18.0483870967742	37.2142857142857	99.962962962963	15	7	29	38	33	30.5	10.375	125.75	5.35	2.6	11.6666666666667	16.1666666666667	21.6666666666667	141	3.93333333333333	13	0.8	222	3.03333333333333	12.375	26.3	1.15	0	0	0	0	0	0	0	1
11416598	29710585	37909410		NA	0	0	0	0	0	0	74.9209951514643	0	76.6	1	76.6969696969697	84.40625	19.7571428571429	37.37	98.2727272727273	15	5	47	18	30	29.9666666666667	10.5333333333333	129	10.1	3.1	13	16.25	20	140.333333333333	3.8	12	1.2	158.5	2.76666666666667	18.92	29.3	1.74	0	0	0	0	0	0	1	0
11579432	29470759	35310073		NA	0	0	0	0	0	0	28.8801622546756	0	77.4	0	66.5660377358491	90.6851851851852	21.8909090909091	36.29	100	3	14	60	84	40	32.6	11.3666666666667	253.333333333333	17.6	2.7	14	18.25	18.5	141.333333333333	4.6	12	0.8	160	3.08333333333333	13.8333333333333	30.2	1.2	0	0	0	0	0	0	0	0
11808386	20491313	37429698		NA	0	0	0	0	0	0	40.442904597804	0	70.3	0	81.8518518518518	86.5166666666667	22.1607142857143	37.3675	97	6	8	51	66	43	44.8	14.8666666666667	175.666666666667	24.6333333333333	3.5	11.3333333333333	13.5833333333333	17.3333333333333	147	4.36666666666667	9.33333333333333	1.16666666666667	148	3.4	11.6666666666667	24.2	1.06666666666667	1	0	0	0	0	0	0	0
11863008	28873053	32349600		NA	0	0	0	0	0	0	29.4901221503673	0	85.95	1	80.2916666666667	84.4583333333333	17.9791666666667	36.9916666666667	98.2	14	3	8	14	33	38.0333333333333	13.2333333333333	194	8.3	4.05	15.3333333333333	16.2083333333333	23	142.666666666667	3.83333333333333	11.3333333333333	0.833333333333333	98.6666666666667	3.05	12.5333333333333	25.5666666666667	1.13333333333333	0	1	0	0	0	0	0	0
12163461	23378652	35642543		NA	0	0	0	0	0	0	46.9626342108642	0	81	0	98.4411764705882	95.9166666666667	20.7428571428571	37.4057142857143	98.5294117647059	15	3	35	25	28	39.9	13.2	173.333333333333	14.1333333333333	4.2	14.5	15	20.5	144.25	4.1	12	0.9	212.25	3.35	12.1	26.6	1.13333333333333	0	0	0	0	0	0	0	1
12258197	21296776	31529371		NA	0	0	0	0	0	0	49.8682447375834	0	71.35	1	71.7948717948718	80.9868421052632	14.125	35.9926666666667	99.8684210526316	15	1	29	30	29	30.1	10.1	228.666666666667	6.56666666666667	3	13.5	17	20.5	141	3.63333333333333	8.5	0.85	105	0.95	13.5	26.7	1.15	0	0	0	0	0	0	0	0
12318345	25996443	31005869		NA	0	0	0	0	0	0	52.197663847227	1	65.1666666666667	1	85.375	88.7391304347826	17.96	37.2928571428571	99.5	15	1	33	21	26	30.8	10.35	132	7.5	4.2	9	9.5	21.6666666666667	138.6	4	4.91333333333333	0.566666666666667	103	0.9	11.65	26.45	1.05	1	0	0	0	0	0	0	0
12359958	22408672	31439063		NA	0	0	0	0	0	0	58.7116666636245	0	90.9	1	102.931034482759	77.9310344827586	21.7903225806452	38.0544444444444	98.2	15	10	42	58	28	35.75	11.725	129.75	2.96458333333333	2.4	10	15	22.5	140.5	4.8	24.5	1.7	126	1.85	14.2	27.7	1.3	1	0	0	0	0	0	0	0
12371380	24492924	34888289		NA	0	0	0	0	0	0	53.6036408737221	1	63.6	1	92.5555555555556	98.6666666666667	20.4444444444444	36.3257142857143	96.76	15	1	20	23	21	39.5	13.5	331.5	7.5	4.1	19	19.75	25	139.5	4.85	8.5	0.55	140.5	4.1	13	27.9333333333333	1.1	0	0	1	0	0	0	0	1
12421828	24567225	36941226		NA	0	0	0	0	0	0	73.317751655067	0	90	1	107.75	89.6666666666667	21.5652173913043	38.3888888888889	93.5	12	4	35	45	28	43.7666666666667	14.3333333333333	142	12.5666666666667	4.2	17.5	18	22.25	141.75	4.325	18.75	1.4	162	4.6	11.9	23.2333333333333	1.1	0	0	1	0	0	0	0	0
12524765	24463840	31844769		NA	0	0	0	0	0	0	74.183508468358	0	85.3	1	84.2592592592593	101.583333333333	18.7407407407407	37.695	96.2592592592593	10	2	32	31	24	41.1	14	167.5	10.65	4.4	15.3333333333333	15.3333333333333	23.6666666666667	138.5	4.1	13	0.75	163.333333333333	4	10.2	24.25	0.95	0	0	0	0	0	0	0	0
12870544	26243235	36251980		NA	0	0	0	0	0	0	23.7960342427456	0	58.8333333333333	2	99.0952380952381	83.8536585365854	22.5232558139535	37.7727272727273	98.5238095238095	15	4	36	56	24	23.24	8.08	268.4	26.99375	3.5	16.5	18.75	19	140	3.9	15	0.65	130.5	1.7	14.95	33.65	1.4	0	1	0	0	0	0	0	0
12991778	27345788	31289002		NA	0	0	0	0	0	0	25.2327148088725	0	80.65	0	120.092592592593	72.0178571428571	20.2272727272727	37.2157142857143	98.4814814814815	15	4	21	53	33	38.5833333333333	13.55	156.333333333333	10.7166666666667	2.7	13	17.25	21.5	141	4.45	20.5	1.7	112.5	2.53333333333333	13.975	25.075	1.3	0	0	0	0	0	0	0	0
13046940	29739811	39185531		NA	0	0	0	0	0	0	84.5962047841644	0	100.1	1	94.75	67.9655172413793	14.84375	35.87	99.3548387096774	14	8	35	47	29	29.6333333333333	9.35	115	6.55	3	14	17.5	26	142	4.1	49	5.1	81	1.1	30.8	39.5	3.074	0	0	0	0	0	1	0	1
13054457	20698244	32003222		NA	0	0	0	0	0	0	73.8135226476935	0	63.7	4	112.434782608696	104.142857142857	15.304347826087	36.4455555555556	99.0476190476191	15	1	29	43	41	28.8833333333333	11.15	175	13.45	3.7	9	10.75	23	137	4.5	16	1.6	104	4.02	11.4333333333333	68.9333333333333	1.06666666666667	0	0	0	1	0	0	0	0
13113283	25157150	32588389		NA	0	0	0	0	0	0	31.8504578243101	0	70.7	3	96.4642857142857	87.2931034482759	13.6428571428571	37.256	97.75	15	4	22	66	28	37.96	12.92	324.8	15.02	3.6	16.6666666666667	18.6666666666667	20.1666666666667	136.333333333333	5.43333333333333	28.1666666666667	2.7	132	1.5	11.2333333333333	27.0333333333333	1.03333333333333	0	0	0	0	0	0	0	0
13146468	29776503	35255147		NA	0	0	0	0	0	0	28.3173048432424	1	60.1	1	94.5416666666667	78.1739130434783	18.625	38.068	96.0952380952381	14	4	11	26	21	34.05	11.15	104.5	2.96458333333333	3.5	17	19.25	22	136	3.2	6	0.4	72.74	8.6	11.55	25.95	1.05	0	0	0	0	0	0	0	0
13523655	20893266	35951217		NA	0	0	0	0	0	0	47.1996925630434	0	104	1	105.269230769231	77.9375	20	37.6966666666667	98.84	15	10	37	54	35	40.2166666666667	13.88	203.8	15.1	3.7	14.75	16.5	20.25	135	5.725	18.25	1.3	170	3.61	10.65	29.55	0.95	0	0	0	0	0	0	0	0
13609406	26185521	34435551		NA	0	0	0	0	0	0	59.7990820697875	1	41.5	0	72.7826086956522	87.75	17.5961538461538	37.15	100	15	6	24	36	29	27.7666666666667	9.83333333333333	122.75	9.46666666666667	2.2	13.3333333333333	18.8333333333333	23.3333333333333	152.8	3.92	14.6666666666667	0.766666666666667	165.666666666667	3.88	14.5	29.08	1.34	0	0	0	0	0	0	0	0
13804408	26908606	31508846		NA	0	0	0	0	0	0	79.3102481824836	1	90.4	3	88.1428571428571	81.8088235294118	17.1379310344828	36.86	96.7241379310345	9	8	54	64	36	34.6	11.6333333333333	176	11.9333333333333	4.2	16	16.5	21	129.666666666667	5.2	30.6666666666667	5.5875	239	1.6	10.75	26.15	1	0	0	0	1	0	1	0	1
13967441	26473025	35137420		NA	0	0	0	0	0	0	26.6978744381959	0	85.2	0	119.37037037037	94.6296296296296	25.962962962963	37.533	97.7037037037037	13	1	25	38	35	34.44	12.3	229.666666666667	17.5333333333333	3.2	13	16	20	141.5	4.2	14.5	0.85	168.5	4	13.7	24.2666666666667	1.16666666666667	0	0	0	0	0	0	0	0
14014948	24610319	35794404		NA	0	0	0	0	0	0	24.7069304582837	0	66	0	96	83.2391304347826	25.1304347826087	38.0071428571429	99.2857142857143	15	2	25	29	32	36.1333333333333	12.5666666666667	148	13.9666666666667	3.7	17.3333333333333	19.0833333333333	19.6666666666667	151.25	3.95	12	1.03333333333333	168.666666666667	3.85	12.4	25.5333333333333	1.1	0	0	0	0	0	0	0	0
14199927	29141052	35312153		NA	0	0	0	0	0	0	79.701905251252	0	125	1	117.666666666667	75.9864864864865	23.4848484848485	36.867	97.5333333333333	15	9	54	68	39	34.3	12.6	145.333333333333	15.82	2.45	14.75	19.625	20.75	141.5	4.05	28.6666666666667	1.1	137.75	5.24	14.4833333333333	31.7833333333333	1.26666666666667	0	0	0	0	0	0	0	1
14401866	27647030	36140662		NA	0	0	0	0	0	0	66.4866674393659	0	72	1	73.9	71.6333333333333	18.6	36.45125	98.7	13	4	44	50	43	23.4	7.33333333333333	137	10.0333333333333	2	13.6666666666667	19.6666666666667	22	141	3.16666666666667	19.6666666666667	0.8	135	1.5	33.464	26.7	2.025	1	0	0	0	0	0	0	0
14423342	29168199	30066932		NA	0	0	0	0	0	0	40.2159127829403	1	63.1	0	98.6875	90.15625	22.5606060606061	37.7228571428571	100	15	1	23	24	34	25	6.9175	376	16.9	3.9	15	16.25	21	140	3.7	10	0.6	165	4.2	14.2	22	1.2	0	0	0	0	0	0	0	0
14652694	28000373	38187738		NA	0	0	0	0	0	0	76.9220104600359	1	54.9	1	98.1666666666667	82.1538461538462	21.2758620689655	36.89	96	6	6	40	60	39	32.6571428571429	10.6142857142857	102.571428571429	13.0142857142857	4	17.3333333333333	18.3333333333333	21.6666666666667	139.333333333333	3.6	15	0.666666666666667	164	6.525	12.3	27.55	1.1	0	0	0	0	0	0	0	0
14654545	21451478	37537126		NA	0	0	0	0	0	0	71.2849738438259	0	102.5	1	72.4571428571429	70.53125	18.5833333333333	37.3685	96.9444444444444	15	5	39	33	16	21.9791666666667	6.95	114	8.625	2.6	12.6666666666667	17.1666666666667	22.6666666666667	127.333333333333	3.86666666666667	30.3333333333333	2.23333333333333	117.666666666667	1.8625	14.225	34.675	1.325	0	0	0	0	0	1	1	0
14702642	25879036	39187654		NA	0	0	0	0	0	0	40.936736236979	0	75	3	114.0625	92.030303030303	18.21875	35.869	99.2857142857143	15	14	51	77	35	26.4363636363636	9.83	86.1	5.46	2.4	13.5454545454545	18.5454545454545	24.3636363636364	145.272727272727	4.48181818181818	12.4545454545455	1.23636363636364	137.636363636364	6.56153846153846	17.15	66.275	1.56666666666667	0	0	0	0	0	0	0	0
14841663	22098112	31244939		NA	0	0	0	0	0	0	58.2891537969651	0	143.7	0	90.6363636363636	75.6	19.5227272727273	37.566	97.3478260869565	10	12	43	81	45	30.6333333333333	10.1333333333333	257.5	19.7833333333333	2.6	14.6666666666667	19.1666666666667	18	140	5	22	1.73333333333333	232.333333333333	4.625	15.1	24.875	1.4	0	0	0	0	0	0	0	1
14991553	28573011	36937361		NA	0	0	0	0	0	0	69.585848256468	1	48	0	74.5185185185185	72.4230769230769	17.5357142857143	36.8185714285714	98.8214285714286	5	5	51	66	30	33.25	10.85	268	13.4	3	9	12.5	21	142	3.2	14	0.4	110	1.575	12	23.2	1.1	0	0	0	0	0	0	0	0
15058965	21468248	31353254		NA	0	0	0	0	0	0	72.6810762909706	0	74	1	66.1515151515152	83.8787878787879	20.5571428571429	34.9945846153846	99.5454545454545	15	10	40	75	27	32.5	10	152.285714285714	10.85	2.2	12.5	18	16.75	134	3.675	12.25	0.775	206	2.1	17.2	69.897	1.6	0	0	1	0	0	0	0	0
15196386	22217710	32022416		NA	0	0	0	0	0	0	37.5711643087171	0	82.65	1	82	74.44	20.5769230769231	35.65	98.48	15	4	26	49	36	43.58	13.72	282.4	21.76	2.5	13.75	18.5	19.25	146	4.2	16	1.575	132	6.5	11.925	25.725	1.075	0	0	0	0	0	0	0	0
15233578	20233791	39144938		NA	0	0	0	0	0	0	50.3613243639377	0	79.2	0	108.314285714286	75.825	20.2205882352941	36.9921428571429	98.5428571428571	15	4	48	61	37	29.4333333333333	9.85	314.75	26.925	2.1	10.8	16.55	21.2	136.6	4.14	11	0.58	199.8	3.04	12.9333333333333	26.1	1.1	0	0	0	0	0	0	0	1
15357701	22602477	39365772		NA	0	0	0	0	0	0	88.7394260365578	0	74	1	83	66.84	18	36.5071428571429	96.28	15	2	32	42	24	28.9333333333333	9.8	191	15.7666666666667	3.9	15.5	16.75	25	139	4.55	44.25	1.575	130	2.76666666666667	14.6	23	1.25	0	0	0	1	0	0	0	0
15465739	28798031	38185691		NA	0	0	0	0	0	0	53.1923135132932	0	77.4	0	83.75	100.5	19.2916666666667	38.3515384615385	95.8333333333333	9	4	30	39	28	44.9	15.2666666666667	292.666666666667	8.13333333333333	3.3	16.3333333333333	19.0833333333333	17.75	135.666666666667	3.5	8	0.95	279.23	7.5	15.05	30.2	1.4	0	0	0	0	0	0	0	0
15510911	22376723	31968877		NA	0	0	0	0	0	0	22.3782062456003	1	60	1	96.45	88.3170731707317	21.5697674418605	37.0045454545455	91.925	15	10	32	34	37	27.0166666666667	8.73333333333333	122.833333333333	13	3.1	14.8	18.05	19.4	140.8	4.44	12	0.6	134.2	3.08	14.1166666666667	26.4833333333333	1.28333333333333	0	1	0	0	0	0	0	0
15525663	29250684	38844783		NA	0	0	0	0	0	0	27.0025382714292	0	127.3	0	125.190476190476	74.8292682926829	23.7073170731707	38.3949333333333	96	14	11	37	62	45	34.8428571428571	11.5285714285714	132.428571428571	10.1571428571429	2.5	12.8333333333333	17.5833333333333	21.6666666666667	147.166666666667	5.18333333333333	17	1.11666666666667	279.23	3.24	13.14	25.38	1.22	0	0	0	0	0	0	0	1
15552902	20529372	37906213		NA	0	0	0	0	0	0	59.1737280427163	1	74.9	0	80.92	88.2692307692308	18.2321428571429	36.5	99	15	5	28	35	30	37.325	11.975	154.5	12.575	3.5	11.25	13.5	17.25	150	4.125	6.25	0.8	161.25	4	13.0666666666667	23.8333333333333	1.2	0	0	0	0	0	0	0	0
15554295	27705504	39577681		NA	0	0	0	0	0	0	46.1838849310868	0	96.9	3	111.657894736842	73.4150943396226	22.8611111111111	36.7423076923077	97.5405405405405	15	10	39	83	41	28.7	9.45714285714286	79	5.58571428571429	3	16.2	19.7	20.4	140.6	3.92	18.6	1.44	128.2	4.1	14.15	28.2	1.3	0	0	1	0	0	0	0	1
15682194	24569744	39936606		NA	0	0	0	0	0	0	73.3809083353563	0	126.55	1	102	87.7142857142857	28.0645161290323	37.0728571428571	93.2258064516129	14	3	41	45	32	38.1	12	278.333333333333	18.4666666666667	3.1	15	18.25	21.5	141.75	5	53.25	1.7	166.5	4.6	13.15	28.8	1.2	0	0	1	1	0	1	0	1
15713363	20698877	37582232		NA	0	0	0	0	0	0	38.7573650559842	0	89	1	96.56	104.971428571429	22.7884615384615	37.0933333333333	99.2941176470588	15	2	21	47	33	29.7875	10.7166666666667	161.666666666667	16.7833333333333	2.4	13.5	18.5	18.75	143	5.1	23	1.35	120.25	2.95	13.925	28.775	1.275	0	0	0	0	0	0	0	0
15797232	23989397	32365561		NA	0	0	0	0	0	0	44.9494066795288	0	108.7	1	84.8076923076923	85.234375	18.7931034482759	38.001	100	15	1	22	33	26	41.825	13.575	292.75	14.975	4.4	16	16	22.5	142.333333333333	3.7	12.3333333333333	0.825	128.333333333333	0.95	10.076	25.8	0.9	0	0	0	0	0	0	0	0
15879031	25181509	31939026		NA	0	0	0	0	0	0	64.5430798088817	0	100	1	100.727272727273	100.655172413793	14.6666666666667	37.1316666666667	96.0909090909091	15	2	27	28	25	29.56	9.94	122.6	9.72	3.8	17.5	19	23.5	142	3.85	14.5	0.85	163.5	5.3	13.9	30.5	1.26666666666667	1	0	0	0	0	0	0	0
15977129	28743173	36513467		NA	0	0	0	0	0	0	24.4078251162547	1	70	1	95.4230769230769	84.7741935483871	16.2037037037037	37.2371428571429	99.8461538461538	14	2	27	32	31	30.5	10.65	331	26.99375	2.9	15	18.75	15	136	4.5	12	0.7	227	1.8	12.2	27.1	1.15	0	0	1	0	0	0	0	0
15986566	21918082	37280554		NA	0	0	0	0	0	0	19.5452406669186	1	55.8	0	96.3461538461538	71.32	17.7307692307692	37.16	96.4444444444444	15	1	13	34	17	35.8333333333333	12.8333333333333	246	12.4	3.8	13.5	15	23	137	3.8	11.3333333333333	0.666666666666667	116.5	0.8	13.55	24.1	1.2	0	0	0	0	0	0	0	0
16001168	24086554	35448168		NA	0	0	0	0	0	0	83.8498303864287	0	80.4	1	82.1111111111111	80.8888888888889	17.4464285714286	37.3742857142857	99.1481481481482	14	10	35	29	41	42.98	13.84	210.2	11.06	3.1	15.6666666666667	18.9166666666667	21	149.666666666667	3.83333333333333	26	1.3	163.333333333333	1.8	12.5	25.275	1.15	0	0	0	0	0	0	0	0
16038785	22041909	32131824		NA	0	0	0	0	0	0	82.0164426751457	0	101	1	67.9	89.8863636363636	18.9	36.666	96.8421052631579	13	1	33	20	28	28	9	198.5	5.75	2.9	13.5	17.25	23	138.5	3.65	12	0.7	98.5	2.46666666666667	18.45	28.5	1.65	0	0	0	0	0	0	1	0
16141564	26027409	32137494		NA	0	0	0	0	0	0	73.4705232725456	0	100	1	86.9642857142857	62.1666666666667	18.1071428571429	36.4733333333333	97.3461538461538	12	5	40	62	29	24	8.05	435.375	14.25	2.3	12.5	17.75	18.5	134.5	4.45	44.5	1.75	116.5	2.075	15.9	27.6	1.4	0	0	1	1	0	1	0	0
16384274	26299143	36494179		NA	0	0	0	0	0	0	63.1326226477544	0	53.5	1	94.3461538461538	79.7692307692308	19.9230769230769	36.6285714285714	96.2692307692308	14	2	28	34	24	37.1666666666667	12.6	238	14.5	2.8	13.5	17.5	14.75	134	4.1	5.75	0.85	167.5	1.1	14.85	34.4	1.4	0	0	0	0	0	0	0	0
16408587	25317270	34676577		NA	0	0	0	0	0	0	83.3880075858381	0	68	1	90.8461538461538	74	15.6153846153846	36.8675	98.4615384615385	15	3	40	44	27	24.6333333333333	7.66666666666667	435.375	17.5666666666667	3	15.3333333333333	18.8333333333333	22	142	4.56666666666667	73	1.8	133.666666666667	2.23333333333333	12.4	32.2	1.33333333333333	0	0	0	0	0	0	0	0
16808711	28071235	35296209		NA	0	0	0	0	0	0	49.6319212102296	0	68	1	90.2903225806452	85.5454545454545	13.6612903225806	37.57	98.1785714285714	15	2	16	16	16	30.7	10.35	342.25	18.775	3.1	12.6666666666667	15.9166666666667	22.3333333333333	138.833333333333	3.62	10.3333333333333	0.866666666666667	159.666666666667	4.36666666666667	14.6333333333333	38.7	1.3	0	0	0	0	0	0	0	0
16810411	24908910	36772288		NA	0	0	0	0	0	0	49.9896368556859	1	49.95	1	83.5714285714286	90.0344827586207	17.2321428571429	37.1671428571429	99.7857142857143	15	1	28	16	25	36.9666666666667	12.9	290	20.3333333333333	4.4	14	14	22.5	139.5	3.55	12.5	0.75	118.5	0.8	12.3	25.85	1.05	0	0	0	0	0	0	0	0
16914983	23826577	31631432		NA	0	0	0	0	0	0	71.6803803292672	0	81.5666666666667	1	103.214285714286	79.3870967741936	16.7142857142857	37.035	97	13	3	35	42	33	34.35	11.25	153.5	7.3	2.7	14	18.25	22.5	133	4.1	10	0.8	134.5	1.5	12.5	25.8	1.15	1	0	0	0	0	0	0	0
16923929	27507149	31961399		NA	0	0	0	0	0	0	27.0298812537684	0	70	0	108.617021276596	70.6086956521739	13.6521739130435	35.601	99.9782608695652	3	9	55	118	45	31.1111111111111	10.7625	116.125	7.2875	1.9	13.1666666666667	19.4166666666667	18.3333333333333	136.5	5.33333333333333	10.5	0.816666666666667	155.5	5.04545454545455	14.5111111111111	37.5333333333333	1.26666666666667	0	0	0	0	0	0	0	0
16946487	23474394	36457305		NA	0	0	0	0	0	0	37.7766939453842	0	58	3	98.72	77.4166666666667	21.24	37.2057142857143	98.125	12	5	20	46	35	35.4	12.2	99	7.9	4.2	19	19.5	21	136	3.4	17	0.7	73	5.35	10.076	29.8	0.9	0	0	0	0	0	0	0	0
17169508	21739132	30769610		NA	0	0	0	0	0	0	20.5255039428957	0	99.7	0	90.8518518518518	66.8275862068966	17.2884615384615	36.8966666666667	99.5185185185185	15	5	27	48	32	34.775	11.35	228	11.9	2.9	13.3333333333333	17.0833333333333	20.3333333333333	139	4.7	15.3333333333333	0.866666666666667	132.666666666667	2.56666666666667	14	28.0333333333333	1.26666666666667	0	1	0	0	0	0	0	0
17362926	23262744	32508955		NA	0	0	0	0	0	0	65.9766032596957	1	132	1	94.08	61.08	16.2	36.71375	97.2	14	5	38	63	30	32.5666666666667	10.0333333333333	215.666666666667	9.5	3.5	16.6666666666667	18.9166666666667	14.3	140.666666666667	4.2	43	2.83333333333333	90.3333333333333	2.86666666666667	16.95	60.6	1.6	0	0	1	0	0	0	0	0
17381425	28252841	38736162		NA	0	0	0	0	0	0	57.9715077035682	0	75	1	97.36	76.6071428571429	21.0925925925926	36.5016666666667	97.7727272727273	15	5	36	60	37	26.45	9.3	133.25	8.275	2.16666666666667	12.75	18.3333333333333	19.25	142	4.75	22.75	1.075	175	3.64285714285714	12.05	27.5	1.1	0	0	0	0	0	0	0	0
17421663	29871415	35817020		NA	0	0	0	0	0	0	66.6891207290874	0	78	1	112.115384615385	77.7692307692308	28.99	36.967	91.9244423076923	12	5	43	63	48	35.8	13.1	54.3333333333333	2.96458333333333	3.1	12.5	15.75	19	118	3.95	17	1	127.5	4.88571428571429	10.6666666666667	34.5	0.966666666666667	0	1	0	0	0	0	0	0
17570754	21316847	37626263		NA	0	0	0	0	0	0	65.3428795915524	1	119.55	1	92.7307692307692	71.3793103448276	18.7407407407407	37.7371428571429	99.2692307692308	15	3	35	46	31	27.95	9	147.5	13.95	3.5	16.6666666666667	18.9166666666667	21.3333333333333	136	4.1	28	1.5	197.333333333333	1.8	11.9	29.2	1.1	1	0	0	1	0	0	0	1
17618847	25345447	36203676		NA	0	0	0	0	0	0	77.174018945734	0	104.95	1	57.725	78.5735294117647	14.8125	35.9255555555556	97.7647058823529	11	3	42	49	41	29.2	10.3	245.333333333333	11.2333333333333	3.3	13	15.75	24	140	4.5	21	1.1	196	2.23333333333333	15.35	28.3	1.35	0	1	0	0	0	0	0	1
17922804	26529038	37949031		NA	0	0	0	0	0	0	24.4823989604457	0	88.65	1	105.90625	82.46875	23.3030303030303	37.753	99.03125	15	4	30	58	41	39.26	14.15	304.5	26.99375	3.9	15.3333333333333	16.5833333333333	22	136	4.16666666666667	11	0.866666666666667	139.333333333333	4.05	15.6333333333333	28.5333333333333	1.36666666666667	0	1	0	0	0	0	0	0
18291894	25176887	39698324		NA	0	0	0	0	0	0	88.8475716100558	1	69	1	87.32	71.6086956521739	19.5416666666667	37.5833333333333	97.96	14	2	31	41	28	36.6	12.75	195.5	8.45	4.4	15	15	26	137	4.4	19	0.7	159	2	12.65	23.35	1.05	0	0	0	0	0	0	0	1
18841580	25625981	39800353		NA	0	0	0	0	0	0	67.7990991817297	0	72	1	92.44	69.7631578947368	18.2115384615385	37.0916666666667	98.88	15	8	47	55	34	36.6125	11.575	144.125	11.7	2.9	12.4285714285714	16.1785714285714	20.8571428571429	136.571428571429	4.91428571428571	15.4285714285714	1.35714285714286	139.714285714286	2.84285714285714	11.14	29.58	1.02	0	0	1	0	0	0	0	0
18935324	23162286	35786567		NA	0	0	0	0	0	0	56.675695459753	0	58.6	1	90.258064516129	75.9230769230769	18.28125	36.5769565217391	99.4285714285714	15	4	35	63	39	25.4166666666667	8.76	108.5	14.64	2.3	15	20.25	18	130.5	4.3	12	0.75	161.5	2.575	13.6333333333333	31.45	1.23333333333333	0	0	0	0	0	0	0	0
18962582	23707316	39832876		NA	0	0	0	0	0	0	71.5747844351599	1	53.6	3	98.5172413793103	73.0344827586207	21.25	37.767	98.2333333333333	15	4	55	33	33	36.15	11.85	254.5	7.75	3.5	16.25	18.5	15.75	132.5	4.625	12	0.625	164.25	1.5	10.7	21.4	1	0	0	0	0	0	0	0	1
18989167	27769388	30072564		NA	0	0	0	0	0	0	59.7627002553558	0	103	1	86.1666666666667	108.716565934066	15.5454545454545	36.7785714285714	94.25	15	1	17	31	31	45.15	15.1	268	8.6	3.9	12.5	13.75	25	139.5	4.65	18.5	1.25	122	4.7	14.2	32.4	1.3	0	0	0	0	0	0	0	1
19147900	23485171	31986193		NA	0	0	0	0	0	0	30.339293688994	0	75.65	2	100.65625	75.6486486486486	24.25	34.9945846153846	92.1515151515152	15	11	37	78	40	29.1	9.5125	91	10.4625	2.2	12.4	17.9	16	146.2	4.24	13.6	1.2	111.2	4.10769230769231	21.2	48.925	1.95	0	0	0	0	0	0	0	0
19387278	23160199	34796801		NA	0	0	0	0	0	0	47.1395611980854	1	97.4	0	109.970588235294	78.1428571428571	23.5588235294118	37.4225	97.3030303030303	15	10	43	70	47	37.9333333333333	13.4333333333333	174.666666666667	14.85	2.6	12	16.5	19.5	146.75	4.075	19.5	1.5	172.25	3.22	13.25	23.7	1.125	0	0	0	0	0	1	0	0
19404094	24353582	31235960		NA	0	0	0	0	0	0	43.3938693767116	0	101.8	1	86.8	72.1153846153846	12.7522322580645	37.37	99.1153846153846	15	4	29	40	39	32.55	11.3666666666667	134.333333333333	20.8333333333333	2.4	12	17	22	139	5.4	15	1	156	6.33333333333333	13.1	27.85	1.2	0	0	0	0	0	0	0	0
19586625	20448243	39847091		NA	0	0	0	0	0	0	62.192404776985	0	80	0	82.2307692307692	74.72	15	36.9266666666667	98.44	15	5	28	28	22	28.72	9.96666666666667	111.666666666667	8.5	3.5	14.5	16.75	21	139	4.7	18.5	0.7	248	2.3	11.15	25.1	1	1	0	0	1	0	0	0	1
19937374	29175646	36709438		NA	0	0	0	0	0	0	49.5356399166702	0	87	1	65.88	84.6428571428571	22.1071428571429	36.1066666666667	97.24	15	9	32	69	32	26.72	9.24285714285714	99.1428571428571	10.4142857142857	2.35	11.3333333333333	16.4583333333333	21.3333333333333	142.666666666667	3.9	17.3333333333333	0.866666666666667	164	5.36666666666667	16.4666666666667	32.4	1.46666666666667	1	0	0	0	0	0	0	0
19970265	24514478	38356273		NA	0	0	0	0	0	0	20.2374700274825	0	67.9	1	104.5	74.6724137931034	20.5	37.73625	99.5	7	4	34	51	41	35.6	12.5	277.666666666667	19.2666666666667	3.8	10.5	12	24	138.5	4.4	12.5	0.9	162.5	3.6	17.45	26.8	1.55	0	0	0	0	0	0	0	0
19992556	22023649	35141145		NA	0	0	0	0	0	0	26.9827635588946	0	106.5	3	83.24	95.44	18.24	36.4671428571429	96.9166666666667	15	1	8	24	23	39.65	13.55	249.5	11.2	4.5	14.5	14.25	23	141	4	10	1.2	97	2.7	10.8	22.6	1.03333333333333	0	0	0	0	0	0	0	0
436	114621	258663	26/6/2147 00:00:00	6	1	1	1	1	1	1	48.3953143091126	1	50	1	105.95	93.5666595458984	13.84	38.4631336889602	99.6363636363636	4	4	48	73	40	24.2	7.95	325.5	10.7	3.5	17	19.25	21	134	3.95	17.5	0.7	147	1.6	12.6	23.05	1.1	0	0	0	0	0	0	1	1
1056	182091	227269	28/4/2197 00:00:00	4	1	1	1	1	1	1	77.7395438681244	0	110	0	117.883720930233	75.7936507936508	18.3207547169811	37.7354172070821	96.8541666666667	15	9	54	52	51	31.5777777777778	10.72	248	15.6	3	15	18.5	19.5	140	4.14	15.6666666666667	1	160	4.52857142857143	19.35	35.2	1.85	0	0	0	0	0	0	1	1
1588	172764	297369	21/7/2122 00:00:00	3	1	1	1	1	1	1	66.0542337720987	0	141	0	68.3125	80.75	21.9166666666667	36.9791666666667	98.0857142857143	15	7	43	49	33	35.0333333333333	12.2666666666667	166	11.3666666666667	3.5	17	19.25	18.6666666666667	140.6	3.61428571428571	38.5	2.475	130	4.65	12.8	23.3333333333333	1.1	0	0	0	0	0	0	1	1
4498	103432	274190	22/3/2114 00:00:00	1	1	1	1	1	1	1	65.537423614825	0	80	1	82.6666666666667	85.2424242424242	20.3030303030303	38.4631336889602	100	15	1	28	15	30	36.375	12.35	245	16.3	3.8	14.5	16	22	137.333333333333	4.31666666666667	13.5	0.9	143.166666666667	2.31666666666667	13.2666666666667	22.8666666666667	1.16666666666667	0	0	0	0	0	0	1	1
8380	144698	284625	1/10/2103 00:00:00	18	1	1	1	1	1	1	87.3063930773853	0	75	1	76.2	83.9305585225423	22.6666666666667	37.4259263497812	99.0769230769231	8	5	47	39	27	25.7	8.85	191	12.85	3	16.3333333333333	19.8333333333333	23	139.333333333333	4.33333333333333	25.3333333333333	1.33333333333333	175	7.6	18.5	25.3333333333333	1.1	0	0	0	1	0	0	1	1
11503	141190	231768	2/4/2152 00:00:00	1	1	1	1	1	1	1	37.223138281529	0	85	0	120.860465116279	97.3446491047487	11.9266666666667	37.2625396607414	99.9767441860465	15	9	28	62	35	25.9615384615385	8.78888888888889	103	12.0833333333333	2.4	11.625	16.625	20.25	143.125	4.15	15.5	0.9875	139.25	3.2	15.5428571428571	45.0714285714286	1.67142857142857	0	0	0	0	0	0	1	1
14816	180091	212106	13/4/2200 00:00:00	10	1	1	1	1	1	1	77.2912961614288	0	77	1	84.4736842105263	73.9333333333333	21.3863636363636	37.7922703102591	99.4666666666667	15	8	51	51	39	30.6333333333333	11.7333333333333	291	16.4	3.2	16.5	19.5	14.9025	141	4.56666666666667	35	1.4	152	2.425	13.9	23.55	1.25	0	0	0	0	0	0	1	1
14905	111003	200982	10/1/2102 00:00:00	6	1	1	1	1	1	1	79.5471309914867	0	82	1	73.56	93.44	20.96	36.7301589723617	95.84	9	8	35	35	32	42	13.3	110.5	7.65	4.2	15.5	16	27.5	140.5	4.3	49	2	113	6.48	16.9666666666667	29.5333333333333	1.93333333333333	0	0	0	1	0	0	1	1
15793	117720	220613	26/4/2164 00:00:00	28	1	1	1	1	1	0	86.0845701084639	1	93	1	73.125	85.5512847900391	17.125	36.4583328035143	97.4583333333333	15	4	45	45	38	28.3	9	227.5	7	3.5	17	19.25	25	132	3.16666666666667	20.5	0.8	106.5	6.6	16.72	37.95	1.86	0	0	0	1	0	0	1	1
18160	171429	294534	12/2/2166 00:00:00	6	1	1	1	1	1	1	74.8204443269171	1	74	1	68.2820512820513	69.0072476760201	13.2380952380952	36.5138891008165	99.3611111111111	15	2	55	66	36	27.7428571428571	9.5	296.25	12.675	3.3	16.3333333333333	19.0833333333333	20.3333333333333	140.666666666667	4.025	38	1.575	244.285714285714	2.33333333333333	12.75	19.574	1.1	1	0	0	0	0	1	1	0
25785	196076	239349	10/4/2141 00:00:00	6	1	1	1	1	1	1	88.2536884550618	1	48	1	90.1739130434783	72	15.4782608695652	36.4365078154064	99.125	8	5	53	41	35	30.5	9.3	231.5	8.4	3.4	17.5	20	20.5	144	4.55	40.5	1.65	161	4.5375	14	32.3	1.2	0	0	0	1	0	1	1	0
26922	115271	218392	2/8/2103 00:00:00	8	1	1	1	1	1	1	52.4260904477437	0	107	0	95.7714285714286	83.7592592592593	20.7317073170732	38.3174605596633	97.4571428571429	15	3	22	25	30	30.5666666666667	10.2833333333333	125.5	9	3.2	14.75	17.75	22.75	144.285714285714	3.7875	8.25	0.625	174	1.9	12.5666666666667	24.4666666666667	1.06666666666667	0	0	1	0	0	0	1	1
26954	163143	251217	23/9/2177 00:00:00	2	1	1	1	1	1	1	19.548239623521	1	55	1	110.64	93.3090909090909	24.1525423728814	35.9740741871021	99.3461538461538	15	6	42	75	41	28.6222222222222	9.92857142857143	166	15.86	3.25	11.8	14.675	19.4	142	4.16666666666667	11	0.76	196.5	4.02	15.72	44.48	1.44	0	0	0	0	0	0	1	1
27301	178747	231344	10/1/2106 00:00:00	10	1	1	1	1	1	0	82.4073976472626	0	76	1	74.6296296296296	79.0571428571429	19.6666666666667	36.6481480775056	99.8518518518518	15	7	48	46	38	28.5	10.7	195	24.5666666666667	2.9	14	17.75	22	137.333333333333	3.8	24.6666666666667	1.16666666666667	186.75	2.5	15.15	32.2	1.35	0	0	0	1	0	0	1	1
29175	118292	204904	9/9/2165 00:00:00	2	1	1	1	1	1	1	32.7240818974005	0	154.447	0	90.7857142857143	74.7027027027027	21.6470588235294	37.3888898778845	96.3870967741936	15	6	28	26	29	38.82	13.55	267.75	17.1	3.2	16.6666666666667	19.6666666666667	17	139.6	4.25	11.25	1.1	154.25	2.9	12.35	27.725	1.05	0	0	0	0	0	0	1	1
10289125	25484210	37716176	11/6/2131	4	1	1	1	1	1	0	29.4306600524827	0	85.8	0	119.814814814815	85.5185185185185	26.7586206896552	38.3949333333333	99.7407407407407	15	6	37	64	41	36.2	13.025	167.5	25.45	2.6	15.3333333333333	19.8333333333333	19.3333333333333	146	4.83333333333333	19.6666666666667	1.2	129.666666666667	6.3	16.45	35.15	1.5	0	0	0	0	0	0	0	0
10291949	28581246	33113514	14/9/2144	7	1	1	1	1	1	1	67.682316944808	0	80	3	55.3745428571428	78.2592592592593	22.4074074074074	35	98.1666666666667	15	7	51	44	34	35.42	11.38	178.4	5.96	3.3	15	17.75	19.6666666666667	140.333333333333	4.03333333333333	10.6666666666667	0.6	174.666666666667	1.85	10.9	30.3	1	0	1	0	0	0	0	0	0
10587592	24364028	37357821	16/11/2182	1	1	1	1	1	1	1	49.8709351151657	0	80.45	0	106.571428571429	90.6111111111111	19.8333333333333	37.8983333333333	98.8928571428571	15	1	45	36	33	41.55	13.55	234	9.4	3.3	16	18.75	18	144	3.1	7	0.7	117	2.5	12	28.1	1.1	0	0	0	0	0	0	0	0
10605742	20767596	32008385	16/11/2118	11	1	1	1	1	1	0	86.814433383285	1	57	0	101.076923076923	81.32	19	36.3416666666667	92.25	8	9	53	65	48	31.4	10.2	209.333333333333	10.0666666666667	2.4	14	19	21.3333333333333	139.333333333333	3.63333333333333	24	0.533333333333333	110.333333333333	2	33.464	38.2333333333333	3.074	0	0	0	0	0	0	0	0
10708393	26497591	32927188	25/6/2128	6	1	1	1	1	1	1	86.4656786915707	0	64	1	75.5357142857143	79.6206896551724	17.7241379310345	36.8722222222222	99.7777777777778	15	6	38	48	31	31.18	9.52	94.4	9.6	3.1	13.25	16.5	22.25	142.75	4.025	58.6	2.275	96.25	2.76	15.38	29.2	1.4	0	1	0	1	0	1	0	0
10740407	28379235	30818824	2/3/2141	2	1	1	1	1	1	1	88.1588216397165	1	73.6666666666667	0	68.6	71.12	19.3846153846154	37.2242857142857	99.6538461538462	15	2	43	32	34	29.05	9.75	187	11.5	3.6	15.6666666666667	17.6666666666667	16.6666666666667	136.666666666667	4.6	32.3333333333333	1.13333333333333	163.333333333333	2.13333333333333	11.9	20.851	1	0	0	0	0	0	0	0	1
11064086	23211170	38272853	3/1/2185	11	1	1	1	1	1	1	59.9777820823819	0	105.5	1	114.58064516129	77.2666666666667	14.6818181818182	37.1752631578947	98.9	15	8	37	49	36	31.28	11.2285714285714	137.833333333333	17.75	2.3	11	16.25	20.4	142.6	4.52	18.2	0.78	141.4	2.4125	15.25	34.5	1.35	1	0	0	0	0	0	0	0
13558665	27971490	30637692	21/4/2137	3	1	1	1	1	1	1	67.2930705304063	0	85	0	109.666666666667	79.5714285714286	21.1388888888889	36.7361904761905	98.7241379310345	3	6	71.75	118	53.25	30.2	10.1333333333333	237.333333333333	20.3	2.8	15.5	19.5	18	141.25	5.075	32	1.575	175.75	2.73333333333333	12.4333333333333	26.6666666666667	1.13333333333333	0	0	0	0	0	0	0	1
13579910	22205882	31228360	20/1/2186	13	1	1	1	1	1	0	84.0083221078992	1	54.3	1	76.8666666666667	59.2899125	19.2333333333333	37.0816666666667	96.8620689655172	14	5	42	45	35	25.15	8.6	205	11.4	2.3	8.5	13.75	26.6666666666667	139.666666666667	3.36666666666667	15	0.533333333333333	279.23	5.3	16.8	34.5	1.5	0	0	0	1	0	0	0	0
14505560	26674684	36613854	15/8/2139	1	1	1	1	1	1	1	31.6161230849075	0	68	0	103.76	90.1785714285714	20.6346153846154	37.6814285714286	99.68	15	6	31	39	35	22	7.65	145.5	15.125	2.7	14.3333333333333	18.5833333333333	20.6666666666667	142.666666666667	4.33333333333333	10	1.375	185.666666666667	2.1	13.4	23.9	1.23333333333333	0	0	0	0	0	0	0	0
14653445	24843278	31236286	18/2/2157	2	1	1	1	1	1	1	69.1279174720687	0	100.3	0	102.88	71.5769230769231	28.9230769230769	36.3733333333333	93.8421052631579	15	10	47	58	41	31.9166666666667	10.5333333333333	138.5	5.85	2.6	14	18.5	19.6	144	4.28	23.6	1.16	126.4	3.91	14.88	32.24	1.38	0	0	0	0	0	0	0	0
14716749	25704799	37462266	26/10/2123	18	1	1	1	1	1	0	84.7655350577304	0	62.3	1	63.5625	67.0602409638554	19.3030303030303	36.06	97.469696969697	13	7	49	58	33	25.725	8.325	119	9.975	3	10.6666666666667	14.1666666666667	26	135.666666666667	4.73333333333333	46.3333333333333	1.8	141.666666666667	1.9	33.464	41.8	3.074	0	0	0	1	0	1	0	0
14937156	23901915	34160260	3/6/2131	8	1	1	1	1	1	1	79.3995021717716	0	45	0	69.6538461538462	73.8571428571429	21.1666666666667	36.0365	99.1304347826087	15	12	49	55	33	24.85	8.48333333333333	100.833333333333	10.1666666666667	2.1	11.5	17.25	17.75	140.25	4.125	27.5	1	114.5	1.95	19.9333333333333	48.9	1.83333333333333	1	0	1	0	1	0	0	0
15206760	22941019	34608437	9/9/2133	3	1	1	1	1	1	1	65.6790836243124	1	53.6	0	74.3333333333333	71.6153846153846	19.5833333333333	37.3333333333333	96.5416666666667	15	7	34	43	28	35.94	11.76	151.4	12.48	4.2	14	14.5	18.8	152.714285714286	4.02	10.8571428571429	0.7	118.428571428571	1.2	12.6	27.2	1.16666666666667	0	0	0	0	0	0	0	0
15309481	21312439	34856309	23/11/2151	7	1	1	1	1	1	0	81.8739278037271	0	55.8	0	88	85	14.9038461538462	36.6657142857143	99.4230769230769	15	1	29	23	27	35.7	11.6333333333333	226	10.6333333333333	2.8	12	16	23.5	141	4.4	14	0.75	140.5	3.03333333333333	12.3	24.5333333333333	1.13333333333333	0	0	0	1	0	0	0	1
16115107	25941483	34027005	18/7/2113	12	1	1	1	1	1	1	79.5112420897195	1	67.25	1	70.5217391304348	83.3333333333333	16.8958333333333	36.3971428571429	98.0869565217391	12	5	46	73	40	26	9.5	196	10.6666666666667	4	18.3333333333333	19.3333333333333	24	139.333333333333	4.13333333333333	64.3333333333333	2.3	237	2.7	15.4	29.46	1.36	0	0	0	1	0	1	0	1
16968392	29894943	34824256	17/12/2164	4	1	1	1	1	1	1	80.9527872387805	1	84.8	0	73.25	72.34375	18.5454545454545	36.8783333333333	99.84375	7	5	56	69	53.25	32.2	10.7	231.666666666667	18.8666666666667	3.2	16.5	19.5	20	141.666666666667	3.35	24	1.4	177	2.7	12.8	25.9	1.1	0	0	0	0	0	0	0	0
17436366	21769291	35722221	6/5/2120	11	1	1	1	1	1	1	84.316525299208	1	65	1	94.2258064516129	83.15625	13.9516129032258	36.7118181818182	99.3571428571429	15	6	47	41	38	27.05	9.46666666666667	155.666666666667	10.9	3.1	13.3333333333333	16.5833333333333	21.3333333333333	137.666666666667	4.3	19.3333333333333	0.7	180.333333333333	1.3	13.1	23.55	1.1	1	0	0	0	0	0	0	0
17727347	27568005	35122788	12/2/2158	4	1	1	1	1	1	1	83.105670045857	0	76.5	0	85.5483870967742	82.4	17.015625	37.2857142857143	96.8148148148148	15	1	36	46	40	34.7	11.9	170	10.8	3.5	15	17.25	23	136	4.6	20	0.8	143	3.5	19.45	30.975	1.85	0	0	0	0	0	0	0	1
17735901	26597331	35321289	7/6/2146	20	1	1	1	1	1	0	88.883419227678	1	61.5	1	107.522727272727	84	20.7045454545455	36.0683333333333	95.2954545454545	7	4	59	72	46	42.6	14.7	433	9.1	3.4	14.3333333333333	16.8333333333333	20.6666666666667	137.333333333333	5.16666666666667	9	0.5	169.333333333333	2.92	13	29.9	1.2	0	1	0	0	0	0	0	0
18089320	20678506	39423338	30/7/2167	4	1	1	1	1	1	1	82.5660478379936	0	87.5	1	86	73.5	22.1612903225806	37.576875	97.5	6	10	59	84	53	26.2875	9.1	169.571428571429	12.7571428571429	2.63333333333333	13.6	18.0166666666667	19.8	141.5	4.48	25.6	1.2	166.4	2.86666666666667	14.8	39.3333333333333	1.3	0	0	0	0	0	0	0	1
19430776	26333356	35309623	13/5/2142	4	1	1	1	1	1	1	88.3522189093502	0	56.2666666666667	1	91.28	73	25.08	36.46	95.52	7	6	56	69	41	28.45	9.45	140	6.15	3.4	13	15.5	21	144.6	5.8	51.6666666666667	1.2	77.6666666666667	3.91	11.65	29.45	1.1	0	0	0	1	0	1	0	0
19714589	28579211	32531492	20/8/2142	7	1	1	1	1	1	0	26.6144594238584	0	99.2	1	110.196721311475	79.0491803278689	26.6774193548387	35	94.1311475409836	15	11	31	84	40	28.3	10.1833333333333	127.166666666667	14.0333333333333	2.9	12.1666666666667	15.9166666666667	17.3333333333333	142.166666666667	3.56666666666667	15	1.01666666666667	217.166666666667	4.425	18.55	54.4	1.73333333333333	0	0	0	0	0	0	0	0
12640	118688	209698	26/5/2199 00:00:00	52	1	0	1	1	1	0	84.7566516400998	0	106	1	61.2	71.7738105228969	15.3928571428571	36.8809533497644	100	15	5	47	40	48	30.7727272727273	10.1375	137.75	17.125	2.9	14.3333333333333	18.0833333333333	19	139.571428571429	3.6875	24	1.35	161.285714285714	2.6	14.575	28	1.4	0	0	0	1	0	0	1	1
14135	196667	238064	10/10/2136 00:00:00	31	1	0	1	1	1	1	75.3292915052567	1	53.4	1	108.823529411765	71.9236104488373	20.4166666666667	37.3467594782511	97	14	4	38	68	37	30.9714285714286	10.8	189	18.8333333333333	3.8	15.75	17.25	20	142.6	3.44285714285714	16.25	0.975	183.857142857143	5.85	17.325	34.6	2.1	0	0	0	0	0	0	1	1
19696	128497	236913	15/10/2164 00:00:00	41	1	0	1	1	1	0	81.7019371681931	1	73.8	1	105.851851851852	96.6161695538145	20.4444444444444	37.1031746031746	96.2222222222222	8	5	40	18	30	33.3375	10.92	196.25	13.05	3.63333333333333	17.5	19.4166666666667	20.5	137	3.83333333333333	9.5	0.7	156.666666666667	4.5	13.02	23.78	1.12	0	0	0	0	0	0	1	1
20367	113905	212908	17/3/2165 00:00:00	40	1	0	1	1	1	1	77.7856213850705	0	56.3	1	94.9166666666667	66.630080525468	23.9393939393939	36.8535348140832	91.8842322580645	15	12	68	97	51	28.16	8.74	132.8	35.0712499999999	2.2	13.6	19.1	18.2	143.2	3.76	13.2	0.86	128.166666666667	2.21111111111111	18.275	48.5	1.725	0	0	0	0	0	0	1	1
31852	197965	264870	2/10/2142 00:00:00	63	1	0	1	1	1	0	67.4850303145028	0	46	1	82.4666666666667	64.2222222222222	17.7659574468085	37.5416670905219	99.3695652173913	15	5	28	28	26	27.7	9.06666666666667	207	6.63333333333333	2.5	11.5	16.25	26	141.333333333333	3.475	10.6666666666667	0.5	107.2	1.775	15.8333333333333	30.5	1.46666666666667	0	0	0	0	0	0	0	1
14459300	29113162	37463297	13/2/2121	52	1	0	1	1	1	0	87.9784266322055	1	61.4	1	74.2142857142857	84.9375	13.2926829268293	36.5782352941176	95.2619047619048	13	5	48	41	36	29.9	9.96666666666667	359.666666666667	14.3	2.6	14.3333333333333	18.8333333333333	19.3333333333333	138.666666666667	4.8	19.6666666666667	1.06666666666667	88.3333333333333	1.9	19.05	64.56	1.75	0	0	0	0	0	0	0	0
18954717	23574757	31501852	18/6/2146	55	1	0	1	1	1	0	85.3098991749154	0	57	1	94.04	74.2	20.8	37.8342857142857	97.1818181818182	15	2	50	48	31	30.75	10	123.5	2.96458333333333	3.5	14	16.25	23	140.5	3.35	29	0.85	107.5	1.8625	13.1	27.4	1.1	0	0	0	0	0	0	1	0
9609	117224	299336	1/2/2154 00:00:00	87	1	0	1	1	1	0	88.0823286468414	0	71.8	1	85.3703703703704	89.3461538461538	24.64	37.2142858353872	97.2307692307692	13	2	33	29	35	33.1666666666667	11.85	439	14	3.5	15.3333333333333	17.5833333333333	21	135.333333333333	4.06666666666667	15.3333333333333	1.2	119.666666666667	3.41666666666667	14.6333333333333	34.8333333333333	1.33333333333333	0	0	0	0	0	0	1	1
27034	153786	206356	23/12/2133 00:00:00	78	1	0	1	1	1	0	87.2539108139768	0	80	1	100.863636363636	76.1363636363636	20.3809523809524	37.0222210354275	98.0625	14	2	29	38	28	31.15	10.7	313.5	9.7	3.1	17	20.25	19.5	137.5	3.7	17.5	0.65	108	1.8	16.7	30.15	1.5	0	0	0	0	0	0	1	1
11085838	26892203	31877273	23/7/2176	70	1	0	1	1	1	0	74.3671785495035	1	55.5	1	101.282051282051	93.1698113207547	16.890243902439	37.4236363636364	99.6216216216216	15	1	45	41	36	26.4166666666667	8.36666666666667	223.666666666667	13.65	2.6	11.5	16	17.75	143.25	4.425	18.4	0.675	168.25	1.75	11.9	24.04	1.08	0	0	0	0	0	0	0	0
8406	114444	239553	7/9/2149 00:00:00	135	1	0	0	1	1	0	31.8279932729026	1	95	0	127.342	84.7777777777778	21.8157894736842	37.7538886600071	99.6829268292683	15	5	23	48	45	33.225	11.7666666666667	303.333333333333	21.2	3.3	14.3333333333333	17.0833333333333	18.6666666666667	154.272727272727	3.54444444444444	7.25	0.625	172.357142857143	3.275	13.325	22.55	1.175	0	0	0	0	1	0	1	1
9920	117182	279495	24/11/2181 00:00:00	172	1	0	0	1	1	0	78.1944119951318	1	84	1	79.6764705882353	67.1944414774577	22.25	37.2380949958922	99.8378378378378	15	1	38	63	47	27.65	9.575	202.333333333333	14.3666666666667	3	15.6666666666667	19.1666666666667	20.3333333333333	134.5	4.3	22.3333333333333	0.866666666666667	212.833333333333	1.8	12.5333333333333	26.0666666666667	1.06666666666667	1	0	0	1	0	0	1	1
14870159	26173483	38207702	5/1/2157	154	1	0	0	1	1	0	85.5933147672563	1	52.55	1	96.28	75.4166666666667	23	37.7072727272727	95.28	14	7	37	40	33	21.9791666666667	6.9175	63	11.54	3.1	15	18.25	22.5	137	4.4	19.5	0.75	201	2.6	14.7	30.8	1.4	0	1	0	0	0	0	1	0
16953641	29602545	30066375	9/8/2162	106	1	0	0	1	1	0	62.3143653918346	0	92.1	1	81.8518518518518	70.8846153846154	20.8888888888889	37.0714285714286	99.2592592592593	15	9	38	54	24	25.2	8.9	91	6.475	3.4	17	19.5	23.5	134.5	3.75	50	1.95	120	7.6	19.52	69.897	1.78	1	0	0	0	0	0	0	0
18153920	20648204	39432076	20/6/2123	169	1	0	0	1	1	0	82.0051830171655	0	74.1	0	85.6388888888889	83.8648648648649	20.3513513513514	37.0283333333333	99.4117647058823	15	3	37	31	34	33.35	11.55	116.5	17.55	3.4	16	18.5	16.3333333333333	138.666666666667	4.46666666666667	24	0.866666666666667	161.333333333333	3.7	14	45.1	1.3	0	0	0	0	0	0	0	0
19099515	27434217	33485623	28/9/2130	170	1	0	0	1	1	0	81.2757266263038	1	90	1	104.625	98.6666666666667	16.890243902439	37.13125	97.24	15	3	36	30	20	28.3285714285714	9.875	171.25	14.2	3.9	15	16.25	17.75	142	4.525	23.25	1.3	178.25	3.1	15.14	33.125	1.34	0	0	0	0	0	0	0	0
19431075	29838596	37396130	7/5/2150	143	1	0	0	1	1	0	77.9221606648621	0	62.95	3	69.04	62.44	25.2	36.88	98.28	15	7	43	64	27	26.3	8.53333333333333	55.3333333333333	5.43333333333333	2.4	14.5	19.5	14.3	137.75	5.8	53	1.175	166.5	1.55	11.6333333333333	32.9333333333333	1.06666666666667	1	0	0	0	0	1	0	1
10192748	21713055	32675791	13/6/2140	257	1	0	0	0	1	0	84.7455464839446	1	61.8	1	70.0333333333333	66.5	16.359375	35.8366666666667	99.2692307692308	15	2	57	48	42	32.7833333333333	10.625	409.75	8.35	2.4	11.6666666666667	16.6666666666667	23	138	4.06666666666667	31	1.1	123.333333333333	1.85	13.7	32.85	1.3	0	0	0	0	0	0	1	0
15145250	28990248	39111477	2/2/2146	251	1	0	0	0	1	0	47.4014689803838	1	76.5	1	90.2903225806452	100	16.5161290322581	36.966	96.40625	14	4	19	20	26	23.5333333333333	7.73333333333333	81.6666666666667	4.16666666666667	3.3	15	17.75	22.5	144.5	3.1	5.5	0.8	126.5	1.6	14.5	27.95	1.35	1	0	0	0	0	0	0	1
17950169	29906211	35560939	27/9/2187	339	1	0	0	0	1	0	56.8076095209934	0	71	3	92.25	106.083333333333	20.2037037037037	37.54625	99.2083333333333	5	8	48	74	40	34	11.7	159	16.9	3.8	16	17.5	22	140	4	35	3.4	117	2.8	12.95	24.75	1.1	1	0	0	0	0	1	0	0
594	114388	276678	7/1/2186 00:00:00	2826	1	0	0	0	0	0	80.4939220155809	1	64	0	103.948717948718	69.9533297729492	24	36.9545139869054	97.05	15	9	62	73	50	31.3571428571429	10.66	91.5	12.08	2.5	14.6	19.35	19.2	141.125	3.96666666666667	24.5	0.733333333333333	148.222222222222	5.875	14.5142857142857	37.4714285714286	1.38571428571429	0	0	0	0	0	0	1	1
981	161387	204348	4/11/2109 00:00:00	418	1	0	0	0	0	0	84.9162832450813	0	67	1	83.2916666666667	81.7249974250794	22.2758620689655	37.7590911171653	99.36	14	7	46	52	42	33.2142857142857	9.23333333333333	110	12.7666666666667	2.8	16	20	15	133.5	4.55	26.6666666666667	1.36666666666667	134.333333333333	1.43333333333333	13.05	24.4	1.05	0	0	0	1	0	0	1	1
5622	172893	235221	18/7/2178 00:00:00	712	1	0	0	0	0	0	86.2473836157235	1	75.1	1	90.8214285714286	75.8333294608376	16.7142857142857	37.5079369923425	99.9310344827586	3	7	57	74	44	27.9833333333333	9.73333333333333	98.6666666666667	9.23333333333333	4	15.6666666666667	16.6666666666667	24.6666666666667	135.166666666667	3.91666666666667	13	0.833333333333333	282.412142857143	7.5	14.76	30.16	1.44	0	0	0	1	0	0	1	0
7842	171847	277724	6/6/2107 00:00:00	2101	1	0	0	0	0	0	70.8042377395342	0	64	1	100.258064516129	74.5555544766513	21.925	37.4662834255175	95.1388888888889	15	11	39	45	31	30.625	10.2	122	10.15	3.2	14	17	21.5	136	3.75	22.5	1.25	115	1.6	14.65	39.65	1.45	0	0	0	1	0	0	1	1
11401	192225	249351	1/7/2119 00:00:00	891	1	0	0	0	0	0	38.2349510735348	0	75	1	92.1666666666667	77.2708343267441	16.5882352941176	36.9111116197374	97.6129032258064	14	3	31	38	45	27.5333333333333	9.9	133.5	6.3	3.1	17	20.25	21	142.666666666667	3.5	12.5	0.9	112	8.6	12.25	22.7	0.95	0	0	0	0	0	0	1	1
14089	199210	261632	9/1/2182 00:00:00	955	1	0	0	0	0	0	68.4570359439008	1	70	1	76	89.7466680908203	17.4444444444444	36.7037045514142	97.1333333333333	14	1	28	13	17	36.2	12.325	177.333333333333	10.7333333333333	3.8	17	18.5	20.6666666666667	128	4.33333333333333	10.3333333333333	0.666666666666667	110	5.78571428571429	12.55	26.15	1.1	0	0	0	0	0	0	1	1
19468	163948	285186	18/8/2111 00:00:00	941	1	0	0	0	0	0	76.2856072265228	1	70	1	86	97.3076964158278	16.8846153846154	36.6944445504083	96.375	9	7	43	56	27	33.8666666666667	11.2	344.5	15.25	3.1	15	18.25	20	144.666666666667	3.96666666666667	40	1.8	129.5	2	13.2	27.3	1.1	0	0	0	1	0	0	1	1
24243	193840	277168	19/7/2139 00:00:00	1897	1	0	0	0	0	0	53.8445305517377	0	107	1	90.25	74.4111099243164	15.2857142857143	37.2988304227416	96.5925925925926	14	9	33	35	37	28	9.23636363636364	172.833333333333	12.35	2.8	15.3333333333333	19.3333333333333	24.6666666666667	144.1	4.66	19.3333333333333	1.33333333333333	209.857142857143	4.9	14.38	44.7	1.48	0	0	0	0	0	0	1	1
32315	101791	252333	13/12/2140 00:00:00	1200	1	0	0	0	0	0	80.8811630180964	0	87	4	75.462962962963	62.4385964912281	16.7586206896552	35.8518515692817	99.5789473684211	6	8	63	97	53	23.0888888888889	7.8431	71.6666666666667	5.43333333333333	2.15	12.6666666666667	18.2916666666667	16	133.6	3.67142857142857	23	1.4	106.333333333333	0.84	15.8333333333333	42.9666666666667	1.46666666666667	0	0	0	0	0	1	1	0
10610928	20920127	30948577	27/7/2175	2444	1	0	0	0	0	0	56.8761732708116	0	79.7	0	77.0645161290323	94.9354838709677	12.8225806451613	36.77	98.15625	15	7	36	37	33	33.5333333333333	11.2666666666667	180.333333333333	10.8333333333333	3.4	15	17.5	25.3333333333333	126.666666666667	4.76666666666667	16.5	5.43333333333333	72.74	1.9	12.8	33.2	1.2	0	0	1	0	0	1	0	0
13152380	26912076	39436881	25/12/2121	1186	1	0	0	0	0	0	52.7363268736892	1	51.5	1	90.0833333333333	88.8	14.84	36.9357142857143	95.9230769230769	14	3	13	24	20	29.9	9.8	97	5.6	3.3	13	15.75	24	142	3.4	11	0.5	279.23	1.65	12.8	29.7	1.15	1	0	0	0	0	0	0	1
17161603	20214503	34177924	12/3/2139	1676	1	0	0	0	0	0	79.6028955535721	1	48.3	1	89.64	93.1	15.68	36.9166666666667	95.9583333333333	11	5	27	45	30	34.2	11.2	207	7.4	3.1	16	19.25	22	141	3.2	9	0.4	78	2.3	13.9333333333333	27.6	1.2	0	1	0	0	0	0	0	0
18398555	25342294	31951630	26/2/2167	1941	1	0	0	0	0	0	74.8399567957683	1	54.85	2	84.2083333333333	83.695652173913	17.875	36.095	96.3913043478261	14	7	39	59	36	28.7666666666667	9.86666666666667	73	2.96458333333333	3.2	14.5	17.5	22	142.5	4.95	48	1.9	133.5	2.1	12.7	25.5	1.06666666666667	1	0	0	1	0	1	0	1
6857	168618	260026		NA	0	0	0	0	0	0	41.3558783362203	0	70	1	122	88.6	19.9354838709677	37.9999997880724	97.3448275862069	15	2	28	35	37	38.9666666666667	13.2166666666667	271.5	22.3	4.5	22	21.75	17.5	139	4.5	6.5	0.75	135.333333333333	3.6	12.95	25.1	1.2	0	0	0	0	0	0	1	1
9115	191335	281380		NA	0	0	0	0	0	0	48.843849845014	0	109	1	110	70	16.1	37.0777782864041	97.7777777777778	15	4	21	42	25	27.3875	10.18	218.666666666667	13.4	2.8	17	21	19	140.666666666667	3.96666666666667	18	1.1	144	4.61666666666667	13.1333333333333	21.0333333333333	1.16666666666667	0	0	0	0	0	0	1	1
12009	120521	227252		NA	0	0	0	0	0	0	56.8308867121991	0	90	1	77.32	76.3703703703704	17.0769230769231	37.2685192249439	97.9615384615385	15	4	33	26	37	39.0375	13.7	209.666666666667	17.8666666666667	3.4	19	21.5	23	144	4.15	9.5	0.7	118.75	2.55	13.26	24.56	1.18	0	0	0	0	0	0	1	1
15026	146621	232476		NA	0	0	0	0	0	0	28.3122566174796	0	66.2	1	83.4444444444444	94.1764705882353	15.3809523809524	36.531746273949	98.5151515151515	15	5	28	50	36	43.88	15.12	167	9.98	2.7	17.25	21.5	14.9025	140.5	4.53333333333333	16.75	1.225	125.8	3.87777777777778	16.3	44.2	1.7	1	0	0	0	0	0	1	1
16533	103150	247753		NA	0	0	0	0	0	0	27.5852034341209	0	101.7	1	82.0869565217391	78.8333333333333	16.4137931034483	37.8086415043584	100	15	3	23	27	31	39.2875	13.4285714285714	188.75	17.725	3.9	21	22.25	18	141.636363636364	3.81	12.2	0.82	149.454545454545	8.37142857142857	14.1333333333333	23.4333333333333	1.33333333333333	0	0	0	0	0	0	1	1
17110	186231	267501		NA	0	0	0	0	0	0	54.8451655695757	0	55	4	78.6274509803922	85.3377183613024	22.35	37.0092596831145	96.5185185185185	15	6	40	36	37	28.6125	9.68333333333333	109.5	7.35	3.3	19.6666666666667	22.4166666666667	20.3333333333333	139.5	3.62857142857143	7.5	0.825	201.2	5.35	13.06	29.84	1.14	0	0	0	0	0	0	1	1
18172	124703	234838		NA	0	0	0	0	0	0	28.3544276681498	1	60	3	124.909090909091	74.2424241268274	16	36.7685183772334	99.6538461538462	15	2	28	43	37	36.875	12.425	366.25	13.5	3.2	18	21	17.25	170.157894736842	3.48333333333333	4.5	1.05	90.4	1.95	13.35	23.3	1.2	0	0	0	0	0	0	1	1
21423	140847	230527		NA	0	0	0	0	0	0	25.8741160350915	0	80	1	88.5909090909091	87.6049369529442	13.6296296296296	37.4729171064165	97.2727272727273	15	7	24	37	31	28.6222222222222	10.15	104.2	13.94	2.35	17	22.125	20.3333333333333	138.625	3.8	11.3333333333333	0.983333333333333	156.181818181818	5.15	14.9666666666667	35.65	1.55	0	0	0	0	0	0	1	1
21914	112824	230822		NA	0	0	0	0	0	0	55.271263546574	0	63.6	2	104.434782608696	96.5139166514079	13.64	36.7083332273695	97.6363636363636	13	3	27	46	25	34.05	11.7	204.5	7.05	4.1	22.6666666666667	23.4166666666667	18.3333333333333	133	3.83333333333333	4.20333333333333	0.833333333333333	112	9.34076785714285	12.1	26.7	1	0	0	0	0	0	0	1	1
24710	125820	200877		NA	0	0	0	0	0	0	20.2990652557198	0	108	2	83.4615384615385	108.183360099792	19.8275862068966	36.8703705587505	99.8888888888889	15	2	20	42	33	36.2909090909091	12.3166666666667	135.666666666667	15.6333333333333	2.7	17	21.25	21	138.833333333333	3.9	11	0.775	156.8	5.78571428571429	13.775	30.75	1.2625	0	0	0	0	0	0	1	1
10046724	25792614	33043772		NA	0	0	0	0	0	0	53.670282382031	0	78	1	61.25	88.52	17.42	36.705	99.1666666666667	13	1	30	15	35	39.35	13.4	299.5	8.5	3.8	21	22.5	16	141	4.6	10	0.8	125	2.7	11.65	25.4	1.1	0	0	0	0	0	0	0	0
10135398	28054572	36223916		NA	0	0	0	0	0	0	59.7335965682418	0	87.3	1	103.64	92.7777777777778	15.9444444444444	37.8433333333333	98.1538461538462	14	4	27	31	27	33.45	11.575	150	7.875	4	20	21	23	141	3.4	7.66666666666667	0.733333333333333	156	1.9	12	26.95	1.125	0	0	0	0	0	0	0	0
10221122	28145458	38364928		NA	0	0	0	0	0	0	46.4614729564386	0	86.8	0	106.096774193548	82.3035714285714	19.515625	36.8955555555556	98.6129032258064	15	6	39	30	35	37.125	12.875	127.5	12.35	2.9	20	23.75	19.25	140.5	4.925	12.25	0.925	122.5	2.35	13.075	67.8	1.125	0	0	0	0	0	0	0	0
10710933	29478971	33558247		NA	0	0	0	0	0	0	80.1917735364498	0	97.3	1	79.6470588235294	108.716565934066	19.1176470588235	36.695	97.5294117647059	13	2	43	38	36	38.8	12.45	266.5	15.4	4	20.25	21.25	20.75	136	4.55	15.5	0.85	117.75	1.46666666666667	12.2666666666667	30.1666666666667	1.13333333333333	0	0	0	0	0	0	0	0
10769624	25499783	36683041		NA	0	0	0	0	0	0	50.0084552007832	1	73.75	0	79.7045454545455	70.5813953488372	16.0113636363636	36.474	99.1136363636364	15	7	29	26	28	24.7714285714286	8.6	63.75	7.47142857142857	2.5	16.25	21	23	142	3.825	6.5	0.5	115	3.5	15.0714285714286	32.1	1.38571428571429	1	0	0	0	0	0	0	0
10989579	26999802	38267080		NA	0	0	0	0	0	0	25.8716652247003	0	58.3	0	64.5384615384615	84	18.5	36.805	95.92	15	1	13	24	26	43.7	15.3333333333333	288.666666666667	11.9	4.45	21.5	21.375	21.5	135.5	4.5	12.5	0.9	83.5	3.88333333333333	11.1333333333333	27	1.03333333333333	0	0	0	0	0	0	0	0
11002072	24154706	35824319		NA	0	0	0	0	0	0	48.5639202531777	0	74.4	1	100.75	88.84	19.2413793103448	37.9041666666667	98.7333333333333	14	5	19	20	30	31.25	10.55	49.275	4	4	20	21	21.6666666666667	136	3.26666666666667	7	0.666666666666667	92.6666666666667	1.6	12.5	25.55	1.05	0	0	0	0	0	0	0	0
11218208	20320191	31314693		NA	0	0	0	0	0	0	77.384611815971	0	99.5	1	62.64	69.92	16.8461538461538	36.66	97.96	15	5	33	41	22	37.85	12	305.5	11.2	3	19	22.5	24	134	5	29	2.5	262	1	12.5	25.55	1.15	0	0	1	1	0	1	0	1
11493670	21704977	37070673		NA	0	0	0	0	0	0	56.1281513352791	0	102.4	1	96.7391304347826	72.7826086956522	19.4347826086957	37.36	97	14	6	41	74	32	25.875	8.775	136.25	8.9	2.55	15.75	20.375	21.25	136	4	27	2.525	107.75	2.03	16.4	32.2	1.55	0	0	0	0	0	0	0	0
11733904	26384756	31340730		NA	0	0	0	0	0	0	22.1510585219298	0	80.6	0	120.034482758621	71.2142857142857	25.3870967741935	36.3	98.9655172413793	15	7	33	103	39	30.0555555555556	10.6571428571429	163.714285714286	13.0142857142857	2.45	18	22.875	19	145.8	4.04	19.2	1.38	120.4	5.64444444444444	17.98	38.54	1.66	0	0	0	0	0	0	0	0
12579712	25200745	36444505		NA	0	0	0	0	0	0	62.0381577298217	0	94.15	0	77.16	89.8333333333333	23.6923076923077	37.1483333333333	96.2	15	1	28	26	40	41.25	14.3	270.5	11.6	3.7	19	20.75	22	145	4.1	4.91333333333333	0.6	99	5.54	10.8	30.35	1	0	0	0	0	0	0	0	0
12590117	25059932	36429336		NA	0	0	0	0	0	0	62.2651514460124	0	98.2	1	126.3515	77.515625	19.3035714285714	37.76375	98.1111111111111	15	8	41	63	43	33.84	11.475	140.75	14.75	2.6	16	20.5	19	137.666666666667	4.4	18.6666666666667	0.966666666666667	149	2	15.05	29.85	1.4	0	0	1	1	0	0	0	0
12620854	20456898	30402528		NA	0	0	0	0	0	0	61.4492531283672	0	91.6333333333333	3	57.8181818181818	81.0869565217391	14.1818181818182	36.888	99.2272727272727	15	4	37	31	30	34.06	11.4	119.6	6.34	3.7	23.5	25.25	20	137.5	5.525	19.75	0.925	211	1.1	10.6	22.4333333333333	0.966666666666667	0	0	0	0	0	0	0	1
12894275	20050533	30397733		NA	0	0	0	0	0	0	54.1392455778178	0	77.9	1	97.48	77.96	25.4	37.0242857142857	98.64	12	4	27	63	34	27.75	9.45	298.5	13.65	3.6	19	21	22	133.5	3.95	12	0.55	114	1	11.7	32.3	1.1	0	0	0	0	0	0	0	0
13031146	20274880	34115796		NA	0	0	0	0	0	0	73.7847327555733	0	69.55	1	97.6153846153846	91.5652173913043	20.8	36.6757142857143	99.5	13	7	46	62	33	34.3	10.5666666666667	89.6666666666667	12.3666666666667	2.6	17	21.5	24	160.666666666667	3.525	77.1899999999999	2.1	134.75	1.55	13.4	24	1.2	1	0	0	0	0	0	0	0
13516301	28775968	34232416		NA	0	0	0	0	0	0	88.883419227678	1	67.2	1	89.6071428571429	89.8076923076923	18.5	36.6116666666667	96.9285714285714	15	1	35	26	30	41.25	12.3	252	11.95	3.7	19	20.75	17	140	3.9	23	0.8	113	1	12.9666666666667	27.9333333333333	1.2	0	0	0	1	0	0	0	0
13699693	20137371	32934873		NA	0	0	0	0	0	0	80.9944491141033	0	70.2	1	62.875	59.2899125	22.3292682926829	37.36	98.425	13	13	71.75	85	50	22.9666666666667	7.5	312.666666666667	11.4	3	20.5	24	18.6666666666667	125.333333333333	5.8	77.1899999999999	4.01666666666667	233.833333333333	0.8	30.6	55.2	2.86666666666667	0	0	1	1	0	1	0	1
14385670	29599864	30468690		NA	0	0	0	0	0	0	45.4491468822193	1	70	3	83.3125	91.2575757575758	22.21875	35.8260869565217	99.46875	15	8	41	75	30	26.96	9.12	149	15.9	1.9	14.75	21	17	141.25	5.475	25.75	1.925	94.5	2.76	15.3333333333333	31.2666666666667	1.4	0	0	0	0	0	0	0	0
14442994	21105115	33086717		NA	0	0	0	0	0	0	21.7176349288052	1	66	0	55.44	94.625	17.04	37	99.2	9	3	20	35	19	35.45	12.15	185.5	8.2	3.9	19.25	20.5	20.25	141.75	4.075	9.25	0.6	75	2.58333333333333	12.9	24.85	1.2	0	0	0	0	0	0	0	0
14719928	29200471	35742876		NA	0	0	0	0	0	0	74.686609076235	1	117.066666666667	0	75.3793103448276	73.1935483870968	23.9516129032258	37.0166666666667	97.5172413793103	15	8	46	45	32	24.7333333333333	7.73333333333333	272.333333333333	20.2666666666667	2.9	19	22.75	24.25	135.5	4.35	36.5	1.325	173.75	1.1	12.4	34.2	1.15	0	0	1	1	0	0	0	1
14748622	24689251	38602790		NA	0	0	0	0	0	0	55.4939229789199	0	78.5	1	119.75	104.28	19.3928571428571	36.9633333333333	95.2142857142857	14	8	26	55	33	32.4333333333333	10.5666666666667	62.3333333333333	10.4	3.3	19.3333333333333	22.0833333333333	23.6666666666667	138.666666666667	3.56666666666667	46	1.63333333333333	206.333333333333	3.6	16.1333333333333	34.4333333333333	1.46666666666667	1	0	0	0	0	0	0	0
14777785	24570502	31325058		NA	0	0	0	0	0	0	49.4375200399857	1	58.9	3	102.636363636364	74.9090909090909	17.0454545454545	36.7142857142857	97.5	13	2	26	33	29	32.35	11.85	251.666666666667	13.2	3.53333333333333	18.3333333333333	20.5	22.6666666666667	140	5.2	11.3333333333333	0.566666666666667	148.666666666667	1	12.15	23.2	1	0	0	0	0	0	0	0	0
14884148	24307921	35855692		NA	0	0	0	0	0	0	43.6514915681475	0	75.2	0	107.541666666667	83.4583333333333	21.6730769230769	37.5957142857143	98.6296296296296	9	9	29	56	46	35.94	12.68	182.2	14.3	4	21.5	22.5	22	136.5	3.5	17.5	0.7	87.5	3.81666666666667	11.5	26.75	1.05	0	0	0	0	0	0	0	0
14910393	29723321	30058023		NA	0	0	0	0	0	0	40.9423850792382	0	77.5	2	94.2083333333333	73.3714285714286	23.3703703703704	37.1025	99.625	15	8	30	59	40	28.3571428571429	9.81428571428571	108.142857142857	9.57142857142857	2	18	24	20.3333333333333	142	4.86666666666667	13.3333333333333	1.6	144.333333333333	5.7875	13.8	27.0666666666667	1.26666666666667	0	0	0	0	0	0	0	0
15027886	26786113	33751102		NA	0	0	0	0	0	0	58.9614420788895	0	68	2	103.068181818182	69.9767441860465	27.2613636363636	36.413125	95.5227272727273	15	10	36	64	42	31.28	10.46	181.6	4.26	2.26666666666667	16.5	21.8333333333333	25.75	150	3.425	11.5	1.125	243.25	7.36363636363636	14.5	32.22	1.24	0	0	0	0	0	0	0	0
15141961	28268304	32724914		NA	0	0	0	0	0	0	34.2214589535462	1	40.524	1	107.347826086957	91.1851851851852	15.5208333333333	36.8433333333333	98.0416666666667	14	4	27	23	34	29.25	9.95	208	5.6	2.8	24	28	20	138.5	3.5	11.3333333333333	0.4	114	5.3	12.8	30.25	1.2	1	0	1	0	0	0	0	0
15234310	21314410	32579688		NA	0	0	0	0	0	0	42.393970147038	0	84.8	3	91.9545454545455	74.125	21.3611111111111	37.2316666666667	97.0909090909091	15	3	25	36	28	35.825	12.35	273.75	16.525	2	18	24	19	140.5	3.85	13	0.9	129	1.9	12.9666666666667	34.1333333333333	1.23333333333333	0	0	0	0	0	0	0	0
15494332	29821687	35021541		NA	0	0	0	0	0	0	43.1869384621094	0	69.3	1	116.481481481481	100.68	19.5185185185185	37.917	96.3703703703704	13	5	28	32	26	32	11.1666666666667	64.6666666666667	5.96666666666667	4	20.5	21.5	22.5	133	3.6	7	0.5	100	3.1	13.45	24.55	1.15	0	0	0	0	0	0	0	0
15559669	20549309	33079232		NA	0	0	0	0	0	0	31.9589589459409	0	98	0	112.530612244898	74.6666666666667	28.99	37.4522222222222	94.8571428571429	15	6	43	51	38	43.2142857142857	14.08	330.2	25.78	2.5	16.4	21.15	18.8	134.8	5.71666666666667	11.6	0.96	126.2	3.7	11.7	25.78	1.08	0	0	0	0	0	0	0	0
15690176	28741289	33963449		NA	0	0	0	0	0	0	19.5452406669186	1	61.65	0	84.4583333333333	81.1923076923077	16.4444444444444	37.6744444444444	100	15	2	17	15	23	28.525	9.425	180.75	16.375	3.1	17.3333333333333	20.5833333333333	18.6666666666667	139	3.73333333333333	8.66666666666667	0.666666666666667	94.6666666666667	2.3	11.8	23.4	1.1	0	0	0	0	0	0	0	0
15694807	23689324	32984497		NA	0	0	0	0	0	0	77.2280052221084	0	107.55	1	65.3913043478261	83.3333333333333	17.1153846153846	36.7771428571429	98.7391304347826	14	3	36	36	42	40.75	13.8	187.5	11.15	3.3	19	21.75	19	139	4	15	1.3	145	3.6	11.4	69.897	1.1	0	1	0	0	0	1	0	1
16229072	26714237	35977799		NA	0	0	0	0	0	0	82.7724140585025	0	81.5	1	104.625	65.3478260869565	24.1666666666667	37	98	14	3	27	50	37	30.5	10.6333333333333	166.666666666667	12.8666666666667	3.7	19	20.75	20.6666666666667	134.333333333333	3.23333333333333	22.3333333333333	0.9	183.666666666667	3.725	14.3333333333333	26	1.23333333333333	0	0	0	0	0	0	0	0
16296345	21522544	34787426		NA	0	0	0	0	0	0	58.9781908676682	0	78.75	0	85.1666666666667	81.6521739130435	18.0434782608696	37.1766666666667	99.3333333333333	15	1	17	21	28	35.975	12.275	208.75	13.2	3.8	20	21.5	23	133	3.8	4.91333333333333	0.566666666666667	165	2.9	10.4333333333333	25.3666666666667	0.966666666666667	0	0	0	0	0	0	1	0
16317751	22090985	35423873		NA	0	0	0	0	0	0	54.66765284691	1	62	1	85.875	86.125	14.8125	37.4083333333333	96.46875	14	6	15	31	23	38.6	13.05	79	4.25	4	21	22	24	142	3.5	10	0.6	112	3.93333333333333	16.2	38.05	1.45	1	0	0	0	0	0	0	0
16772302	20199625	33640950		NA	0	0	0	0	0	0	62.2858397841553	0	75	4	95	78.9130434782609	14.8958333333333	36.5285714285714	98.1818181818182	14	2	38	39	40	34.7	11.85	225.666666666667	13.7333333333333	3.3	18.3333333333333	21.0833333333333	21	142.666666666667	4.23333333333333	7.33333333333333	0.7	152.666666666667	4.6	12.3	23.9	1.13333333333333	0	0	0	0	0	0	0	1
16832247	27818520	38649605		NA	0	0	0	0	0	0	55.0765379148923	0	79.7333333333333	1	82.1071428571429	86.8846153846154	16.65	37.19875	96.7586206896552	9	4	31	28	32	34.08	12.3	194	12.75	3.8	19	20.5	19	142.5	3.9	16	0.95	142.5	1.9	10.7333333333333	25.9666666666667	1	0	1	0	0	0	0	0	0
17298038	24777107	30413300		NA	0	0	0	0	0	0	37.5585147807633	0	71.4	1	89.32	70.1666666666667	19.72	38.0677777777778	97.4166666666667	15	5	34	66	28	24.6333333333333	8.43333333333333	193	8.8	3.8	22.3333333333333	23.8333333333333	23.1666666666667	132.333333333333	4.03333333333333	32.3333333333333	5.5875	201.166666666667	2.92	10.9	42.6	1	0	0	0	1	0	1	0	1
17591960	29322850	37417066		NA	0	0	0	0	0	0	44.1430710475672	0	65	0	95.6	91.6333333333333	13.258064516129	37.9833333333333	98.4666666666667	11	5	23	46	25	33.425	10.9333333333333	166.666666666667	7.13333333333333	4.3	23	23.25	19.5	133.5	3.75	6	0.75	104.5	0.733	11.15	26.55	1	0	0	0	0	0	0	0	0
18253547	26118763	37265901		NA	0	0	0	0	0	0	25.0437704468696	0	86.4	0	125.25	85.2954545454545	19.9285714285714	37.544	99.9411764705882	15	3	28	27	32	32.425	11.0333333333333	156.333333333333	11.1333333333333	2.7	17	21.25	19	144	5.1	13	0.9	135	3.99111111111111	12.1666666666667	26.7333333333333	1.13333333333333	0	0	0	0	0	0	0	0
18258964	21339711	34141902		NA	0	0	0	0	0	0	52.8926406632072	0	91	0	120.185185185185	81.9	27.047619047619	38.04	96.0833333333333	15	6	50	47	34	35.9333333333333	12	223.666666666667	13.0666666666667	3.4	19	21.5	17	140.5	5.35	11	1.1	279.23	5.275	11.55	24.25	1.1	0	0	0	0	0	0	0	1
18582343	25165166	36731623		NA	0	0	0	0	0	0	59.7199678569277	1	72.5	0	75.96	78.125	18.76	37.13	94.8461538461538	14	2	23	20	25	38.3	12.3	196.5	7	3.8	20.5	22	20.5	139.5	4.3	14.5	0.75	110.5	2.8	11.2	23	1	1	0	1	0	0	0	0	0
18748374	24070353	37823662		NA	0	0	0	0	0	0	66.1808066828143	1	89.6	0	111.884615384615	67.6	13.7692307692308	37.0383333333333	96.7307692307692	15	9	44	66	36	30.2	9.1	107	4.86666666666667	3.5	20	22.25	26	138	4.85	52	5.5875	127	0.84	33.464	39.35	3.05	0	0	0	1	1	1	0	1
18810403	22617499	30869143		NA	0	0	0	0	0	0	73.8672845674922	0	71.1	1	84.2592592592593	74.6428571428571	14.2962962962963	37.1028571428571	97.3333333333333	9	6	47	62	32	37.3333333333333	12.6666666666667	435.375	9.73333333333333	3.4	18	20.5	22	142	4.7	42	1.2	214	2.23333333333333	16.65	34.55	1.575	0	0	0	0	0	0	0	1
18903231	29176823	33282054		NA	0	0	0	0	0	0	80.1646016735327	0	88.6	1	60.7619047619048	92.5	20.1052631578947	36.8883333333333	98	13	4	46	37	30	40.6	14	195	11.2	3.8	20	21.5	20	137	4.7	17	1.2	114	2.45	13.4	26.9	1.2	0	0	0	0	0	0	0	0
18938392	21449341	33145939		NA	0	0	0	0	0	0	84.6919643536188	0	53.7	1	60.8846153846154	73.8333333333333	17.6	37.30875	96.5	10	5	47	70	30	36.8	12.45	277	14.35	3.9	22.5	23.75	19	142.5	3.3	33	1.4	104.5	3.81666666666667	13.525	36.25	1.35	0	0	0	0	0	0	0	1
19107321	27938418	35451529		NA	0	0	0	0	0	0	63.7055710095407	1	94.1	1	102.333333333333	78.5769230769231	19.25	36.63	96.3703703703704	15	1	24	43	29	31.5833333333333	11.4666666666667	240.666666666667	20.5333333333333	3.9	19.5	20.75	20.5	140.5	4.25	11.5	0.7	194.5	2.8	11.65	29.1333333333333	1.1	0	0	0	0	0	0	0	1
19129667	20863601	31812799		NA	0	0	0	0	0	0	70.01025575737	0	101	1	68.6923076923077	77.6153846153846	20.9821428571429	37.4816666666667	98.5357142857143	6	9	51	61	44	36.15	12.75	146	11.55	4	22	23	16	134	5.8	22	1.4	142	2.3	13.7	22.2	1.2	0	0	0	0	0	0	0	1
19840941	24372277	37829500		NA	0	0	0	0	0	0	36.950693877849	1	74.25	0	84.9583333333333	98.3333333333333	16.375	36.9816666666667	94.375	14	3	11	40	21	28.7	10.85	98	10.825	1.9	19.5	25.75	20.25	138.5	3.95	6.75	0.7	83.25	3.5	11.4	22.6666666666667	1.06666666666667	0	0	0	0	0	0	0	0
592	180029	235336	14/8/2121 00:00:00	7	1	1	1	1	1	1	63.2800138206186	0	80	1	118	88.3114754098361	19.4571428571429	37.154106490278	99.0483870967742	15	11	44	43	40	28.2666666666667	9.63333333333333	106.875	5.46	2.3	15.75	21	19.25	139	3.72307692307692	6.2	0.74	184.571428571429	6.66923076923077	17.2	67.6	1.64285714285714	0	0	1	1	0	0	1	1
1721	197746	254105	27/4/2150 00:00:00	1	1	1	1	1	1	1	30.2025961427502	0	89	1	61.1315789473684	109.858640252137	26	36.541666454739	99.6666666666667	15	4	18	64	40	35.8777777777778	12.32	250.333333333333	16.9666666666667	3.5	21	23.25	23.2	151.5	3.79	8.33333333333333	0.833333333333333	134.181818181818	8.3625	14.3285714285714	31.0142857142857	1.31428571428571	0	1	0	0	0	0	1	1
2456	138796	242639	14/7/2176 00:00:00	2	1	1	1	1	1	1	59.8745467743659	0	96	1	91.2307692307692	72.8854155540466	13.1818181818182	35.9017093365009	99.5483870967742	15	11	34	52	37	27.1333333333333	9.56666666666666	73.1666666666667	6.86666666666667	2.3	17.25	22.5	18	142.2	3.66	6.6	0.72	143.2	2	14.0666666666667	30.2	1.25	0	0	0	0	0	0	1	1
3614	153092	242586	29/12/2168 00:00:00	1	1	1	1	1	1	1	85.0110661029004	0	70	1	70.4444444444444	80.7421417236328	14.046511627907	36.5666664971246	96.6842105263158	15	5	55	36	43	45.804	15.9	194	15.65	3.2	18.5	21.5	20.5	142	3.88	24	1.65	187.25	2.4	13.1	29.8	1.2	0	1	0	1	0	0	1	1
4570	119408	280521	7/11/2189 00:00:00	2	1	1	1	1	1	1	78.4842842401598	0	80	4	72.8387096774194	82.1290322580645	13.9642857142857	37.5864193763262	100	15	3	45	43	35	30.5	10.4333333333333	174	13.5	3.3	18.3333333333333	21.0833333333333	19.6666666666667	131	4.425	28.6666666666667	1.9	188.8	5.45	13.575	29.8	1.225	0	0	0	0	0	0	1	1
6501	147195	266658	28/4/2170 00:00:00	2	1	1	1	1	1	1	55.1600885572164	0	98	1	108.44	109.858640252137	20.8529411764706	38.0617283008717	99.8518518518518	15	6	32	25	47	30.2142857142857	10.8	129.857142857143	7.76666666666667	4	21.6	22.6	19	141.666666666667	3.74285714285714	6.5	0.716666666666667	157.142857142857	3.81666666666667	12.9285714285714	23.9142857142857	1.04285714285714	0	0	0	0	0	0	1	1
6594	140204	206424	12/12/2183 00:00:00	15	1	1	1	1	1	1	48.0746915236514	1	154.447	1	75.0714285714286	73.2857142857143	23.8484848484848	37.3333337571886	99.0344827586207	15	3	39	58	30	26.4090909090909	8.54444444444444	330.5	32.95	3	18	21.5	20	133.714285714286	4.34	63.4633333333333	1.5	140	2.43076923076923	14.25	24.6	1.4	1	0	0	0	0	0	1	1
9645	105626	255816	21/9/2169 00:00:00	1	1	1	1	1	1	1	88.2536884550618	1	68.2	1	90.2631578947368	68.3945570186693	15.8648648648649	36.8324322056126	97.9487179487179	15	12	73	66	53	33.3545454545455	11.2818181818182	88.75	16.875	2.3	17.75	23	16	142.125	4.0375	24.5	0.94	129	4.79	15	38.1333333333333	1.4	0	0	0	0	0	0	1	1
10881	177423	277160	22/4/2150 00:00:00	16	1	1	1	1	1	1	40.8332217571323	0	90	0	85.24	97.12	26.4516129032258	36.8564821172644	99.7777777777778	15	2	27	39	34	28.5578947368421	9.64	154.25	9.85	2.9	16.75	20.5	24.75	139.333333333333	4.23846153846154	17	1.525	149.066666666667	4.92941176470588	14.8285714285714	61.9571428571429	1.41428571428571	0	0	0	1	0	0	1	1
11353	108739	286981	17/6/2113 00:00:00	18	1	1	1	1	1	1	25.570793549969	0	80	1	119.083333333333	89.8055555555556	26.9090909090909	36.2916667726305	94.7777777777778	15	10	48	97	36	24.6466666666667	8.61379310344828	65.84	3.7855	2.78	22.2307692307692	26.2807692307692	21.2307692307692	147.380952380952	3.70454545454545	11.9230769230769	1.07692307692308	231.666666666667	9.34076785714285	16.0066666666667	60.6266666666667	1.93333333333333	0	0	0	0	0	0	1	1
12118	152517	262125	30/3/2108 00:00:00	11	1	1	1	1	1	1	85.7507674515953	1	56	1	118.280701754386	80.3818181818182	27.8730158730159	37.6444443596734	96.7446808510638	8	12	73.39	77	50	26.58	9.06666666666667	137	17.4	2.3	17.2	22.45	18	138	3.53333333333333	10	0.475	130.833333333333	1.4	21.0124666666667	79.5640571428575	2.275	0	0	0	1	0	0	1	1
14219	171956	219572	12/5/2138 00:00:00	8	1	1	1	1	1	1	65.9778980633236	0	54	1	99.5217391304348	102.428571428571	18	36.5873021928091	96.9130434782609	13	1	36	24	27	41.1333333333333	14.3	175	9.3	4.539	22.7966666666667	22.4491666666667	20	126.333333333333	4.46666666666667	4.20333333333333	0.6	139.333333333333	3.8	13.2	29.05	1.15	0	0	0	0	0	0	1	1
15717	116404	292944	6/11/2111 00:00:00	25	1	1	1	1	1	0	83.7994069621927	0	70.1	1	106.083333333333	80.0579611736795	25.0416666666667	37.1888885498047	95.375	14	6	57	62	43	34.1	11.55	171	13.2	3.5	19.5	21.75	19	146.5	4.65	49.5	2.3	132	3	16	79.5640571428575	1.8	0	0	0	1	0	0	1	1
17751	117145	235671	21/2/2179 00:00:00	10	1	1	1	1	1	1	63.7246085396045	1	57	0	108	69.5888898213704	22	36.488889058431	97.44	11	7	49	97	44	39.1571428571429	12.9833333333333	187.666666666667	24.1666666666667	2.3	17	22.25	15.25	139.166666666667	3.96	18.25	0.725	81.72	4.08333333333333	16.7333333333333	31.0666666666667	1.53333333333333	0	0	0	0	0	0	0	1
23073	170350	223791	15/12/2112 00:00:00	13	1	1	1	1	1	1	70.4015971298177	0	80	1	97.2	81.7999887254503	18.5384615384615	37.6000001695421	97.9285714285714	15	7	50	35	41	29.6384615384615	10.85	88	10.6	2.6	17	21.5	20.3333333333333	140	4.45454545454545	10.3333333333333	0.683333333333333	176.166666666667	4.95	14.95	45.425	1.56666666666667	0	0	0	0	0	0	1	1
24168	124185	275360	19/9/2125 00:00:00	6	1	1	1	1	1	1	69.2141683725372	1	80.6	1	99.054054054054	72.2643689122693	21.2619047619048	38.0347230699327	99.8378378378378	15	2	39	57	40	28.7	9.6	339	16.7	2.7	18	22.25	16	143	3.93333333333333	35.5	1.45	205.833333333333	2.1	11.95	21.6	0.9	0	0	0	1	0	0	1	0
28407	183042	217605	27/10/2111 00:00:00	5	1	1	1	1	1	1	34.2925783339083	0	110	1	106.942857142857	73.05	23.8	37.8129628675955	98.8684210526316	15	3	32	73	42	29.42	10.2333333333333	282.166666666667	29.1833333333333	1.9	14.6	20.85	18.6	139.2	4.13636363636364	19.1666666666667	0.8	282.412142857143	4.54545454545455	14.8	27.6333333333333	1.28333333333333	0	0	0	0	0	0	1	0
30405	113826	286420	29/10/2109 00:00:00	2	1	1	1	1	1	1	66.2798697824294	0	69.5	0	87.0740740740741	92.1379310344828	23.3333333333333	36.7777777777778	99.6333333333333	3	5	60	81	46	30.65	10.7	239.666666666667	16.7333333333333	3.5	20.3333333333333	22.5833333333333	19.3333333333333	137.75	3.4	15.5	0.85	175.666666666667	4.68	12.5	26.6333333333333	1.1	0	0	0	0	0	0	1	1
31647	162283	258957	10/5/2123 00:00:00	1	1	1	1	1	1	1	83.5000456698725	0	80.6	1	104.826086956522	66.15	19	36.2361113230387	93.0416666666667	11	5	54	77	35	29.7333333333333	10	240	35.0712499999999	2.4	17.3333333333333	22.3333333333333	18.6666666666667	137	3.73333333333333	59.6666666666667	2.53333333333333	93.3333333333333	2.15	18.5	36.75	1.75	0	0	0	1	0	1	1	0
10526039	26282150	32911376	24/5/2121	1	1	1	1	1	1	1	84.3891521846398	1	70	0	112.424242424242	84.4193548387097	26.7333333333333	34.9945846153846	91.9244423076923	3	14	71.75	118	53.25	25.4857142857143	8.31428571428571	82.5714285714286	22.1857142857143	1.95	16.1428571428571	22.2678571428571	28.8571428571429	147.285714285714	3.88571428571429	35.1428571428571	0.971428571428572	185.571428571429	8.475	16.5857142857143	43	1.51428571428571	0	0	1	0	0	0	0	0
11062890	20311542	31480869	28/11/2123	16	1	1	1	1	1	0	64.8632157278979	1	77.8	1	93.0740740740741	91.375	19.5185185185185	38.1076923076923	97.4074074074074	7	3	41	52	36	41.2	13	334	10	2.4	16.5	21.5	19	131.5	4.4	15	0.9	106	1	13.5	30.75	1.25	0	1	0	0	0	0	1	0
11317376	26139374	33158313	10/6/2132	10	1	1	1	1	1	1	59.4138210647552	1	70	1	81.56	90.2083333333333	22.04	37.0157142857143	96.4	9	6	33	37	23	29.025	9.95	71.6	6.625	4.3	20.4	20.65	23	141	3.54	12.6	0.46	140.2	3.1	11.5	32.9	1.1	1	0	0	0	0	0	0	0
11330416	23893150	37591737	3/1/2189	7	1	1	1	1	1	1	35.989131102727	1	80	0	103.5	70.2857142857143	18.55	37.4953846153846	100	15	8	30	57	44	21.9791666666667	7.15	169.5	18.9	2.2	16.3333333333333	21.8333333333333	21.6666666666667	144.666666666667	4.06666666666667	5.66666666666667	0.566666666666667	160.5	4.2	18.175	33.525	1.675	1	0	0	0	0	0	0	0
11425757	24642620	35811931	26/11/2180	18	1	1	1	1	1	1	62.8535209380204	1	78.4	1	77.969696969697	64.53125	18.2727272727273	36.474	97.5454545454545	13	13	46	62	27	21.9791666666667	7.16666666666667	49.275	5.8	2.5	15.75	20.5	20	131.25	3.725	42.75	1.1	104.5	5.3	33.464	39.25	3.074	1	0	0	0	0	0	0	0
12148014	28453173	37023211	21/5/2179	7	1	1	1	1	1	1	71.3502178768536	0	69	1	102.56	62.5416666666667	20.2692307692308	36.38125	98.5	6	12	45	118	52	27.5	8.95	233	11.95	1.9	21.25	27.5	23.75	130.75	4.375	34	5.5875	85.75	3	22.3333333333333	69.897	2.03333333333333	0	0	0	0	0	1	0	0
12832856	27640200	38457391	7/4/2131	15	1	1	1	1	1	0	77.2232937340174	0	79	1	80.08	74.5769230769231	21.0192307692308	36.8085714285714	99.68	15	4	51	57	47	31	9.25	241.5	12.7	3	18.5	22	25	140.5	5.4	48.5	4.85	177.5	1	16.65	37.6333333333333	1.06	0	0	0	0	0	1	0	1
13233757	27632812	34257878	10/9/2156	14	1	1	1	1	1	1	44.6568038755431	1	73.1	0	102.25	73.5833333333333	27.6964285714286	35.4916666666667	97.1071428571429	11	11	48	88	41	38.9875	12.74	143.8	21.14	2.2	18	23.5	17.25	144	4	7.25	0.575	236	6.61428571428571	13.6333333333333	29.5666666666667	1.26666666666667	0	1	0	0	0	0	0	0
13559141	26444125	38938071	30/7/2178	17	1	1	1	1	1	1	41.5314182864451	1	49.1	1	97.7083333333333	72.3703703703704	14.12	36.9716666666667	99.7727272727273	15	9	46	47	30	30.625	10.225	355.25	23.875	2.6	16.6666666666667	21.1666666666667	20	131.333333333333	4.23333333333333	10.6666666666667	0.433333333333333	131.333333333333	3.81666666666667	17.55	39.15	1.6	1	0	0	0	0	0	1	0
14022789	21024796	34312543	10/3/2188	2	1	1	1	1	1	1	88.1805481023541	0	72.1	1	80.9259259259259	73.8	24.7407407407407	36.5933333333333	91.9244423076923	4	5	54	93	46	36.9	12.3	327	23.15	3.3	21	23.75	21	139	3.9	31	1	142	1.6	33.4	29.3	0.966666666666667	0	0	0	0	0	0	0	0
14265533	20292500	36670441	31/3/2177	8	1	1	1	1	1	1	64.2243717863773	0	71.3	0	75.4615384615385	81.6538461538462	20.2115384615385	37.7477777777778	99.4615384615385	15	2	34	52	34	33.6333333333333	11.5333333333333	142	9.96666666666667	3.8	19	20.5	22.5	139.833333333333	4	13.5	0.8	206	2.6	12.8666666666667	26.4	1.2	0	0	0	0	0	0	0	1
15197132	26201337	35957570	15/11/2162	6	1	1	1	1	1	1	75.8579491284013	0	57.15	4	70.9259259259259	71.5	18.2962962962963	37.74	98.4444444444444	6	7	54	75	31	38.6	11.65	135	9.4	3	19	22.5	19	136	5.8	29	1.6	216	1	13.65	26.35	1.15	1	0	1	0	0	1	1	1
15895725	26898969	30033718	10/12/2111	23	1	1	1	1	1	1	50.8777475694958	1	58.3	0	80.3846153846154	67.92	23.537037037037	37.79375	96.3846153846154	15	9	43	55	44	24.85	8.85	109.5	14.9	3.45	19	21.375	24.5	129	3.35	16.5	0.85	113	3.81666666666667	18.45	32.25	1.7	1	1	0	0	0	0	0	0
16438601	23499877	30646628	28/11/2116	7	1	1	1	1	1	1	57.8898114887603	0	58.6	1	98.8148148148148	87.68	18.7407407407407	38.111	97.76	12	7	37	57	44	29.8	9.43333333333333	88	5.96666666666667	3.6	19.5	21.5	20	147	4.25	46	2.85	96	1.775	15.5	30.275	1.425	0	0	0	1	0	1	0	0
17393760	26499115	35931747	12/12/2124	4	1	1	1	1	1	1	80.9381717387985	0	86	0	63.96	83.4166666666667	17.8846153846154	37.154	97.56	15	3	49	30	39	31.85	10.85	170.5	9.05	3.1	19.5	22.75	20.5	140	4.5	28	1.25	260.5	1.9	14.35	28.1	1.3	0	1	0	0	0	0	0	0
18018487	27535331	34580122	30/1/2122	2	1	1	1	1	1	0	84.075735554935	1	52.2	0	105.851851851852	72.8518518518518	22.5	37.2769230769231	99.5833333333333	15	2	52	68	49	32.5	11.2666666666667	153.333333333333	14.7666666666667	3.3	19	21.75	17.5	141	4.6	38.5	1	232.5	2.63333333333333	15.4	26.8666666666667	1.43333333333333	0	0	0	0	0	0	0	1
18396476	24264004	34147734	3/12/2118	2	1	1	1	1	1	1	68.9153177893013	0	90	0	65.4375	77.84375	15.796875	37.2176470588235	100	15	4	35	47	32	25.8625	9.4	94.5714285714286	8.51666666666667	3.3	17.6666666666667	20.4166666666667	20.8333333333333	146.333333333333	3.73333333333333	17	1.18333333333333	165.166666666667	4.5375	15.2	32.95	1.31666666666667	0	0	0	0	0	0	0	0
18428786	28446060	33532508	18/10/2132	2	1	1	1	1	1	1	38.7924217216105	1	80	0	92.7777777777778	89.975	22.5	34.9945846153846	96.1111111111111	15	11	32	58	37	30.9375	10.475	108.75	7.4875	2.15	17	22.625	21	151.285714285714	3.62857142857143	11.7142857142857	0.871428571428572	156.285714285714	5.54	15.8	35.7166666666667	1.43333333333333	0	0	0	0	0	0	0	0
19124341	22002304	35962033	13/1/2131	6	1	1	1	1	1	1	59.0188953868637	1	72	0	117.730769230769	91.375	23.9423076923077	37.7277777777778	98.3461538461538	15	4	43	34	41	33.5333333333333	10.9	219	11.2	2.8	19.5	23.5	20.5	144.666666666667	3.63333333333333	5	0.6	168	3.7	12.0333333333333	23.9	1.1	0	0	0	0	0	0	0	0
10032	140372	267090	21/5/2138 00:00:00	43	1	0	1	1	1	0	88.0267555864027	0	79	1	94.5	61.518148129326	21.6363636363636	36.8666661580404	97.1470588235294	15	5	56	48	33	29.25	9.73333333333333	129	9	3.1	18	21.25	25	142	4.7	38	1.7	195	2.775	14.3	27	1.4	0	0	0	1	0	0	0	1
16338	126256	296526	23/6/2136 00:00:00	64	1	0	1	1	1	1	75.4643321718508	0	110.1	2	97.375	72.9	26.3076923076923	37.1309941832782	95.1176470588235	12	12	58	70	49	33.8684210526316	11.7125	95.8571428571429	7.74285714285714	1.7	19.6666666666667	26.4166666666667	16.5	143.363636363636	4.61538461538461	15.5714285714286	1.35714285714286	144.076923076923	6.85833333333333	14.675	39.75	1.4	0	0	0	0	0	0	1	1
10682128	27155496	33019738	24/1/2169	38	1	0	1	1	1	0	79.963162779746	1	71.2	0	105.909090909091	101.681818181818	17.1363636363636	37.37	97.9090909090909	14	3	34	25	39	31.225	10.375	154.5	7.65	3.5	21.5	23.75	20.5	135.5	4.25	19	1.05	120.5	3.88333333333333	15.025	21.825	1.325	0	0	0	0	1	0	0	1
14703575	21242298	34984324	16/4/2171	35	1	0	1	1	1	0	88.883419227678	0	52.3	1	100.03125	72.8	21.125	36.8185714285714	96.6666666666667	14	8	68	76	37	21.9791666666667	6.9175	98.8	9.875	3.4	19	21.5	17.75	118	4.55	38	1.725	279.23	2	16.65	21.15	1.55	0	0	0	1	0	1	0	1
18719217	24166049	30862109	12/6/2162	80	1	0	1	1	1	0	87.2237759105226	1	81.4	1	92.28	76.75	20.12	36.9614285714286	94.76	12	4	40	48	29	40.2	12.95	224.5	14.5	3.6	20	22	21	144	5.5	37	1.5	130	4.05	18.65	29.45	1.7	0	0	0	0	0	1	0	0
954	176383	271896	28/7/2147 00:00:00	91	1	0	0	1	1	0	70.8555378212457	0	70.3	1	57.4981538461539	71.7738105228969	15.3809523809524	36.8333341810438	96.0869565217391	13	5	36	42	14	26.025	8.63333333333333	162.333333333333	16.1333333333333	2.3	22.7966666666667	28.0466666666667	15.375	144.5	4.8125	63.4633333333333	4.178	168.5	2.13333333333333	21.0124666666667	41	2.43480000000001	0	0	0	0	1	1	1	0
3588	121352	255807	21/7/2151 00:00:00	95	1	0	0	1	1	0	84.2516932456958	0	90	1	89.4545454545455	76.2272727272727	20.6315789473684	36.6959596306387	97.5	14	7	45	36	37	22.896	7.86	105.333333333333	11.0333333333333	2.85	17.5	21.375	21	141	4.4	24	1.15	147.6	6.525	13.975	33.475	1.35	0	0	0	1	0	0	1	1
10152	155412	299634	10/7/2189 00:00:00	97	1	0	0	1	1	0	73.6228446114469	0	65	1	117.107142857143	84.5925925925926	16.375	37.0555564032661	98.1153846153846	13	7	50	42	36	29.825	10.4666666666667	242	13	2	15	21	19.5	137.5	4.6	28.5	1.2	123.5	1.9	16.1	45.4	1.5	0	0	0	1	0	0	1	1
11335065	29494886	30283714	9/3/2168	96	1	0	0	1	1	0	81.9169795490235	0	98	1	76	74.5	21.68	37.0728571428571	92.8	15	4	44	51	32	44.8	13.95	435.375	19.05	2.8	19	23	21	140	4.6	22	0.7	74	1.83333333333333	12.7	30.2	1.2	0	0	0	0	0	0	0	0
10600115	27876015	33791778	20/6/2150	186	1	0	0	0	1	0	67.9582231324254	0	98.5	0	89.15625	80.3939393939394	20.0571428571429	36.7536363636364	99.65625	15	12	58	64	40	22.8	7.75	49.275	10.65	2.1	24.6875	30.4375	18.5	142	4.3	77.1899999999999	5.5875	90.5	1.75	10.9	24.9	1	0	0	0	0	0	0	0	0
19312975	28175919	36556611	10/5/2139	288	1	0	0	0	1	0	60.5642225641569	0	63	1	108.034482758621	96.3461538461538	21.2758620689655	36.992	93.7586206896552	13	5	36	33	34	31.6166666666667	11.08	70.5	5.48	3.1	17.75	21	24.75	141	3.65	5.5	0.625	104	1.8	16.1333333333333	34.0666666666667	1.5	1	1	0	0	0	0	0	0
389	134048	220654	8/5/2108 00:00:00	1481	1	0	0	0	0	0	72.836823104803	1	51.2	1	76.8571428571429	80.8095226832799	23.2	36.5611110263401	98.8125	15	2	32	34	26	26.72	9.025	211	10.2666666666667	3.4	20.6666666666667	23.1666666666667	21	143	4.75	43.3333333333333	1.5	98.75	1.6	21.0124666666667	27.8	2.3	0	0	0	1	0	0	1	0
24935	141756	281113	7/2/2194 00:00:00	448	1	0	0	0	0	0	68.9129617790701	0	80	1	106.896551724138	69.4320962693956	23.5652173913043	37.0138883590698	98.76	14	4	30	62	32	37.1	12.7	81.6666666666667	7.25	3.5	19	21.25	27	141.666666666667	4.025	15.5	1.05	138.666666666667	3.5	15.075	28.75	1.5	0	0	0	1	0	0	1	1
12666098	23988422	34639623	26/6/2116	1064	1	0	0	0	0	0	76.5721720119811	1	65	1	81.6	61.1724137931034	17.2333333333333	37.03	97.9333333333333	7	8	43	65	34	22.3666666666667	6.9175	387	8.25	3.3	21	23.75	28	133	4.3	77.1899999999999	5.5875	104	1.75	11.1	22.1	1	0	0	0	0	0	1	0	0
[truncated: 13 more columns]
