# Supplementary material for: Association between albumin-corrected anion gap and in-hospital mortality of intensive care patients with trauma: A retrospective study based on MIMIC-Ⅲ and Ⅳ databases
Source: PLoS One. 2024 Mar 7;19(3):e0300012. doi: 10.1371/journal.pone.0300012 (PMC10919588; doi:10.1371/journal.pone.0300012)
Supplement: S1 Data — (ZIP) [file pone.0300012.s001.zip › Raw data/data_testing_312.csv]

subject_id1	hadm_id1	stay_id1	dod	dod_day	dod_flag	dod_30_flag	dod_90_flag	dod_180_flag	dod_360_flag	hospital_expire_flag	age	sex	weight	race2	heart_rate_mean	mbp_mean	resp_rate_mean	temperature_mean	spo2_mean	gcs_min	sofa	sapsii	apsiii	oasis	hematocrit_mean	hemoglobin_mean	platelet_mean	wbc_mean	albumin_mean	aniongap_mean	ACAG	bicarbonate_mean	sodium_mean	potassium_mean	bun_mean	creatinine_mean	glucose_mean	lactate_mean	pt_mean	ptt_mean	inr_mean	liver_disease	paraplegia	chronic_pulmory_disease	congestive_heart_failure	peripheral_vascular_disease	renal_disease	cancer	diabetes
1164	191263	264956		NA	0	0	0	0	0	0	47.9131584650015	1	96.6	1	79.2857142857143	87.5263214111328	16.2857142857143	36.9444444444444	97.5238095238095	15	0	18	16	17	32.1	11.1	251	7.5	3.5	12	14.25	23	139	3.6	10	0.6	108	2.1	12.2	19.8	1	0	0	0	0	0	0	1	1
1272	123531	228755		NA	0	0	0	0	0	0	60.2091653856793	0	74.1	0	82.8888888888889	82.230774414845	22.4558823529412	37.3944447835286	99.377358490566	15	1	43	36	37	38.7	13.4	364.5	16.2	3.3	13.6666666666667	16.4166666666667	22.3333333333333	123.6	4.68	7.5	0.66	148.8	2.3	11.2385	22.05	0.9	0	0	1	0	0	0	1	1
1720	121423	295747		NA	0	0	0	0	0	0	21.2598162022764	1	71	4	72.7058823529412	78.2592610253228	22.7647058823529	37.031746516152	98.7647058823529	15	1	13	20	14	37.3833333333333	13.8	199	8.45	4.1	15	15.75	25	142	3.65	10.5	0.85	108	1.8	13.45	27.05	1.2	0	0	0	0	0	0	1	1
1786	117205	245973		NA	0	0	0	0	0	0	43.5468577961603	0	115.5	1	90.375	80.3461536994347	16.1034482758621	36.8730157519144	99.6521739130435	15	4	25	14	24	31.9	11.2666666666667	194.666666666667	10.2	3.3	9.66666666666667	12.4166666666667	24.6666666666667	143.75	3.66666666666667	12.3333333333333	0.933333333333333	126.428571428571	2.09	13.3	27.9666666666667	1.13333333333333	0	0	0	0	0	0	1	1
1820	118293	265898		NA	0	0	0	0	0	0	39.5141134039086	1	65	1	95.0833333333333	90.347225189209	13.12	36.5793658059741	97.1666666666667	11	2	19	40	27	34.9666666666667	12.1	290.333333333333	13.9333333333333	4.1	12.5	13.25	26	141	4.33333333333333	11.3333333333333	0.7	107.333333333333	1.8	11.2385	21.85	0.9	0	0	0	0	0	0	1	1
2111	168493	275243		NA	0	0	0	0	0	0	19.259189575311	0	108.6	0	97.1052631578947	94.9316230187049	19.6444444444444	38.0888888041178	99.3414634146341	15	4	18	46	37	41.06	15.3333333333333	219.5	32.55	3.2	15.6666666666667	18.6666666666667	22.3333333333333	135.4	3.7	8	0.775	124.571428571429	2.75	13.76	31.2	1.3	0	0	0	0	0	0	1	1
3031	132622	270995		NA	0	0	0	0	0	0	28.8554074092327	0	70	3	81.3103448275862	92.8777767181396	14.9375	36.5972232818603	97.8965517241379	14	2	28	31	33	38.5875	12.8	200.4	16.98	3	13.75	17.25	21	137.571428571429	4.14285714285714	8.2	0.76	108.428571428571	2.92	14.3666666666667	28.6666666666667	1.43333333333333	0	0	0	0	0	0	1	1
3096	163430	280670		NA	0	0	0	0	0	0	31.9039919714823	0	86	1	74.3157894736842	79.3238024030413	18.4545454545455	36.8333332122318	98.35	14	3	8	35	36	38.6	13.1666666666667	180	9.15	3.8	12	13.5	27	136.5	3.43333333333333	19.5	1	117.333333333333	3.75	12.6	23.5333333333333	1.03333333333333	0	0	0	0	0	0	1	1
3111	175739	212487		NA	0	0	0	0	0	0	23.8252082219156	1	90	1	74.5238095238095	77.6140313399465	14.7619047619048	37.0714284503271	96.8571428571429	15	2	13	29	18	31.8142857142857	11.8	189.333333333333	16	4	16	17	23	139.75	3.34	15	0.9	118.2	1.7	13.6666666666667	27.6666666666667	1.2	0	0	0	0	0	0	1	1
3172	181096	275852		NA	0	0	0	0	0	0	54.3426978817393	0	70	1	78.551724137931	87.6236582110005	17.6857142857143	36.5050506591797	100	7	4	47	69	45	34.6571428571429	11.8571428571429	218.5	15.45	3.7	15	16.75	21.5	132.5	3.73333333333333	8	0.475	129.666666666667	2.92	12.95	28.15	1.125	0	0	0	0	0	0	1	1
4097	131489	231483		NA	0	0	0	0	0	0	85.5761552918643	1	56.4	1	85.5357142857143	86.9809428623744	20.25	36.9629630336055	97.7857142857143	15	1	36	25	25	30.94	10.0666666666667	272.25	13.7	3.8	14	15.5	24	135.5	4.03333333333333	21.5	0.65	165	2.2	13.1	21.5	1.15	0	0	0	0	0	0	0	1
4863	121650	264195		NA	0	0	0	0	0	0	20.7457807147448	0	73.8	1	61	76.536225857942	15.8666666666667	37.0648143909596	100	15	2	20	24	26	35.85	12.5	120	10.25	3.3	10	12.75	23	143.333333333333	4.06666666666667	11.3333333333333	0.766666666666667	124.333333333333	2.3	13.25	28.7	1.15	0	0	0	0	0	0	1	1
5498	178604	277486		NA	0	0	0	0	0	0	57.9178553762528	0	90.5	0	85.4761904761905	91.8765445285373	19.695652173913	37.2870367544669	97.6842105263158	13	5	35	36	34	23	7.8431	554.669999999996	24.1	2.5	13	17.75	27	147	4.2	21	0.5	112	2.8	12.6	22.3	1.1	0	0	0	0	0	0	1	1
5815	165657	271048		NA	0	0	0	0	0	0	64.1360151536769	1	85	1	100.90243902439	77.3414634146341	17.5869565217391	36.2063489641462	98.3953488372093	15	6	41	69	49	31.1	10.3666666666667	360.333333333333	12.2666666666667	3.1	11.5	14.75	23	139.333333333333	3.63333333333333	14.6666666666667	0.9	152	3.33333333333333	12.25	26.25	1.05	0	0	0	0	0	0	1	1
6569	116373	228924		NA	0	0	0	0	0	0	32.2743261532638	0	70	3	121.388888888889	83.4298237248471	17.5365853658537	37.0222210354275	98.2777777777778	15	7	32	74	39	31.7692307692308	10.9846153846154	80.6666666666667	13.0833333333333	1.661	9.25	16.0975	19.25	135.416666666667	4.63846153846154	8	0.76	153.75	3.225	15.85	52.0833333333333	1.43333333333333	0	0	0	0	0	0	1	1
7143	118387	230557		NA	0	0	0	0	0	0	53.5215476491791	0	75	1	98.7272727272727	64.044026356823	28	38.2380960858057	96.5526315789474	15	6	43	52	46	28.65	10.5	218.666666666667	12.2333333333333	3.8	15	16.5	24	143.666666666667	4.66	20.5	0.85	98	2.3	11.3	24.7	1	0	0	0	0	0	0	1	1
7422	181432	209154		NA	0	0	0	0	0	0	75.9088222861676	0	86.8	1	86.4	71.4782701575238	18.7083333333333	37.1388885709975	98.5	15	1	28	22	21	25.08	8.9	205.5	11.55	3.1	9.5	12.75	27.5	142.5	4	45.5	0.75	114.5	2.7	11.5333333333333	28	0.9	0	0	0	0	0	0	1	1
8371	101067	220511		NA	0	0	0	0	0	0	19.4524841419195	0	75.8	0	80.3333333333333	72.4871724935678	13.0740740740741	37.2407404581706	99.8333333333333	15	1	10	18	15	28.56	9.85	158	7.25	3.7	8.5	10.25	33.195	138	3.95	4.20333333333333	0.75	106	1.8	13.6	30.5	1.2	0	0	0	0	0	0	1	1
8587	169024	206591		NA	0	0	0	0	0	0	22.6787640239338	0	74.5	0	83.0909090909091	109.777791659037	19.6086956521739	36.9555553860135	98.3181818181818	14	1	9	21	21	27.7166666666667	9.3	196	15.4333333333333	3.9	12.5	13.75	24.5	140.25	3.72	6.75	0.775	158	2.1	13.1	22.9666666666667	1.13333333333333	0	0	0	0	0	0	1	1
9283	155032	281142		NA	0	0	0	0	0	0	54.5805709905274	0	109	1	76.9444444444444	104.763612781871	17.5555555555556	36.9841275896345	96.5142857142857	13	1	22	36	30	45.804	16.1186666666667	177	11.375	3.8	15.6666666666667	17.1666666666667	24	138.75	4.3	6.25	0.725	138.75	2.4	14.1	26.7666666666667	1.26666666666667	0	0	0	0	0	0	1	1
9612	190766	260045		NA	0	0	0	0	0	0	51.1573692858028	0	125	2	83.5	97.7820654649001	14.2307692307692	36.3095232040163	96.8666666666667	14	3	15	35	24	35.85	11.4	118.5	4.2	3.7	15.5	17.25	24	137.5	4.1	20.5	0.8	81.72	2.9	11.95	27	0.9	0	0	0	0	0	0	1	1
9832	171877	227279		NA	0	0	0	0	0	0	21.8876423346003	0	90	1	74.3181818181818	85.8787862604315	16.3181818181818	37.0925924513075	98.4545454545455	15	0	8	16	14	36.4666666666667	12.9666666666667	183	11.4333333333333	4.2	16	16.5	25	139.5	4.05	12.5	0.9	91	1.5	12.6	25.9	1.1	0	0	0	0	0	0	1	1
10779	192862	227919		NA	0	0	0	0	0	0	34.0783295289049	0	95	1	104.235294117647	88.185183207194	16.4545454545455	36.7638884650336	98.5714285714286	15	1	19	44	36	32.72	11.675	222	12.3	2.6	10.6666666666667	15.1666666666667	25.6666666666667	140	4.14	9	0.725	146.4	2.625	14.1	26.8	1.35	0	0	0	0	0	0	1	1
11181	150933	265552		NA	0	0	0	0	0	0	21.3445792257067	0	82	1	65.1304347826087	80.6078473259421	17.695652173913	36.7111112806532	98	15	0	8	16	19	40.5	14.6	180.5	12	4.3	15	15.25	24	139.5	4.2	17.5	0.9	102.5	1.1	13.2	29.1	1.25	0	0	0	0	0	0	1	1
12282	148362	273155		NA	0	0	0	0	0	0	19.9553054131842	0	88	3	71.5652173913043	86.8888874053955	14.5833333333333	37.1018522757071	98.1304347826087	15	1	9	18	16	38.75	13.55	217	13.95	4.2	12.5	13	27.5	142.333333333333	4.46666666666667	10.5	1.1	121.333333333333	1.6	12.3	24.5	1.05	0	0	0	0	0	0	1	1
12290	153111	236201		NA	0	0	0	0	0	0	27.5110841655061	1	76.9	1	105.304347826087	94.6923035841722	22	37.4814810576262	99.304347826087	15	2	23	27	29	33.7	11.75	307	10.3666666666667	3.1	13.6666666666667	16.9166666666667	21.3333333333333	138.4	4.24	9.25	0.85	123.166666666667	2.95	13	27.65	1.1	0	0	0	0	0	0	1	1
12348	149513	238998		NA	0	0	0	0	0	0	59.8613670297136	0	125	1	80.2631578947368	81.7719262775622	22.45	37.2870374608923	97.8947368421053	12	5	29	52	41	27	10	206	6.2	3.1	17	20.25	31	143	3.55	23	0.9	103.5	2.15	13.1	24.9	1.2	0	0	0	0	0	0	1	1
13281	126095	221497		NA	0	0	0	0	0	0	82.8649532047955	0	63	1	82.5652173913043	69.625	17.625	35.8412703256758	97.0833333333333	14	2	26	45	34	32.6333333333333	11.1666666666667	228.333333333333	11.0666666666667	3.4	16	18.5	21	140.666666666667	3.76666666666667	17.6666666666667	0.8	167.666666666667	2.1	12.4	26.4	1.06666666666667	0	0	0	0	0	0	1	1
13391	172785	239491		NA	0	0	0	0	0	0	75.0899797891484	0	78.7	1	82.1818181818182	94.0303046486595	17.6842105263158	36.6574075486925	99.4545454545455	15	2	33	32	27	25.2428571428571	8.75	220	16.5	3.65	13.75	15.625	26.25	139.75	4.25	31.5	1.45	158.666666666667	4	16.12	28.72	1.66	0	0	0	0	0	0	1	1
13478	191185	256939		NA	0	0	0	0	0	0	82.6118207750437	1	48.9	2	102.741935483871	85.8370423210992	16.8064516129032	36.1444435119629	98.2857142857143	14	4	48	47	34	31.0285714285714	10.6	92.6	10.68	3.9	13.4	14.65	20.6	142.333333333333	4.71666666666667	20.6	0.72	121.166666666667	2.56666666666667	13.425	35.325	1.175	0	0	0	1	0	0	1	1
14139	114588	253992		NA	0	0	0	0	0	0	34.4013925723929	0	116	3	102.608695652174	78.8840565888778	21.2068965517241	38.416666454739	97.5	15	4	27	39	39	35.1	11.96	185.6	17.78	3	8.5	12	26.25	138.666666666667	3.81428571428571	12.2	0.8	139	1.96666666666667	13.94	24.52	1.22	0	0	0	0	0	0	1	1
14779	181270	223804		NA	0	0	0	0	0	0	21.7200837808296	1	56	1	92.8	86.3444432576497	17.5833333333333	38.4027784842032	99.9285714285714	12	3	14	35	39	38.3666666666667	13.6666666666667	267	17.6333333333333	4.539	16	15.6525	21.6666666666667	136	3.85	9.33333333333333	0.733333333333333	122.5	2.1	13.9	28.2	1.25	0	0	0	0	0	0	1	1
15045	102268	240461		NA	0	0	0	0	0	0	62.4915494574678	0	113	1	59.2380952380952	81.9200042724609	15.047619047619	37.0000003633045	97.9047619047619	15	1	27	27	25	40.1333333333333	13.6666666666667	243	9.3	3.7	14	15.75	21	138	4.45	17	0.95	120.5	2	13.2	20.1	1.2	0	0	0	0	0	0	1	1
15634	120571	224822		NA	0	0	0	0	0	0	66.3827299206188	0	72	1	72.0833333333333	68.6521739130435	15.375	36.3444442749023	98.6666666666667	14	3	25	36	32	40.05	14.75	234.5	9.25	4.1	12	12.75	29	141.5	4.4	18	1.25	112	2.4	12	22.3	1.05	0	0	0	0	0	0	1	1
15741	175463	279720		NA	0	0	0	0	0	0	48.788792297679	1	70	1	79.4722222222222	77.5166622161865	16.1304347826087	37.0555557439357	99.6052631578947	15	5	27	19	32	32.85	11.7	170.333333333333	14.8666666666667	3.05	9.33333333333333	12.7083333333333	23.6666666666667	137.75	3.82	9	0.625	114.6	1.16666666666667	13	25.9	1.13333333333333	0	0	0	0	0	0	1	1
16273	110776	293597		NA	0	0	0	0	0	0	49.5101646964864	0	92	1	97.5185185185185	83.0476215907506	22.3333333333333	37.7500004238552	99.2222222222222	8	4	45	39	46	31.7	11.65	243.5	12	3.7	13	14.75	24	139.5	3.3	10.5	0.6	141.5	4.65	11.4	21.1	1	0	0	0	0	0	0	1	1
16978	105037	294473		NA	0	0	0	0	0	0	64.5144294995079	1	54.4	4	67.9565217391304	76.5797085969344	16.9090909090909	36.7555558946398	95.8695652173913	15	2	20	15	19	36	12.5333333333333	143	10.25	3.9	16	17.25	23	142	3.95	14.5	0.9	140	2.2	11.75	28.55	1	0	0	0	0	0	0	1	1
18244	100556	213891		NA	0	0	0	0	0	0	28.4226931314641	0	99.8	2	90.36	89.586207028093	17.0666666666667	37.3888884650336	99.5416666666667	15	2	19	39	29	39.9666666666667	13.0666666666667	236	13.9	3.7	10.5	12.25	29	146.333333333333	4.1	13	1.43333333333333	136	9.34076785714285	14.4	26.9666666666667	1.4	0	0	0	0	0	0	1	1
18443	156106	257229		NA	0	0	0	0	0	0	52.5947875794476	0	129	1	93.3461538461538	68.9705912646125	15.1379310344828	38.1851850909951	99.2222222222222	15	3	25	26	37	26.0857142857143	8.75	212.5	11.05	2.9	12	15.75	26	141.25	3.44	13	0.9	120.166666666667	1.26666666666667	13.8	24.325	1.25	0	0	0	0	0	0	1	1
19234	144313	228015		NA	0	0	0	0	0	0	70.615799162179	0	80	1	85.0384615384615	88.2873448339002	16.5757575757576	37.8888893127441	99	14	3	31	25	38	41.8	14.5	210.75	16.475	4.4	15.75	15.75	27.5	140.75	3.65	22.5	0.85	152	2.3	12.6666666666667	19.9666666666667	1.06666666666667	0	0	0	0	0	0	1	1
21068	138137	274848		NA	0	0	0	0	0	0	36.5559247362023	0	95	1	71.3913043478261	87.1159259961999	14.9615384615385	36.9365086631169	98.44	15	1	17	22	27	38.56	13.2	286.333333333333	24.5	4.3	14	14.25	24	139.5	3.675	12.3333333333333	0.733333333333333	188.75	2.375	13.1	20.7	1.1	0	0	0	0	0	0	1	1
21113	170078	236321		NA	0	0	0	0	0	0	42.7029183859732	0	70	1	90.68	90.456788804796	20.8666666666667	37.324073932789	98.2692307692308	13	1	29	29	39	36.2	12.25	229	10.6	3.7	16	17.75	23	142.666666666667	3.875	12.5	0.6	97.5	2.86666666666667	12.4	24.3	1	0	0	0	0	0	0	1	1
21259	169176	268130		NA	0	0	0	0	0	0	39.7805788886394	1	90	0	105.571428571429	106.52380952381	14	37.6825393192352	99.9130434782609	15	1	15	30	29	28.6857142857143	9.8	166	13.85	2.4	12.5	17.5	20	138.833333333333	4.2	9	0.45	118	3.8	13.4	33	1.3	0	0	0	1	0	0	1	1
21931	143975	270638		NA	0	0	0	0	0	0	32.2723235173149	0	81.9	0	62.7826086956522	76.6923076923077	18.3103448275862	37.1904760693747	99.0740740740741	15	1	15	34	36	38.64	13.12	297.333333333333	13.3666666666667	3.8	15	16.5	24.5	145	3.62857142857143	8	0.666666666666667	122.166666666667	1.91666666666667	12.8333333333333	21.0333333333333	1.1	0	0	0	0	0	0	1	1
22640	117848	242675		NA	0	0	0	0	0	0	50.524884110322	0	74.5	0	91.5238095238095	96.2121228304776	13	37.2222230699327	99.9523809523809	15	0	16	19	21	34.4428571428572	12.55	228	13.5	2.9	13	16.75	20	139.5	4.2	8	0.65	155.666666666667	2.8	13	26.3	1.15	0	0	0	0	0	0	1	1
22704	121982	257520		NA	0	0	0	0	0	0	80.1276467231163	1	56.8	1	73.5263157894737	79.2455888045462	15.1578947368421	37.3055556968406	99.5263157894737	14	2	37	31	32	27.7333333333333	9.5	214.5	13.25	3	12	15.5	27	139.666666666667	3.6	26.5	0.95	161.75	1	12.9	22.9	1.2	0	0	0	0	0	0	1	1
23053	191657	269968		NA	0	0	0	0	0	0	28.1876716010917	0	118	1	86	85.5972207387288	16.8214285714286	37.0952376108321	99.4583333333333	15	1	12	19	28	39.975	14.7	215	14.15	4.539	18	17.6525	21.5	140.5	3.9	12.3333333333333	0.7	125.5	2.775	12.2	21.5333333333333	0.933333333333333	0	0	0	0	0	0	1	1
23382	130568	211357		NA	0	0	0	0	0	0	40.9974516261872	0	62.2	3	95.7777777777778	76.7011518807247	16.5789473684211	37.2063494485522	100	15	3	30	14	29	32.4333333333333	11.16	157.333333333333	8.55	3.4	17	19.5	22.5	140.6	3.96666666666667	14.3333333333333	0.966666666666667	125.8	4.7	13.95	25.325	1.3	0	0	0	0	0	0	1	1
24831	116494	286457		NA	0	0	0	0	0	0	66.618765301879	0	105	1	105.071428571429	86.2926829268293	24.2647058823529	35.9814815756715	97.8571428571429	15	8	41	67	47	38.25	14.4666666666667	122	15.4333333333333	2.3	14.5	19.75	19.25	139.5	4.46	17	1.15	120.75	4.88571428571429	13.275	26.575	1.175	0	0	0	0	0	0	1	1
25231	113767	262416		NA	0	0	0	0	0	0	23.665870245187	0	76.9	1	113.347826086957	86.130439426588	19.448275862069	38.4631336889602	98.36	14	3	10	25	32	33.5	11.9666666666667	156	8.4	3	11.5	15	25.5	133.5	4	9	0.85	102	3	14.3	27.35	1.35	0	0	0	0	0	0	1	1
25779	166291	220314		NA	0	0	0	0	0	0	88.05825185894	1	45.799	2	69.3333333333333	61.518148129326	16.7307692307692	36.5666664971246	97.7083333333333	12	8	50	73	42	34.45	10.4	263	24.95	2	14	20	28	139	4.06666666666667	10.5	1.9	151.666666666667	2.3	15.05	79.5640571428575	1.6	0	0	1	0	0	1	1	0
26296	118392	254613		NA	0	0	0	0	0	0	47.7779610023146	0	112.5	1	85.7142857142857	109.858640252137	15.8620689655172	37.7222216570819	99.8	15	1	21	12	27	37.1	12.3	148	11.2	3.5	11	13.25	29	143	4	6	0.8	121	9.34076785714285	12.9	26.6	1.1	0	0	0	0	0	0	1	1
26407	131687	209484		NA	0	0	0	0	0	0	53.619541214379	0	78.9	1	77.2083333333333	73.1111111111111	12.3103448275862	37.2111112806532	100	15	1	33	27	31	37.625	13.1	198.25	16	3.6	16.6666666666667	18.6666666666667	21	135	4.7	18.75	0.825	252	2.65	13.0666666666667	23.1666666666667	1.13333333333333	0	0	0	0	0	0	1	0
26723	164081	248322		NA	0	0	0	0	0	0	46.9352762777576	0	90	1	90.962962962963	74.2051307971661	16.0625	37.3412686302548	98.8275862068966	15	2	15	20	31	37.65	13.85	265	11.4	3.8	14.5	16	24.5	139.5	4.15	11.5	1.1	123.5	3.5	12.95	24.05	1.1	0	0	0	0	0	0	1	1
27703	109449	202862		NA	0	0	0	0	0	0	86.2125405641759	0	73	3	97.92	80.6923076923077	18.2424242424242	37.0246910754545	95	15	7	45	57	33	27.45	9.15	119.5	11.4	3	16.25	19.75	18.5	142.75	4.475	43.75	1.9	142.25	3.26	17.85	32.35	1.65	0	0	0	1	0	0	1	1
28018	100988	293731		NA	0	0	0	0	0	0	33.5620105160617	0	80	1	92.2272727272727	77.8695652173913	18.4814814814815	38.0833339691162	99.08	15	1	18	31	33	31.7142857142857	10.7714285714286	254.8	12.3	2.9	14	17.75	21.6666666666667	136.5	4.56666666666667	8.5	0.9	132.571428571429	3.05	11.825	23.175	0.975	0	0	0	0	0	0	1	1
28719	197878	294596		NA	0	0	0	0	0	0	23.3331039382413	1	45.799	0	83.5217391304348	73.6	17.24	37.1666668079517	98.8214285714286	15	1	17	19	17	31.78	10.78	294	14.7	3.9	14.5	15.75	18.75	138	3.56666666666667	8.6	0.66	124.6	2.15	12.9666666666667	28.4666666666667	1.13333333333333	0	0	0	0	0	0	1	1
30335	128950	207831		NA	0	0	0	0	0	0	52.5833398802357	1	69	1	96.9230769230769	87.8461538461538	16.448275862069	37.787036895752	97.4814814814815	14	3	19	14	32	30.2333333333333	10.2666666666667	95.6666666666667	5.7	4.539	16.3333333333333	15.9858333333333	25.3333333333333	135.666666666667	3.66666666666667	8.33333333333333	0.566666666666667	128	0.8	11.4	20.5	0.95	1	0	0	0	0	0	1	1
32302	193469	266575		NA	0	0	0	0	0	0	49.6253985751608	0	91	1	72.6923076923077	67.4878048780488	18.8	37.3555552164714	99.7692307692308	15	1	29	25	30	35.525	12.4666666666667	199.333333333333	12.1333333333333	3.4	13	15.5	20.5	140	3.825	8.75	0.65	104.5	1.6	12.8666666666667	28.2	1.13333333333333	0	0	0	0	0	0	1	1
32615	127025	205196		NA	0	0	0	0	0	0	75.937953149581	1	56.4	1	96.4285714285714	84.0357142857143	18.1612903225806	36.7469132976767	99.0333333333333	13	5	34	33	30	29.5333333333333	10.925	179.666666666667	13.1	3.2	14.5	17.5	19.5	139.666666666667	4	15.3333333333333	0.733333333333333	165.5	3.33333333333333	12.6	22.45	1.1	0	0	0	0	0	0	1	1
32643	101340	274492		NA	0	0	0	0	0	0	88.1797065623867	1	60	1	79.3157894736842	64.9302325581395	18.5384615384615	37.1805551317003	98.5769230769231	3	5	73.39	72	47	32.16	10.9	414.666666666667	8	4	16	17	22.3333333333333	141.8	3.58333333333333	13.3333333333333	0.433333333333333	92.8	1.1	12.4	25	1.05	0	0	0	0	0	0	1	1
10012476	22014575	37412986		NA	0	0	0	0	0	0	88.0244890906425	0	55	1	56.48	65.2	15.12	36.7316666666667	98.4583333333333	10	5	54	65	34	27.9	8.75	162	22.975	3.4	15	17.5	22	146	4.3	35	1	108	1.2	12.95	23.25	1.1	0	0	0	0	0	0	0	0
10153922	21977569	34789271		NA	0	0	0	0	0	0	84.4313863593636	1	58	1	81	85.6209677419355	14.3103448275862	37.10375	100	15	2	41	39	41	31.76	10.9	300.333333333333	15.5666666666667	3.5	14	16.25	22	133	3.4	9	0.7	152	1.3	10.3	22.35	0.95	0	0	0	0	0	0	0	1
10194423	25670259	39561499		NA	0	0	0	0	0	0	47.9436076324434	1	73	1	110.769230769231	94.2608695652174	17.24	36.8971428571429	95.2692307692308	15	1	22	33	23	38.2	13.4	124	8.1	3.5	17	19.25	22	137	3.1	6	0.4	110	1.1	10.25	26.7	0.95	0	0	0	0	0	0	0	0
10276559	27465871	34327075		NA	0	0	0	0	0	0	61.0945187635108	0	97.4	1	88.0869565217391	77.6521739130435	16.5454545454545	37.31	96.3913043478261	15	8	29	38	26	22.76	7.275	81	6.65	3.4	10.6666666666667	13.1666666666667	24	136.333333333333	3.83333333333333	8.33333333333333	0.666666666666667	97.6666666666667	3.36923076923077	16.1	32.9	1.4	1	0	0	0	0	0	0	0
10279520	21389738	31507851		NA	0	0	0	0	0	0	87.8839535005406	1	63	0	83.5	77.2166666666667	21.5	37.495	97.9583333333333	15	6	50	48	39	29.575	10.5142857142857	173.571428571429	5.44285714285714	2.8	14.8	18.8	20.4	141.2	3.98	22.6	1.18	121.8	4.1625	13.4	27	1.26666666666667	0	0	0	0	0	0	0	0
10311956	25628815	36577532		NA	0	0	0	0	0	0	39.1779584950982	0	78.95	1	106.684210526316	85.8421052631579	16.3684210526316	37.57	100	15	4	22	43	33	22.45	8.28	127	7.16	2.3	10	15.25	25.5	145	4.4	12	0.75	132.5	4.825	15.8666666666667	42.52	1.4	0	0	0	0	0	0	0	0
10455192	23575353	38544265		NA	0	0	0	0	0	0	42.1024682113351	0	99.3	0	115.590909090909	86.0454545454545	18.0909090909091	38.3444444444444	97.8571428571429	15	4	33	31	31	37.4666666666667	13.1666666666667	145.666666666667	10.7666666666667	3.7	17	18.75	24	134.5	3.7	8	0.75	113	1.1	10.2	25.55	0.95	0	0	0	0	0	0	0	1
10537484	28946994	33667114		NA	0	0	0	0	0	0	20.8287047430957	0	77.8666666666667	4	103.045454545455	73.9473684210526	21.4545454545455	36.924	98.6666666666667	15	3	18	56	22	30.9142857142857	10.2857142857143	288.142857142857	18.1571428571429	3.46666666666667	13.6666666666667	16	20.5	133.833333333333	5.53333333333333	31.3333333333333	1.01666666666667	109.833333333333	1.1	12.85	29.15	1.175	0	0	0	0	0	0	0	0
10560224	26922141	39449003		NA	0	0	0	0	0	0	30.172353383358	0	68.8	1	83.3076923076923	91.8076923076923	20.7931034482759	38.0311111111111	98.7777777777778	10	2	23	34	29	38.1666666666667	13.3333333333333	371.333333333333	14.3	4.25	16	16.375	24.5	137.6	3.95	10	0.7	132.5	1.73333333333333	14.0666666666667	25.5333333333333	1.2	0	0	0	0	0	0	0	0
10699159	25420241	36450775		NA	0	0	0	0	0	0	26.6924955843584	0	80	1	82.5151515151515	101.5625	15.8235294117647	36.25	98.6333333333333	15	4	34	61	37	42.2833333333333	13.9	202.5	19.0166666666667	2.1	13.3333333333333	19.0833333333333	24	138.333333333333	4.91666666666667	31.6666666666667	3.11666666666667	167	2.16666666666667	13.4666666666667	29.5	1.13333333333333	0	0	0	0	0	0	0	0
10751462	21713680	39553351		NA	0	0	0	0	0	0	68.9206491099661	0	113	1	88.225	95.1770833333333	19.4	38.3377777777778	93.2	7	11	51	69	51	33.45	11.275	265.25	12.725	4.6	16.6666666666667	16.1666666666667	27.3333333333333	141.666666666667	3.4	14.3333333333333	1.5	137.666666666667	0.966666666666667	16.2333333333333	25.6666666666667	1.43333333333333	0	0	1	0	0	1	0	1
10806973	20436523	39625799		NA	0	0	0	0	0	0	52.8151501835313	0	106	0	91.875	82	21.2115384615385	37.8516666666667	94.4166666666667	15	6	27	34	31	38.55	12.375	194.5	14.175	3.5	10.3333333333333	12.5833333333333	23	140.666666666667	4.76666666666667	19.6666666666667	1.03333333333333	129.666666666667	1	11.8	25.85	1.1	0	0	0	0	0	0	0	0
10906447	24188540	39651826		NA	0	0	0	0	0	0	70.3184817646017	0	66.3	3	78.7916666666667	74.3103448275862	16.36	36.9771428571429	99.56	15	3	32	37	31	35.1	12.0333333333333	166	9.06666666666667	4.1	12.5	13.25	24	136	3.65	11	0.8	214	1	13.5333333333333	27.0333333333333	1.23333333333333	0	0	0	0	0	0	0	1
10935371	23822664	33050309		NA	0	0	0	0	0	0	61.7234815090634	1	94.7	0	67.9	74.5978260869565	17.45	36.7385714285714	97.775	13	2	35	43	30	31.1833333333333	10.225	225	7.75	4.1	10.5	11.25	25	138.666666666667	4.06666666666667	10	0.65	95	0.733	11.4	32	1.1	0	0	1	0	0	0	0	0
10948957	23340095	36109407		NA	0	0	0	0	0	0	76.3525060097141	1	40.5333333333333	0	111.891891891892	80.9642857142857	25	37.2216666666667	96.3888888888889	14	3	38	45	31	37.45	11.8	147	6.05	2.6	14	18.5	19.75	143.5	4.075	10	0.8	89.25	1.4	11.4	26.8	1.1	0	0	0	1	0	0	0	0
11102581	22608575	38427531		NA	0	0	0	0	0	0	32.2432291467027	0	82.5	3	86.1304347826087	81.125	20.9565217391304	37.35	96.8695652173913	14	3	9	28	25	36.95	14	191	17.4	4.1	13	13.75	24	138	4.4	19	0.9	122	1	13.15	22.05	1.1	0	0	0	0	0	0	0	0
11181978	25957680	31732403		NA	0	0	0	0	0	0	68.1560590117116	0	131	0	73.8518518518518	86.8148148148148	16.9827586206897	37.3414285714286	95.6666666666667	14	5	31	17	31	44.25	14.6	171.5	11.6	4.2	18	18.5	30	144	3.5	19	1.2	181	4.5375	12.05	36.25	1.1	0	0	1	1	0	0	0	1
11203620	25946838	39617525		NA	0	0	0	0	0	0	26.9340154381661	1	74	1	83.0833333333333	90.52	16.125	36.9081818181818	100	15	3	20	17	27	29.925	10.3	198	13.45	3.35	13.3333333333333	15.9583333333333	21.3333333333333	140.333333333333	3.7	6.66666666666667	0.433333333333333	129.333333333333	2.4	14.8	28.9	1.3	0	0	0	0	0	0	0	0
11204500	21122595	33471225		NA	0	0	0	0	0	0	85.9495238012666	0	93.3	2	60.75	89.3333333333333	14.25	36.5871428571429	93.625	10	3	39	55	35	40.3	13.9	144	6.6	3.9	13	14.25	27	143	4.4	12	0.6	110	1.325	12.2	27.3	1.1	0	0	1	0	0	0	0	1
11285403	27776640	33479497		NA	0	0	0	0	0	0	55.6930469691632	1	74.3	1	76.84	60.2916666666667	16.1666666666667	36.078	98.04	15	1	23	44	24	28.1333333333333	10.3	174.666666666667	5	3.7	13.3333333333333	15.0833333333333	29	133	3.4	19	0.766666666666667	136.666666666667	1	33.464	29.3	3.074	0	0	0	0	0	0	0	0
11366495	22130420	35361658		NA	0	0	0	0	0	0	19.5452406669186	0	84	0	91.8461538461538	80.0689655172414	19.7692307692308	37.8455555555556	99.3461538461538	9	4	31	48	35	35.5333333333333	12.4666666666667	221.666666666667	10.5	3.7	13.5	15.25	23	140.5	4.6	14.5	0.95	128	1.7	14	24.9666666666667	1.2	0	0	1	0	0	0	0	0
11416598	29710585	37909410		NA	0	0	0	0	0	0	74.9209951514643	0	76.6	1	76.6969696969697	84.40625	19.7571428571429	37.37	98.2727272727273	15	5	47	18	30	29.9666666666667	10.5333333333333	129	10.1	3.1	13	16.25	20	140.333333333333	3.8	12	1.2	158.5	2.76666666666667	18.92	29.3	1.74	0	0	0	0	0	0	1	0
11474034	26786777	33812202		NA	0	0	0	0	0	0	29.4656824942245	0	77.4	1	101.8	61.25	17.28	37.56375	97.12	14	4	18	36	26	29.2333333333333	10.1	266	17.2666666666667	2.6	10.5	15	31	138	3.5	5	0.4	142.5	1.73333333333333	16.1666666666667	46.3333333333333	1.46666666666667	0	0	0	0	0	0	0	0
11506801	29280112	35817460		NA	0	0	0	0	0	0	57.2916730551251	0	93.1	0	103.423076923077	81.8103448275862	24.1	37.777	98.9230769230769	15	11	36	43	33	42.0666666666667	14.4	84.5	13.55	2.9	14	17.75	23.25	147	4.38	26.75	1.025	155	3.76666666666667	13.5	27.1666666666667	1.23333333333333	0	0	0	0	0	0	0	0
11579432	29470759	35310073		NA	0	0	0	0	0	0	28.8801622546756	0	77.4	0	66.5660377358491	90.6851851851852	21.8909090909091	36.29	100	3	14	60	84	40	32.6	11.3666666666667	253.333333333333	17.6	2.7	14	18.25	18.5	141.333333333333	4.6	12	0.8	160	3.08333333333333	13.8333333333333	30.2	1.2	0	0	0	0	0	0	0	0
11727985	29218961	39957766		NA	0	0	0	0	0	0	23.2039458313483	0	80.8	3	104.08	77.64	20.04	38.0157142857143	95.72	15	1	11	35	23	35.54	12.6	252	16.3	4.1	12.5	13.25	25	139	4.2	12	0.9	117.5	2.58333333333333	13.5	36	1.25	0	0	0	0	0	0	0	0
11808386	20491313	37429698		NA	0	0	0	0	0	0	40.442904597804	0	70.3	0	81.8518518518518	86.5166666666667	22.1607142857143	37.3675	97	6	8	51	66	43	44.8	14.8666666666667	175.666666666667	24.6333333333333	3.5	11.3333333333333	13.5833333333333	17.3333333333333	147	4.36666666666667	9.33333333333333	1.16666666666667	148	3.4	11.6666666666667	24.2	1.06666666666667	1	0	0	0	0	0	0	0
12119380	24646788	33461171		NA	0	0	0	0	0	0	63.0701551604446	0	85	1	75.7741935483871	88.9285714285714	20.258064516129	36.8642857142857	95.15625	13	4	27	14	23	44.1	14.8333333333333	49.275	8	3.8	16.5	18	23	141	3.7	19.5	0.7	182	2.76666666666667	11.1	28.1	1	1	0	0	0	0	0	0	1
12161286	24032944	35822100		NA	0	0	0	0	0	0	72.254443172837	1	48	1	111.222222222222	70.9565217391304	15.1481481481481	37.1985714285714	95.5925925925926	15	1	32	46	26	28.9	8.8	205	12.85	2.4	11.5	16.5	30	138.5	4.15	16.5	1.05	91	1.7	11.6	25.8	1.1	0	0	1	1	0	1	0	0
12183714	23571759	33230724		NA	0	0	0	0	0	0	35.9799686083321	0	94	3	121.159090909091	88.12	19.7888888888889	37.6145	98.3409090909091	15	11	36	77	37	36.4583333333333	12.9	161.75	4.425	3.4	14	16.5	23	141.375	4	15.75	0.95	141.875	3.43	12.5428571428571	28.1	1.15714285714286	0	0	0	0	0	0	0	0
12236081	26716986	34996554		NA	0	0	0	0	0	0	36.9117737159351	0	77	1	78.1034482758621	102.56	18.8965517241379	37.1116666666667	96.0344827586207	15	0	11	16	19	36.14	12.42	206.6	10.62	3.6	15	17	19	138	4.2	7	0.65	114	3	12.6	22	1.05	0	0	0	0	0	0	0	0
12238679	27054131	37169018		NA	0	0	0	0	0	0	33.3878744929541	1	77.4	0	90.5384615384615	82.28	12.7522322580645	37.4842857142857	98.5185185185185	14	2	21	27	33	27.1	9.15	117	10.3	2	10	16	22	145	3.85	35.5	0.75	123	1.7	18.45	34.1	1.7	1	0	0	0	0	0	0	0
12262068	21108691	30299949		NA	0	0	0	0	0	0	43.7974526326229	0	74.55	3	79.92	93.0384615384615	19.0892857142857	37.7581818181818	98.56	15	2	38	20	27	35.1	12.42	145.6	18.66	3.7	15.8	17.55	22.8	131.5	4.8	14.6	0.86	158.4	2.7	12.2666666666667	26.2333333333333	1.13333333333333	0	0	0	0	0	0	0	0
12410524	25706734	33363479		NA	0	0	0	0	0	0	32.6934120239306	0	57.8	0	69.8333333333333	84.36	17.0208333333333	36.9616666666667	98.875	13	6	24	32	29	39.5	13.5	195	14.7	4.45	14	13.875	26	139.666666666667	3.86666666666667	8.5	0.8	128.5	2.6	12.2	29.3	1	0	0	0	0	0	0	0	0
12585717	20302699	31903747		NA	0	0	0	0	0	0	45.6458180086384	0	102.3	0	126.3515	79.5806451612903	15.875	37.0733333333333	98.78125	15	2	37	59	38	32.95	10.9666666666667	276.5	16.05	2.1	14	19.75	21	138.4	5.14	16.6	1.14	149.6	3.55	11.46	25.56	1.06	0	0	0	0	0	0	0	0
12773896	20905338	36589016		NA	0	0	0	0	0	0	80.3699430788354	0	62.05	1	71.7272727272727	78.9	21.8181818181818	36.955	96.2272727272727	15	4	35	30	33	35.32	11.7	101	7.1	3.3	10.6666666666667	13.4166666666667	24.6666666666667	139.333333333333	4.1	22.6666666666667	1	99.6666666666667	1	13	27.35	1.2	0	1	0	0	0	0	0	0
12810752	28492080	34708203		NA	0	0	0	0	0	0	86.2319124489151	1	50.65	0	68.1538461538462	71.1935483870968	25.0178571428571	36.7727272727273	99.52	15	5	44	43	42	28.6285714285714	8.24285714285714	289.142857142857	12.5285714285714	2.9	9.8	13.55	24.6	140.6	4.68	21.4	0.82	139.4	1.66666666666667	15.15	25.5333333333333	1.4	0	0	1	1	0	0	0	0
12870544	26243235	36251980		NA	0	0	0	0	0	0	23.7960342427456	0	58.8333333333333	2	99.0952380952381	83.8536585365854	22.5232558139535	37.7727272727273	98.5238095238095	15	4	36	56	24	23.24	8.08	268.4	26.99375	3.5	16.5	18.75	19	140	3.9	15	0.65	130.5	1.7	14.95	33.65	1.4	0	1	0	0	0	0	0	0
12930426	21735654	35189818		NA	0	0	0	0	0	0	43.0844246189285	0	84	1	76.0357142857143	108.615384615385	12.7522322580645	36.8516666666667	96.0714285714286	13	2	22	42	23	39.8	12.6	101	5.1	4	15	16	29	134	3.7	8	0.6	76	1.4	15.6333333333333	29.3333333333333	1.2	0	0	0	0	0	0	0	0
12936179	21910962	34114154		NA	0	0	0	0	0	0	22.1594642882132	1	72	1	98.6060606060606	72.7121212121212	18.5294117647059	37.8283333333333	100	15	4	29	53	30	34.15	12.2333333333333	287	13.5666666666667	4.2	15	15.5	22	140.166666666667	4.15	9.25	1.025	135.5	2	13.7	23.3	1.2	0	0	0	0	0	0	0	0
13106442	21801920	31775355		NA	0	0	0	0	0	0	48.0444054900586	1	61.55	1	80.1071428571429	71.8518518518518	16.3392857142857	37.915	99.8888888888889	15	1	26	21	27	31.7666666666667	11	240.5	14.2	3.6	12	14	25.5	141	4.05	7.5	0.6	103.5	1.35	11.15	25.65	0.9	0	0	0	0	0	0	0	0
13113283	25157150	32588389		NA	0	0	0	0	0	0	31.8504578243101	0	70.7	3	96.4642857142857	87.2931034482759	13.6428571428571	37.256	97.75	15	4	22	66	28	37.96	12.92	324.8	15.02	3.6	16.6666666666667	18.6666666666667	20.1666666666667	136.333333333333	5.43333333333333	28.1666666666667	2.7	132	1.5	11.2333333333333	27.0333333333333	1.03333333333333	0	0	0	0	0	0	0	0
13146468	29776503	35255147		NA	0	0	0	0	0	0	28.3173048432424	1	60.1	1	94.5416666666667	78.1739130434783	18.625	38.068	96.0952380952381	14	4	11	26	21	34.05	11.15	104.5	2.96458333333333	3.5	17	19.25	22	136	3.2	6	0.4	72.74	8.6	11.55	25.95	1.05	0	0	0	0	0	0	0	0
13184935	22980189	30876849		NA	0	0	0	0	0	0	36.4827164820402	1	70	0	104.166666666667	70.1739130434783	17.625	36.8657142857143	97.9583333333333	15	1	14	36	21	36.8	11.8	243.666666666667	9.3	3.9	14.5	15.75	22.5	140	4	7.5	0.55	94.5	1.5	11.9	27.6	1.1	0	0	0	0	0	0	0	0
13232661	22142469	36863489		NA	0	0	0	0	0	0	52.1960306074086	0	99	2	86.44	87.64	19.88	36.0055555555556	97.28	9	4	29	38	24	30.96	10.8	105.666666666667	8.46666666666667	3.5	9.8	12.05	27.6	146.6	3.84	22	1.04	108.6	4.10769230769231	15.5	24.75	1.35	1	0	0	0	0	0	0	0
13243935	27616236	32998107		NA	0	0	0	0	0	0	84.837530702627	1	51	1	85.9259259259259	74.3461538461538	15.4814814814815	36.63	96.2222222222222	10	4	39	52	29	31.85	10.45	125	11.85	3.7	15	16.75	26	142	4	35	1.1	126	1.9	12.05	21.6	1	0	0	0	0	0	0	0	0
13296866	23149580	32890994		NA	0	0	0	0	0	0	23.8514921461509	1	63.3	1	102.703703703704	81.8620689655172	16.6333333333333	36.48	99.7777777777778	11	8	31	34	32	37.0333333333333	14.55	145	6.575	3.3	11.5	14.25	21	141	4.1	11	0.65	108.5	3.93333333333333	19	38.125	1.725	0	0	0	0	0	0	0	0
13410401	26095416	31789972		NA	0	0	0	0	0	0	38.0646945495498	0	108.6	3	82.7307692307692	88.6538461538462	16.1538461538462	37.5833333333333	95.1538461538462	14	1	10	21	24	37.6	13.3	296.5	14.1	4.1	13	13.75	25	139	3.8	13	0.9	137	4.36666666666667	13.2	22.4	1.15	0	0	0	0	0	0	0	0
13573101	24707874	30519550		NA	0	0	0	0	0	0	59.6625839093593	0	91.7	1	70.6666666666667	74.6896551724138	18.0892857142857	37.3806666666667	99.5185185185185	15	4	26	52	33	25.2166666666667	8.53333333333333	62.7142857142857	8.05	4.1	14	14.75	23	143	4.5	18.3333333333333	1.1	144	3.3	12.1	27.2	1.1	0	0	0	0	0	0	0	0
13792604	21265775	36018124		NA	0	0	0	0	0	0	54.7870352624653	1	65.8	1	77.12	74.6363636363636	24.8181818181818	37.1028571428571	96.6363636363636	15	3	28	44	19	25.9	8.66666666666667	435.375	14.7333333333333	2.8	14.6666666666667	18.6666666666667	27	130.333333333333	4.03333333333333	9.33333333333333	0.566666666666667	112	1.55	15.3	31.55	1.35	0	0	0	0	0	0	0	0
13935431	24870951	36578575		NA	0	0	0	0	0	0	70.2362436716235	1	59	1	67.7307692307692	82.1969696969697	16.3461538461538	36.1316666666667	97.4230769230769	14	2	30	37	26	33.6333333333333	12.2333333333333	210	11.6	4.6	17.5	17	26	129.333333333333	3.3	22	0.7	137.5	4.5	12.1333333333333	24.6	1.03333333333333	0	0	0	0	0	0	0	0
14064531	28154882	30287942		NA	0	0	0	0	0	0	60.0978327763206	0	74.9	0	83.08	84.7916666666667	16.06	37.0266666666667	97.0833333333333	14	2	29	26	32	31.7666666666667	11.3333333333333	160	7.83333333333333	3	12.3333333333333	15.8333333333333	22.3333333333333	141.666666666667	3.73333333333333	7.66666666666667	0.533333333333333	97	2.74	13.45	25.4	1.25	1	0	0	0	0	0	0	0
14199927	29141052	35312153		NA	0	0	0	0	0	0	79.701905251252	0	125	1	117.666666666667	75.9864864864865	23.4848484848485	36.867	97.5333333333333	15	9	54	68	39	34.3	12.6	145.333333333333	15.82	2.45	14.75	19.625	20.75	141.5	4.05	28.6666666666667	1.1	137.75	5.24	14.4833333333333	31.7833333333333	1.26666666666667	0	0	0	0	0	0	0	1
14266995	22290004	36121110		NA	0	0	0	0	0	0	87.6651012661925	1	66	1	62.2307692307692	64.625	14.8846153846154	36.905	97.1923076923077	14	2	33	27	27	37.75	12.15	275	10.95	3.8	12	13.5	31	140	3.5	13	0.5	139	2.1	10.65	28.15	0.95	0	0	0	0	0	0	0	0
14297453	22673647	33175878		NA	0	0	0	0	0	0	55.8439666942283	1	58	1	95.7333333333333	85.3333333333333	22.7258064516129	37.6788888888889	97.4	13	5	31	27	37	36.4666666666667	12.3666666666667	182	5.7	4.375	17	17.0625	23	138	3.55	7.5	0.4	102	2.1	14.9333333333333	28.8333333333333	1.3	0	0	0	0	0	0	0	0
14654545	21451478	37537126		NA	0	0	0	0	0	0	71.2849738438259	0	102.5	1	72.4571428571429	70.53125	18.5833333333333	37.3685	96.9444444444444	15	5	39	33	16	21.9791666666667	6.95	114	8.625	2.6	12.6666666666667	17.1666666666667	22.6666666666667	127.333333333333	3.86666666666667	30.3333333333333	2.23333333333333	117.666666666667	1.8625	14.225	34.675	1.325	0	0	0	0	0	1	1	0
14737528	25098769	32040624		NA	0	0	0	0	0	0	20.760525061314	0	84.2	1	81.96	64.0454545454545	25.1382978723404	38	97.2765957446808	11	6	29	52	38	40.5	13.8	186.5	11.8	3.5	9	11.25	26	139	3.9	11	0.95	117	1.9	13.7	29.4	1.3	0	0	0	0	0	0	0	0
14758592	26221360	35979948		NA	0	0	0	0	0	0	54.3947553950531	1	66.2	1	92.5581395348837	83.3125	21.6585365853659	37.3966666666667	99.0526315789474	14	2	27	38	44	40.3	13.4333333333333	272.333333333333	12.0666666666667	4.6	16	15.5	25.5	141.5	4.4	14	0.55	116.5	2.5	10.9	34.3	1	0	0	0	0	0	0	0	0
14798642	29782745	32003585		NA	0	0	0	0	0	0	66.6329916572817	1	60.1	0	93.2692307692308	93.9583333333333	16.5	37	97.3846153846154	15	1	18	16	19	25.9	8.7	111	7.5	3	9	12.5	25	142	4	8	0.5	142	1.23333333333333	10.7	26.4	1	0	0	0	0	0	0	0	0
14812553	23158807	30374917		NA	0	0	0	0	0	0	67.7442953347826	1	69	1	92.4615384615385	84.0740740740741	19.94	36.4022222222222	98.1818181818182	14	6	32	32	50	30.575	10.8666666666667	207.333333333333	13.8666666666667	3.4	11.5	14	24	139.5	4.1	10.5	0.6	175	2.7	11.5666666666667	26.7	1.06666666666667	0	0	0	0	0	0	0	0
14841663	22098112	31244939		NA	0	0	0	0	0	0	58.2891537969651	0	143.7	0	90.6363636363636	75.6	19.5227272727273	37.566	97.3478260869565	10	12	43	81	45	30.6333333333333	10.1333333333333	257.5	19.7833333333333	2.6	14.6666666666667	19.1666666666667	18	140	5	22	1.73333333333333	232.333333333333	4.625	15.1	24.875	1.4	0	0	0	0	0	0	0	1
15010968	29991826	34905235		NA	0	0	0	0	0	0	53.624745602459	0	60.4	1	76.3076923076923	91.1851851851852	19.4285714285714	37.30375	99.3461538461538	9	4	28	26	32	34.6	11.15	232	15.4	3.46666666666667	15	17.3333333333333	23	139.3	4.05	11	0.55	160	2.25	13.3666666666667	25.9333333333333	1.16666666666667	0	0	0	0	0	0	0	0
15028731	26830308	31568902		NA	0	0	0	0	0	0	65.48394854188	0	70	0	100.592592592593	78.5	18.7962962962963	37.4166666666667	95.6666666666667	15	5	32	75	47	41.6666666666667	13.3666666666667	174	10.8666666666667	3.8	17	18.5	22.5	142	4.4	22.5	1.3	127.5	2.65	10.2	29.05	0.95	0	0	1	0	0	0	0	0
15068665	22196738	33247211		NA	0	0	0	0	0	0	44.1447917484237	0	67	3	90.2592592592593	92.36	15.962962962963	37.0957142857143	95.7777777777778	13	8	40	54	34	34.8	12.5	97	5.3	4.8	17	16	28	137	3.1	6	0.6	94	1.3	15.1333333333333	29.05	1.45	0	0	0	0	0	0	0	0
15148203	24593749	34721028		NA	0	0	0	0	0	0	38.3633815996578	1	56.5	1	108.961538461538	85.5	13.0384615384615	37.2457142857143	97.3076923076923	14	3	15	35	30	28.35	9.05	130.5	8.2	3.4	11	13.5	25.5	139.5	3.7	7.5	0.45	127	4.6	11.6	24.8	1.1	0	0	0	0	0	0	0	0
15357701	22602477	39365772		NA	0	0	0	0	0	0	88.7394260365578	0	74	1	83	66.84	18	36.5071428571429	96.28	15	2	32	42	24	28.9333333333333	9.8	191	15.7666666666667	3.9	15.5	16.75	25	139	4.55	44.25	1.575	130	2.76666666666667	14.6	23	1.25	0	0	0	1	0	0	0	0
15396153	25626552	33290297		NA	0	0	0	0	0	0	66.0763002490282	1	88	1	82.7777777777778	79.3846153846154	18.0740740740741	36.72875	97.4642857142857	9	4	27	38	24	29.6333333333333	10.25	247.5	7.85	3.3	14	16.75	20	137	3.8	14	0.5	216	1.25	11.7	26.6333333333333	1.06666666666667	0	0	0	0	0	0	0	1
15421087	28770916	34649341		NA	0	0	0	0	0	0	37.5387523888271	0	70.8	1	82.24	82.7	16.48	37.7914285714286	95.48	13	1	11	22	20	34.15	12.1333333333333	229.666666666667	7.26666666666667	3.5	10.5	12.75	23.5	136	4.4	6.5	0.85	109.5	0.733	13.1666666666667	27.4	1.13333333333333	0	0	0	0	0	0	0	0
15427605	20414301	38636294		NA	0	0	0	0	0	0	51.0297358402861	0	119.7	0	98	86.12	18.64	38.3949333333333	97.12	15	2	13	31	16	24.6	8.3	172	7	4	15.5	16.5	26	140.5	4.05	18	1.8	110	1.6	14.8	24.8	1.3	0	0	0	0	0	1	0	1
15519087	27477537	38994708		NA	0	0	0	0	0	0	46.6282222927995	0	97.3	2	83	85.8333333333333	16.8	36.8133333333333	97	15	2	17	31	21	26.3	8.63333333333333	115.666666666667	5.81666666666667	3.6	11	13	24	136.5	4.2	10	0.75	111	1.1	11.8	24.1	1.1	0	0	0	0	0	0	0	0
15552902	20529372	37906213		NA	0	0	0	0	0	0	59.1737280427163	1	74.9	0	80.92	88.2692307692308	18.2321428571429	36.5	99	15	5	28	35	30	37.325	11.975	154.5	12.575	3.5	11.25	13.5	17.25	150	4.125	6.25	0.8	161.25	4	13.0666666666667	23.8333333333333	1.2	0	0	0	0	0	0	0	0
15879031	25181509	31939026		NA	0	0	0	0	0	0	64.5430798088817	0	100	1	100.727272727273	100.655172413793	14.6666666666667	37.1316666666667	96.0909090909091	15	2	27	28	25	29.56	9.94	122.6	9.72	3.8	17.5	19	23.5	142	3.85	14.5	0.85	163.5	5.3	13.9	30.5	1.26666666666667	1	0	0	0	0	0	0	0
15940139	28311590	38268597		NA	0	0	0	0	0	0	62.2779473761384	0	86.2	1	66	82.4038461538462	12.7522322580645	36.3466666666667	99.9565217391304	15	3	31	28	32	26.2666666666667	10.075	199.75	10.2	3.8	12.5	14	25	140.666666666667	4	17	0.9	162.5	3.16666666666667	13.375	23.45	1.125	0	0	0	0	0	0	0	0
16006168	22277686	30927169		NA	0	0	0	0	0	0	20.0553704423673	0	106	3	92.7857142857143	92.75	19.4666666666667	37.2375	99.7857142857143	15	4	20	57	37	27.7777777777778	9.8	130.714285714286	12.5142857142857	3.5	15	17.25	24.5	138	4.2	16	1	111	2.41	15.4428571428571	69.897	1.41428571428571	0	0	0	0	0	0	0	0
16038785	22041909	32131824		NA	0	0	0	0	0	0	82.0164426751457	0	101	1	67.9	89.8863636363636	18.9	36.666	96.8421052631579	13	1	33	20	28	28	9	198.5	5.75	2.9	13.5	17.25	23	138.5	3.65	12	0.7	98.5	2.46666666666667	18.45	28.5	1.65	0	0	0	0	0	0	1	0
16051431	28331643	31189864		NA	0	0	0	0	0	0	33.3633416717926	1	40.524	0	83.9285714285714	60.4166666666667	14.0357142857143	37.13125	98.5714285714286	15	2	11	47	19	27.1428571428571	9.1	151	11.1	3.5	13	15.25	24.3333333333333	143.333333333333	4.13333333333333	19.3333333333333	0.533333333333333	78	1.5	14.6666666666667	31.7	1.33333333333333	0	0	0	0	0	0	0	0
16212156	25731747	31186320		NA	0	0	0	0	0	0	22.1607952170524	0	94	1	91.3076923076923	82.1	19.4285714285714	37.7328571428571	97.6296296296296	15	9	28	36	31	31.575	10.675	112	8.6	3.3	16	18.75	30.6666666666667	143	3.7	13.3333333333333	1.26666666666667	82.3333333333333	4.37272727272727	14.7	30.4666666666667	1.35	0	0	1	0	0	0	0	0
16384274	26299143	36494179		NA	0	0	0	0	0	0	63.1326226477544	0	53.5	1	94.3461538461538	79.7692307692308	19.9230769230769	36.6285714285714	96.2692307692308	14	2	28	34	24	37.1666666666667	12.6	238	14.5	2.8	13.5	17.5	14.75	134	4.1	5.75	0.85	167.5	1.1	14.85	34.4	1.4	0	0	0	0	0	0	0	0
16407874	27410391	37338907		NA	0	0	0	0	0	0	28.4826100077331	1	44.9	0	88.7692307692308	76.5384615384615	17.9423076923077	37.73	100	13	2	21	18	29	33.3333333333333	11.6	191	13.5333333333333	3.9	13.5	14.75	18.5	139	4.15	6.5	0.6	104.5	2.1	14.85	22.65	1.3	0	0	0	0	0	0	0	0
16502434	21719711	37766103		NA	0	0	0	0	0	0	43.1460066963213	0	70	3	68.75	79.0833333333333	16.6111111111111	37.0157142857143	98.9615384615385	14	2	20	11.75	30	38.8333333333333	13.3	252.333333333333	10.7	3.7	12	13.75	26.5	142.5	4.25	8.5	0.9	100.5	2.7	11.35	27.15	1.05	0	0	0	0	0	0	0	0
16529531	22311921	34073504		NA	0	0	0	0	0	0	55.0327085268884	0	127	0	77.8518518518518	89.32	17.3703703703704	37.3557142857143	97.5925925925926	15	1	20	34	22	42.95	15	243	17.15	4.5	16	15.75	24.5	135	5.35	13	1.05	149	1.8	12.4	20.9	1	0	0	0	0	0	0	0	0
16530192	21566110	31941659		NA	0	0	0	0	0	0	32.5163661657507	0	67.05	1	73.7083333333333	89.8571428571429	15.9074074074074	36.3657142857143	99.8076923076923	14	3	27	39	29	33.7333333333333	11.4666666666667	248.333333333333	9.76666666666667	3.7	13.7777777777778	15.5277777777778	19	140.444444444444	4.13333333333333	16.4444444444444	0.822222222222222	185.333333333333	0.99	10.25	23.6	0.95	0	0	0	0	0	0	0	0
16586729	27954574	33727460		NA	0	0	0	0	0	0	69.8901861262153	0	85.7	1	67.5357142857143	72.84	19.1428571428571	36.568	95.6785714285714	15	2	22	38	21	35.55	12.2	137	4.65	4.2	15	15.5	23	139	3.8	19	0.7	133	1.9	10.8	33.8	1	0	1	0	0	1	0	0	1
16716252	28542383	30101323		NA	0	0	0	0	0	0	38.1310793787255	1	58.6	1	97.04	85.7083333333333	13.68	37.5366666666667	98.56	7	4	21	59	31	34.95	11.6	247.5	9.85	3.8	12	13.5	25	138	3.8	8	0.7	134	1.5	12.45	20.95	1.05	0	1	0	0	0	0	0	0
16914983	23826577	31631432		NA	0	0	0	0	0	0	71.6803803292672	0	81.5666666666667	1	103.214285714286	79.3870967741936	16.7142857142857	37.035	97	13	3	35	42	33	34.35	11.25	153.5	7.3	2.7	14	18.25	22.5	133	4.1	10	0.8	134.5	1.5	12.5	25.8	1.15	1	0	0	0	0	0	0	0
16962431	28713090	33075375		NA	0	0	0	0	0	0	52.7529577801993	1	77.4	0	102.083333333333	74.9166666666667	14.2	36.6233333333333	99.7916666666667	15	1	27	32	36	32.9	11.5	193	9.25	3.5	15	17.25	21	142	4.35	15.5	0.7	123.5	4.46363636363636	13.2	21.5	1.1	0	0	0	0	0	0	0	0
16968520	20064788	38305882		NA	0	0	0	0	0	0	24.695965505975	0	70.9	0	87.8846153846154	86.6470588235294	16.3518518518519	37.6217391304348	99.6538461538462	15	0	8	11.75	25	42.4333333333333	14.3333333333333	248	17.1	4.3	18	18.25	22	142	3.975	15	0.75	96	2.4	11.3333333333333	26.9	1.03333333333333	0	0	0	0	0	0	0	0
16991386	28301936	33227392		NA	0	0	0	0	0	0	26.0664342636754	0	87	3	86.448275862069	87.4193548387097	19.0166666666667	37.26375	99.7586206896552	15	1	16	17	30	35.64	12.45	245	11.45	3.7	14	15.75	21	143	3.65	13	0.8	110	1.925	10.9	32.8	1	0	0	0	0	0	0	0	0
17118083	24478540	34314290		NA	0	0	0	0	0	0	49.2839004307038	0	74.5	1	103.192307692308	99.8333333333333	23.8846153846154	37.2	96.8076923076923	14	4	17	33	30	28.3333333333333	9.56666666666667	65.6666666666667	7.93333333333333	4	13	14	23.5	137.5	3.6	10	0.8	110	1.85	10.076	28.6	0.9	0	0	0	0	0	0	0	0
17169508	21739132	30769610		NA	0	0	0	0	0	0	20.5255039428957	0	99.7	0	90.8518518518518	66.8275862068966	17.2884615384615	36.8966666666667	99.5185185185185	15	5	27	48	32	34.775	11.35	228	11.9	2.9	13.3333333333333	17.0833333333333	20.3333333333333	139	4.7	15.3333333333333	0.866666666666667	132.666666666667	2.56666666666667	14	28.0333333333333	1.26666666666667	0	1	0	0	0	0	0	0
17181688	21767301	31748125		NA	0	0	0	0	0	0	56.2389530624749	0	78.7	1	78.0384615384615	90.7307692307692	18.6481481481481	37.1175	97.5	13	4	20	30	23	39.45	13.525	199.25	13.775	3.5	13	15.25	25	137.5	4.6	20	1.05	138.5	2.9	11.8666666666667	27	1.1	0	0	0	0	0	0	0	0
17202081	20566365	39809875		NA	0	0	0	0	0	0	27.126246205712	0	94	0	119.459459459459	79.6351351351351	17.8904109589041	37.48	98.6349206349206	15	5	24	32	39	32.45	11.1	225.6	10.9	4	11.5	12.5	22.75	138.75	4.65	10	1	129.25	1.675	15.7166666666667	30.1833333333333	1.46666666666667	0	0	1	0	0	0	0	0
17243870	27362104	30364363		NA	0	0	0	0	0	0	88.6807244694385	0	70	1	68.1666666666667	83.7051282051282	15.5135135135135	37.2942857142857	97.75	14	6	42	23	38	32.05	11.65	163.75	10	3.5	10.6666666666667	12.9166666666667	29.3333333333333	135.333333333333	3.76666666666667	17.3333333333333	1.1	138.666666666667	2.2	17.975	27.55	1.675	0	0	0	0	0	0	0	0
17361558	23578487	31974561		NA	0	0	0	0	0	0	60.6016653950592	1	73.8	0	97.7142857142857	89.3148148148148	27.5	36.9733333333333	99.6071428571429	14	6	42	31	44	29.85	10.45	151	11.7	2.8	15	19	17.5	138.5	4.5	15	1	162.5	1	11	28.95	1.05	0	0	1	0	0	0	0	1
17362926	23262744	32508955		NA	0	0	0	0	0	0	65.9766032596957	1	132	1	94.08	61.08	16.2	36.71375	97.2	14	5	38	63	30	32.5666666666667	10.0333333333333	215.666666666667	9.5	3.5	16.6666666666667	18.9166666666667	14.3	140.666666666667	4.2	43	2.83333333333333	90.3333333333333	2.86666666666667	16.95	60.6	1.6	0	0	1	0	0	0	0	0
17421663	29871415	35817020		NA	0	0	0	0	0	0	66.6891207290874	0	78	1	112.115384615385	77.7692307692308	28.99	36.967	91.9244423076923	12	5	43	63	48	35.8	13.1	54.3333333333333	2.96458333333333	3.1	12.5	15.75	19	118	3.95	17	1	127.5	4.88571428571429	10.6666666666667	34.5	0.966666666666667	0	1	0	0	0	0	0	0
17500348	24696543	38626410		NA	0	0	0	0	0	0	62.6219925571417	0	106.3	1	89	74.2083333333333	17.4230769230769	36.7485714285714	96.4230769230769	11	4	31	45	26	30.5	10.9	152.666666666667	20.7	3.65	9.5	11.375	31	143	3.9	17	0.6	126	8.475	12.1	27.1	1.1	0	0	0	0	0	0	0	0
17570754	21316847	37626263		NA	0	0	0	0	0	0	65.3428795915524	1	119.55	1	92.7307692307692	71.3793103448276	18.7407407407407	37.7371428571429	99.2692307692308	15	3	35	46	31	27.95	9	147.5	13.95	3.5	16.6666666666667	18.9166666666667	21.3333333333333	136	4.1	28	1.5	197.333333333333	1.8	11.9	29.2	1.1	1	0	0	1	0	0	0	1
17640083	28582470	36337181		NA	0	0	0	0	0	0	83.221922877313	1	98	3	76.4090909090909	71.8571428571429	21.8636363636364	37.2233333333333	93.6818181818182	15	1	32	28	26	36.55	11.7	202	13.65	4.3	18	18.25	23	138.5	3.25	33.5	1.1	156.5	1	10.95	26.15	1	0	0	0	0	0	0	0	1
17647207	20175002	30636684		NA	0	0	0	0	0	0	31.0462973103373	0	140	0	102.185185185185	87.76	16.46875	37.8625	99.962962962963	15	2	18	35	28	36.5	12.5	182	11.45	4	14	15	28.6666666666667	136.333333333333	4.53333333333333	10.3333333333333	0.833333333333333	176	3.23333333333333	12.1	27	1.1	0	0	0	0	0	0	0	0
17660784	26387216	34782909		NA	0	0	0	0	0	0	30.8527888511057	1	80.4	0	73.0714285714286	90.7666666666667	17.4655172413793	36.638	100	9	6	23	33	34	31.3	10.7333333333333	169	11.7333333333333	3.1	13	16.25	22	143	3.9	7.5	0.7	117	2.05	12.2	27.35	1.15	0	0	0	0	0	0	0	0
17682409	21703533	33551512		NA	0	0	0	0	0	0	67.9819935214947	0	78.4	0	80.32	62.7083333333333	20.4230769230769	37.7316666666667	98.04	10	3	35	46	38	28.35	8.7	301	10.95	3.7	13	14.75	23	135.5	4.55	18	0.5	89	1.1	13.7	36.5	1.3	0	1	0	0	0	0	0	1
17739770	20176714	31025743		NA	0	0	0	0	0	0	62.6970093344504	1	52	1	57.0740740740741	68.5	15.1018518518519	37.05	99.7647058823529	11	3	44	45	34	31.7	10	194.5	13.65	3.3	12.3333333333333	15.0833333333333	22	141.333333333333	3.16666666666667	13.6666666666667	0.6	129.666666666667	1.45	12.5	28	1.2	0	0	0	0	0	0	0	0
17781591	25664461	30187485		NA	0	0	0	0	0	0	75.9302241923011	0	56.3	1	66.5263157894737	74.8	15.0526315789474	36.91	96.2105263157895	13	2	40	36	31	40	13	229	7.73333333333333	3.8	12	13.5	23	140	4.45	11	0.65	165	1.1	12.0333333333333	25.8	1.1	0	0	0	0	1	0	0	0
17864952	20602244	32612571		NA	0	0	0	0	0	0	21.3251687313556	0	87.7	0	82.625	66.5652173913043	17.9565217391304	37.6583333333333	100	15	2	17	21	26	29.375	10.15	189.5	10.825	2.9	9.33333333333333	13.0833333333333	27.6666666666667	140	3.83333333333333	10.3333333333333	0.833333333333333	120	3.55	13.4	29.7	1.15	0	0	0	0	0	0	0	0
17867595	29196316	31342275		NA	0	0	0	0	0	0	49.1645370284177	0	83	1	75	75.2916666666667	18.1785714285714	36.925	96.8461538461538	15	3	27	26	28	44.4333333333333	15.5333333333333	297.333333333333	11.1666666666667	4.8	19	18	23	145	4	8	0.7	187	2.8	14.5	23.15	1.25	0	0	0	0	0	0	0	0
17910433	25100189	39308627		NA	0	0	0	0	0	0	74.2055334393209	0	124.8	0	94.3	72.4186046511628	21.2	37.2033333333333	93.2666666666667	14	5	26	38	25	28.325	8.825	214	8.725	3.2	15.2	18.2	29.2	139	3.66	23.8	0.9	120	1.1	25.78	62.46	2.34	0	0	1	1	0	0	0	0
17922804	26529038	37949031		NA	0	0	0	0	0	0	24.4823989604457	0	88.65	1	105.90625	82.46875	23.3030303030303	37.753	99.03125	15	4	30	58	41	39.26	14.15	304.5	26.99375	3.9	15.3333333333333	16.5833333333333	22	136	4.16666666666667	11	0.866666666666667	139.333333333333	4.05	15.6333333333333	28.5333333333333	1.36666666666667	0	1	0	0	0	0	0	0
18204836	27947402	33723368		NA	0	0	0	0	0	0	25.4224938533904	0	83.5666666666667	0	80.4166666666667	77.7586206896552	23.1081081081081	37.0566666666667	94.1081081081081	14	3	8	24	34	38.0666666666667	13.4333333333333	272.666666666667	13.8	3.9	12	13.25	23	137	3.85	9.5	0.65	94.5	1.35	10.7	25.3	1	0	0	1	0	0	0	0	0
18212924	28376298	30463537		NA	0	0	0	0	0	0	33.3138454169503	0	59.9	1	102.16	83.4	19.84	36.7416666666667	96.08	15	1	12	27	19	40	13.3	270.5	7.3	3.6	14	16	26	140	4.5	7	0.7	193	2.15	10.8	31	1	0	0	0	0	0	0	0	0
18445073	27258796	36008008		NA	0	0	0	0	0	0	52.642298652522	0	148.32	1	80.8965517241379	77.7903225806452	22.0142857142857	36.85	97.5161290322581	15	5	36	52	40	30.55	11.7666666666667	271.333333333333	10.2	3.25	14.6666666666667	17.5416666666667	24.6666666666667	136	5.66	29.3333333333333	1.5	141	2.74	14.1	23.85	1.23333333333333	0	0	0	0	0	0	0	1
18564919	22435795	32556846		NA	0	0	0	0	0	0	30.9879446747332	0	68.15	1	90.9375	86.8709677419355	18.4375	37.09125	96.6875	13	2	15	40	23	36.5	11.875	113.25	5.625	3.9	14.25	15.5	25	135.5	3.7	6.5	0.55	102.25	2.9	10.5	26.8	1	0	0	0	0	0	0	0	0
18708014	25068420	30663144		NA	0	0	0	0	0	0	52.8866305688344	1	62	1	85.4230769230769	88.0535714285714	17.3703703703704	36.9466666666667	99.9259259259259	15	2	29	26	34	33.9833333333333	12.35	147.75	9.45	3.2	14.5	17.5	21	142	3.8	13.5	0.75	167.5	4.7	14.4	28.4	1.25	0	0	0	0	0	0	0	0
18760935	29249325	30769581		NA	0	0	0	0	0	0	86.2129429103018	1	62.1	1	65.3703703703704	59.2899125	19.7692307692308	36.684	94.6153846153846	15	6	56	66	26	21.9791666666667	7.4	64	2.96458333333333	3.55	9.66666666666667	11.7916666666667	27.3333333333333	141.333333333333	3.36666666666667	25	0.566666666666667	115.333333333333	4.88571428571429	13.55	25.95	1.2	0	0	0	1	0	0	1	0
18772384	23244850	38334191		NA	0	0	0	0	0	0	74.3464921126875	0	70.5	1	69.3076923076923	83.6363636363636	18.24	36.6171428571429	94	14	2	37	37	28	40.2666666666667	14.1666666666667	249	8.43333333333333	3.4	11	13.5	23.5	142	5.45	18	0.95	106.5	2	12.4	25.55	1.05	0	0	1	0	0	0	0	0
18930822	22001486	30655776		NA	0	0	0	0	0	0	65.3635508177531	1	58.7	4	76.6153846153846	93.96	18.12	37.2583333333333	98.4615384615385	9	4	28	36	27	39.3	12.9	170	15.5	4.3	12	12.25	24	145	4.3	15	0.6	131	2.3	11.2	25.8	1	0	0	0	0	0	0	0	1
18935324	23162286	35786567		NA	0	0	0	0	0	0	56.675695459753	0	58.6	1	90.258064516129	75.9230769230769	18.28125	36.5769565217391	99.4285714285714	15	4	35	63	39	25.4166666666667	8.76	108.5	14.64	2.3	15	20.25	18	130.5	4.3	12	0.75	161.5	2.575	13.6333333333333	31.45	1.23333333333333	0	0	0	0	0	0	0	0
18989167	27769388	30072564		NA	0	0	0	0	0	0	59.7627002553558	0	103	1	86.1666666666667	108.716565934066	15.5454545454545	36.7785714285714	94.25	15	1	17	31	31	45.15	15.1	268	8.6	3.9	12.5	13.75	25	139.5	4.65	18.5	1.25	122	4.7	14.2	32.4	1.3	0	0	0	0	0	0	0	1
19017194	22825164	36594772		NA	0	0	0	0	0	0	35.5402297198387	0	110	0	73	64.96	20.9	37.0485714285714	97.64	15	5	32	33	27	35.6	11.9	186.666666666667	9.36666666666667	3.5	10	12.25	26.5	137.5	4.05	12.5	0.95	88	1.2	10.25	25.1	0.95	0	0	0	1	0	0	0	0
19127072	27460664	30203798		NA	0	0	0	0	0	0	66.6534860600795	1	51.7333333333333	0	62.2916666666667	78.8076923076923	17.08	37.5457142857143	99.9166666666667	6	6	46	60	39	36	12.2	116	7.5	3.75	16	17.625	23	144	3.7	16	0.7	127	0.933333333333333	10.45	26.8	0.95	0	0	0	0	0	0	0	0
19147900	23485171	31986193		NA	0	0	0	0	0	0	30.339293688994	0	75.65	2	100.65625	75.6486486486486	24.25	34.9945846153846	92.1515151515152	15	11	37	78	40	29.1	9.5125	91	10.4625	2.2	12.4	17.9	16	146.2	4.24	13.6	1.2	111.2	4.10769230769231	21.2	48.925	1.95	0	0	0	0	0	0	0	0
19179207	29372879	32955396		NA	0	0	0	0	0	0	59.4922298092771	0	62.5	1	99.04	96.5178571428571	19.875	37.7071428571429	97.8461538461538	9	6	33	46	35	36.5	13.25	255	14.15	4	15.6666666666667	16.6666666666667	21.3333333333333	130.333333333333	3.6	11.3333333333333	0.766666666666667	114.666666666667	0.8	14.6	28.15	1.25	0	0	0	0	0	0	0	0
19183030	29318049	37870325		NA	0	0	0	0	0	0	54.8875146858491	0	71	3	93.4814814814815	80.0833333333333	17.4642857142857	37.9488888888889	99.8888888888889	15	2	19	13	30	37.4333333333333	13.4	199.666666666667	11.7333333333333	4	13	14	27.5	141.5	3.55	10.5	0.95	128.5	1.96666666666667	13.4	22.65	1.15	0	0	0	0	0	0	0	0
19311178	29079804	35580228		NA	0	0	0	0	0	0	57.9525324609741	0	80	0	81.1052631578947	91.0657894736842	26.0526315789474	36.6257692307692	96.5945945945946	15	11	49	90	47	41.525	14.7	171.666666666667	14.4	3.55	17	19.125	19.3333333333333	123	4.65	15.6666666666667	1.5	143.5	2.14444444444444	11.2	38.85	1.05	0	0	0	0	0	0	0	0
19314103	20762182	39586693		NA	0	0	0	0	0	0	56.9500645386407	0	117.9	1	92.5925925925926	97.84	19.0769230769231	36.8485714285714	93.8888888888889	15	1	25	41	25	41.2	12.95	324	10.475	4.4	16.6	16.6	26.8	139	5.48	20.6	1.12	202.8	4	15.575	26.9	1.425	0	0	1	1	0	0	0	1
19387278	23160199	34796801		NA	0	0	0	0	0	0	47.1395611980854	1	97.4	0	109.970588235294	78.1428571428571	23.5588235294118	37.4225	97.3030303030303	15	10	43	70	47	37.9333333333333	13.4333333333333	174.666666666667	14.85	2.6	12	16.5	19.5	146.75	4.075	19.5	1.5	172.25	3.22	13.25	23.7	1.125	0	0	0	0	0	1	0	0
19395385	20353190	30352492		NA	0	0	0	0	0	0	23.3719166561713	0	72	0	73.7241379310345	82.9310344827586	16.1666666666667	37.57	98.0344827586207	14	1	19	15	27	39.1333333333333	13.4666666666667	177.666666666667	14.1333333333333	3.8	10.5	12	25.5	137	3.85	10	0.75	105.5	1.1	13.8333333333333	28.8666666666667	1.3	0	0	0	0	0	0	0	0
19509653	27122449	38315255		NA	0	0	0	0	0	0	52.7870333611383	0	80	1	66.1666666666667	77.4642857142857	18.21875	37.0542857142857	100	15	8	20	17	36	32.775	10.8	49.275	6.425	3.4	17	19.5	21	142	4	5	0.55	91	2.92	12.9333333333333	30.5	1.2	0	0	0	0	0	0	0	0
19569832	26373484	33272267		NA	0	0	0	0	0	0	73.1332697073295	0	84.9	0	89.5925925925926	84.2931034482759	17.6666666666667	38.2844444444444	99.037037037037	15	3	42	33	33	31.5666666666667	10.7666666666667	117.333333333333	6.66666666666667	4.1	11.5	12.25	28.5	146	3.45	11	0.6	120	7.36363636363636	17.825	30	1.7	0	0	0	0	0	0	1	0
19613725	23371819	30787007		NA	0	0	0	0	0	0	82.1280448609719	0	43.2	1	55.3745428571428	83.2	17.5	36.685	94.8846153846154	13	5	33	37	27	40.3	14.75	101	6.15	4	12	13	28	137	4	20	1.3	134	0.9	14.55	28	1.3	0	0	0	0	0	0	0	0
19704329	25228201	34940992		NA	0	0	0	0	0	0	83.71923964872	0	54.3333333333333	1	77.875	77.6818181818182	16.5833333333333	36.8133333333333	97.7916666666667	14	3	37	35	32	34.2166666666667	12.95	243	16.2	3.7	15	16.75	24	128.333333333333	4.3	34	1.3	97.5	2.3	14.9666666666667	27.6333333333333	1.4	0	0	0	0	0	1	0	0
19992556	22023649	35141145		NA	0	0	0	0	0	0	26.9827635588946	0	106.5	3	83.24	95.44	18.24	36.4671428571429	96.9166666666667	15	1	8	24	23	39.65	13.55	249.5	11.2	4.5	14.5	14.25	23	141	4	10	1.2	97	2.7	10.8	22.6	1.03333333333333	0	0	0	0	0	0	0	0
2392	182760	239071	27/11/2196 00:00:00	9	1	1	1	1	1	1	80.6475488499051	1	63.6	1	69.4615384615385	83.5128189967229	20.1923076923077	36.1296293470595	96.5384615384615	12	8	50	62	39	38.4333333333333	12.6666666666667	119.5	5.26666666666667	3.7	17	18.75	27.6666666666667	140	4.28	23	4.1	139.333333333333	2.425	15.06	38.5	1.6	0	0	0	1	0	1	1	0
4498	103432	274190	22/3/2114 00:00:00	1	1	1	1	1	1	1	65.537423614825	0	80	1	82.6666666666667	85.2424242424242	20.3030303030303	38.4631336889602	100	15	1	28	15	30	36.375	12.35	245	16.3	3.8	14.5	16	22	137.333333333333	4.31666666666667	13.5	0.9	143.166666666667	2.31666666666667	13.2666666666667	22.8666666666667	1.16666666666667	0	0	0	0	0	0	1	1
13890	192408	223511	15/9/2131 00:00:00	4	1	1	1	1	1	1	31.8419032855335	0	88	0	117.555555555556	87.1363684914329	17	37.3425921687373	100	3	6	48	76	39	32.81	11.5571428571429	186.5	23.15	3	12	15.5	21.5	135.714285714286	4.3875	13.5	1.05	155.75	2.6375	13.3	27.3	1.15	0	0	0	0	0	0	1	1
14905	111003	200982	10/1/2102 00:00:00	6	1	1	1	1	1	1	79.5471309914867	0	82	1	73.56	93.44	20.96	36.7301589723617	95.84	9	8	35	35	32	42	13.3	110.5	7.65	4.2	15.5	16	27.5	140.5	4.3	49	2	113	6.48	16.9666666666667	29.5333333333333	1.93333333333333	0	0	0	1	0	0	1	1
15107	198912	257705	16/11/2155 00:00:00	10	1	1	1	1	1	1	77.262773690939	0	78	1	78.8095238095238	75.6666666666667	19.6666666666667	36.7407410233109	99.0434782608696	11	6	40	39	43	30.8666666666667	10.5333333333333	188	13.1333333333333	3	12.5	16	23.5	140.666666666667	3.95	21.3333333333333	0.666666666666667	157	2.35	18.525	34.5	1.75	0	0	0	0	0	0	1	1
16026	194372	200635	9/3/2111 00:00:00	5	1	1	1	1	1	1	67.4268276238768	0	65	1	73.8260869565217	95.4493043319039	15.6363636363636	36.8253962198893	97.4285714285714	15	2	26	23	30	29.5	11.05	101	8.45	3.7	11	12.75	25	143.5	4	23.5	1.35	162	0.8	12	25.3	1	0	0	0	0	0	0	1	1
17734	106663	296289	17/4/2184 00:00:00	2	1	1	1	1	1	1	49.0656707478269	0	71	0	91.64	103.730769230769	17.9677419354839	38.2708332273695	100	15	2	20	28	31	32.1444444444444	11.54	156.333333333333	10.3	3.7	15.5	17.25	23.5	141.666666666667	3.7	17.3333333333333	1.03333333333333	160.75	2.78	12.4571428571429	29	1.07142857142857	0	0	0	0	0	0	1	1
18160	171429	294534	12/2/2166 00:00:00	6	1	1	1	1	1	1	74.8204443269171	1	74	1	68.2820512820513	69.0072476760201	13.2380952380952	36.5138891008165	99.3611111111111	15	2	55	66	36	27.7428571428571	9.5	296.25	12.675	3.3	16.3333333333333	19.0833333333333	20.3333333333333	140.666666666667	4.025	38	1.575	244.285714285714	2.33333333333333	12.75	19.574	1.1	1	0	0	0	0	1	1	0
18875	189045	270963	2/1/2178 00:00:00	13	1	1	1	1	1	1	79.0003235995029	0	84.6	4	90.0869565217391	77.4021739130435	16.3440860215054	35.5451910095215	99.2978723404255	15	12	62	73	53	27.4166666666667	8.76666666666667	65.84	14.6666666666667	2.6	14.2	18.7	23.8	136.6	4.75	50.2	1.6	103.2	2.8	14.56	47.5	1.42	0	0	0	1	0	0	1	1
23198	142209	268712	25/3/2140 00:00:00	12	1	1	1	1	1	1	60.5260823265427	0	54	1	95.7727272727273	93.0320404492892	14.4509803921569	38.4047620258634	98.4666666666667	13	4	46	31	37	31.7166666666667	12.3	95.6666666666667	6.66666666666667	4.3	18.6	18.85	22.4	130.571428571429	3.95	5.2	0.64	119.714285714286	2.8	12.14	29.94	1.02	0	0	0	0	0	0	1	1
24003	126412	247841	1/3/2195 00:00:00	1	1	1	1	1	1	1	59.226062408242	0	89	0	80.2777777777778	77.9574468085106	20	37.0061728395062	96.6666666666667	15	5	34	39	35	33.0571428571429	11.6666666666667	244.8	14.96	2.65	9.75	14.125	23	137	3.94	17.6	1.1	141.6	2.2	14.22	29.14	1.24	0	0	0	0	0	0	1	1
25638	114953	288122	28/3/2159 00:00:00	6	1	1	1	1	1	1	78.6544224509088	0	63.8	1	77.7857142857143	78.2307692307692	20.8	37.4222225613064	97.8387096774194	15	5	48	51	36	32.5	10.95	220.75	17.375	3.45	15.6666666666667	18.0416666666667	21	141.428571428571	4.26	32.25	1.4	173.666666666667	1.825	13.1666666666667	20.6	1.16666666666667	0	0	1	0	0	0	1	1
25785	196076	239349	10/4/2141 00:00:00	6	1	1	1	1	1	1	88.2536884550618	1	48	1	90.1739130434783	72	15.4782608695652	36.4365078154064	99.125	8	5	53	41	35	30.5	9.3	231.5	8.4	3.4	17.5	20	20.5	144	4.55	40.5	1.65	161	4.5375	14	32.3	1.2	0	0	0	1	0	1	1	0
26359	187052	255982	16/4/2131 00:00:00	5	1	1	1	1	1	1	80.017851463322	1	50	1	69.6	79.6527770360311	17.4222222222222	36.9629619739674	98.7954545454545	15	5	55	33	42	32.6	11.05	163	18.15	2.7	12.5	16.75	18.5	132	3.6	9.5	0.75	119.5	1.4	12.5	25.6	1	0	0	1	0	0	0	1	1
26954	163143	251217	23/9/2177 00:00:00	2	1	1	1	1	1	1	19.548239623521	1	55	1	110.64	93.3090909090909	24.1525423728814	35.9740741871021	99.3461538461538	15	6	42	75	41	28.6222222222222	9.92857142857143	166	15.86	3.25	11.8	14.675	19.4	142	4.16666666666667	11	0.76	196.5	4.02	15.72	44.48	1.44	0	0	0	0	0	0	1	1
27301	178747	231344	10/1/2106 00:00:00	10	1	1	1	1	1	0	82.4073976472626	0	76	1	74.6296296296296	79.0571428571429	19.6666666666667	36.6481480775056	99.8518518518518	15	7	48	46	38	28.5	10.7	195	24.5666666666667	2.9	14	17.75	22	137.333333333333	3.8	24.6666666666667	1.16666666666667	186.75	2.5	15.15	32.2	1.35	0	0	0	1	0	0	1	1
10605742	20767596	32008385	16/11/2118	11	1	1	1	1	1	0	86.814433383285	1	57	0	101.076923076923	81.32	19	36.3416666666667	92.25	8	9	53	65	48	31.4	10.2	209.333333333333	10.0666666666667	2.4	14	19	21.3333333333333	139.333333333333	3.63333333333333	24	0.533333333333333	110.333333333333	2	33.464	38.2333333333333	3.074	0	0	0	0	0	0	0	0
10708393	26497591	32927188	25/6/2128	6	1	1	1	1	1	1	86.4656786915707	0	64	1	75.5357142857143	79.6206896551724	17.7241379310345	36.8722222222222	99.7777777777778	15	6	38	48	31	31.18	9.52	94.4	9.6	3.1	13.25	16.5	22.25	142.75	4.025	58.6	2.275	96.25	2.76	15.38	29.2	1.4	0	1	0	1	0	1	0	0
11018735	21052954	35153005	10/2/2196	5	1	1	1	1	1	1	79.0952823363992	1	54.05	1	77.4090909090909	84.5813953488372	18.9347826086957	37.2142857142857	95.2	8	7	57	46	45	42.2	13.4333333333333	162	10	3.5	13	15.25	28.3333333333333	137.666666666667	4.36666666666667	22	0.733333333333333	132.666666666667	1.5	10.5333333333333	26.5666666666667	0.966666666666667	0	0	1	0	1	0	1	0
11347192	20365392	32742619	22/5/2189	6	1	1	1	1	1	1	23.3726231131992	1	74.5	1	100.861111111111	82.5757575757576	23.9210526315789	37.45125	94.3225806451613	15	4	33	71	43	32.9333333333333	10.7125	123.875	7.2125	4	14.5	15.5	27.25	143.5	3.525	11	0.8	137.75	7.57142857142857	14.5	33.3	1.38	0	0	0	0	0	0	0	0
14505560	26674684	36613854	15/8/2139	1	1	1	1	1	1	1	31.6161230849075	0	68	0	103.76	90.1785714285714	20.6346153846154	37.6814285714286	99.68	15	6	31	39	35	22	7.65	145.5	15.125	2.7	14.3333333333333	18.5833333333333	20.6666666666667	142.666666666667	4.33333333333333	10	1.375	185.666666666667	2.1	13.4	23.9	1.23333333333333	0	0	0	0	0	0	0	0
14996129	22633440	36147150	7/9/2181	6	1	1	1	1	1	0	87.6671337846627	0	65.45	1	81.2307692307692	65.64	15.8269230769231	37.2783333333333	99.52	15	4	35	29	38	31.9	10.3666666666667	173.666666666667	11.8333333333333	3	12	15.5	24	139.5	4.2	16	0.45	107	2.6	12.2666666666667	27.6	1.1	0	0	0	0	0	0	0	0
15309481	21312439	34856309	23/11/2151	7	1	1	1	1	1	0	81.8739278037271	0	55.8	0	88	85	14.9038461538462	36.6657142857143	99.4230769230769	15	1	29	23	27	35.7	11.6333333333333	226	10.6333333333333	2.8	12	16	23.5	141	4.4	14	0.75	140.5	3.03333333333333	12.3	24.5333333333333	1.13333333333333	0	0	0	1	0	0	0	1
16115107	25941483	34027005	18/7/2113	12	1	1	1	1	1	1	79.5112420897195	1	67.25	1	70.5217391304348	83.3333333333333	16.8958333333333	36.3971428571429	98.0869565217391	12	5	46	73	40	26	9.5	196	10.6666666666667	4	18.3333333333333	19.3333333333333	24	139.333333333333	4.13333333333333	64.3333333333333	2.3	237	2.7	15.4	29.46	1.36	0	0	0	1	0	1	0	1
16254995	25843414	37475505	26/7/2110	14	1	1	1	1	1	0	83.527097254849	0	71.9	0	67.3333333333333	73.2962962962963	19.8	36.90375	97.2857142857143	14	6	48	46	44	35.3	11.8	192.333333333333	9.55	3.7	16	17.75	22	138	4.1	29	1.2	115	1.9	13.4	27.6	1.15	0	0	0	1	0	0	0	0
16258301	21593017	30783740	5/11/2184	1	1	1	1	1	1	1	30.8438431079789	0	148.32	0	106.296296296296	90	17.7241379310345	38.0133333333333	97.6666666666667	15	6	31	38	38	43.8	13.62	262.6	23.56	3.95	15.3333333333333	16.4583333333333	22	144	4.43333333333333	10.6666666666667	1.23333333333333	166.666666666667	1.4	13.8	25.3	1.25	0	0	0	0	0	0	0	0
19397112	25195953	38844113	12/6/2113	7	1	1	1	1	1	1	68.4268155694641	1	103.4	0	106.6	80.4814814814815	20.3928571428571	37.8242857142857	95.24	15	7	39	54	40	43.3	14.8	228.5	19.5	3.7	18	19.75	25.5	140	4.4	15	0.6	195.5	1.6	33.4	43.65	3	0	0	0	0	0	0	0	0
19463483	23842644	31598937	22/10/2172	9	1	1	1	1	1	1	86.7853411801856	0	74.5	1	82.8888888888889	62.625	18.5925925925926	36.6828571428571	99.2962962962963	10	5	42	64	34	32.875	11.8	180.666666666667	17.1333333333333	3.9	17	18.25	27	140	3.45	23.5	2.15	230	2.775	11.0666666666667	26.2	1	0	0	0	0	0	1	0	0
19994505	23109063	35505750	17/11/2185	14	1	1	1	1	1	0	82.8392134529983	0	88	1	63.7073170731707	66.6	14.9146341463415	36.521	99.3170731707317	10	9	51	64	40	33.775	10.975	134.75	12.675	3.3	10.5	13.25	30	142.5	3.85	30	1.16666666666667	166	1.3	13.4666666666667	30.1666666666667	1.23333333333333	0	0	0	1	1	1	0	1
14373384	22583454	32586490	26/10/2159	32	1	0	1	1	1	1	88.7301285479521	1	71.95	1	93.9666666666667	74.6071428571429	17.8676470588235	37.4757142857143	99.8484848484848	7	4	51	59	48	30.4	10.25	226	5.3	2.8	12	16	22.5	142.5	4.3	9	0.5	139.5	1.15	13.85	27.35	1.2	0	0	0	1	0	0	0	1
14655104	23138273	30337205	1/2/2155	35	1	0	1	1	1	0	88.883419227678	0	66.4	1	83.3461538461538	85.32	28.99	36.835	97.1153846153846	13	5	47	38	31	35.6666666666667	11.4666666666667	149	7.3	4.1	15.5	16.25	28.5	140.5	4.8	57	1.85	131	3.5	16.675	31.9	1.6	0	0	0	1	0	1	0	0
15387835	24006592	30366704	2/7/2149	33	1	0	1	1	1	0	57.4105040858755	0	49	2	91.1538461538462	87.96	15.1481481481481	36.8533333333333	99.5769230769231	5	9	55	63	41	24.4	7.925	421.75	11.75	3.6	17	19	31.125	139.5	4	14.5	0.8	151	1.8	13.2333333333333	26.7	1.13333333333333	1	0	0	0	0	1	0	0
17552487	20827108	37559823	22/2/2124	53	1	0	1	1	1	0	80.998883008465	1	52.2	1	96.1111111111111	68.2	21.7777777777778	36.0216666666667	91.9244423076923	15	1	29	49	35	31.7	10.4	178	18.2	3	12	15.5	26	140	4.3	20	0.5	108	1.1	11.7	27.5	1	0	0	1	1	0	0	0	0
18954717	23574757	31501852	18/6/2146	55	1	0	1	1	1	0	85.3098991749154	0	57	1	94.04	74.2	20.8	37.8342857142857	97.1818181818182	15	2	50	48	31	30.75	10	123.5	2.96458333333333	3.5	14	16.25	23	140.5	3.35	29	0.85	107.5	1.8625	13.1	27.4	1.1	0	0	0	0	0	0	1	0
19871031	26695796	30420855	28/4/2127	45	1	0	1	1	1	0	84.1988635845093	1	73	0	73.9230769230769	60.6923076923077	18.0769230769231	36.1133333333333	97.3461538461538	15	1	43	46	38	28.7666666666667	9.8	259.5	9.8	3.2	13.5	16.5	25.5	134	4	20.5	0.85	122	1	15	28.3	1.3	0	0	1	1	0	0	0	0
10598816	22886008	38658006	28/12/2176	81	1	0	1	1	1	0	83.7680431360882	0	41.4	1	77.037037037037	86.9259259259259	22.037037037037	36.5857142857143	97.7037037037037	13	4	42	31	39	33.35	10.85	102.5	3.9	3.4	12	14.5	28.5	141	3.45	9	0.7	100.5	4.37272727272727	14.35	29.35	1.35	0	0	0	0	0	0	1	1
11222720	26373475	36658048	26/1/2117	74	1	0	1	1	1	0	81.8677408859514	0	79.4	1	65.8	71.875	21.2	37.6414285714286	95.04	9	4	35	38	32	44.5	14.7	200	16	4.3	16	16.25	25	138	4	17	0.8	134	1.1	12.5	31.05	1.15	0	0	0	0	0	0	0	0
1884	176925	255581	7/4/2109 00:00:00	173	1	0	0	1	1	0	73.1728651128212	1	70	1	66.3396226415094	79.622641509434	16.7636363636364	36.3990333483415	98.8	15	8	46	49	38	29.2928571428571	10.0285714285714	152.428571428571	6.56	2.7	14.5	18.75	21	141.1	3.86875	9.33333333333333	0.466666666666667	212	5.34	14.7166666666667	51.7166666666667	1.45	0	0	0	0	0	0	1	1
6054	121298	248246	3/9/2136 00:00:00	125	1	0	0	1	1	0	79.0787911393907	0	61.6	0	74.9130434782609	87.5942479009214	19.9130434782609	36.8333341810438	98.695652173913	9	5	31	34	29	33.65	12.05	216	15	3.7	14	15.75	25	127.333333333333	3.53333333333333	10.6666666666667	0.766666666666667	112.333333333333	1.5	13.2	24	1.2	0	0	0	0	0	0	1	1
7429	127159	291492	28/10/2126 00:00:00	91	1	0	0	1	1	0	78.14452269799	1	77	1	95.4444444444444	80.8032835037982	18.75	36.5656557950107	96.5526315789474	13	6	41	50	37	30.825	10.82	205.25	14	4.1	16.25	17	19.5	141.5	4.175	36.75	1.2	131	1.56666666666667	13.05	28.275	1.125	0	0	0	0	0	0	1	1
8406	114444	239553	7/9/2149 00:00:00	135	1	0	0	1	1	0	31.8279932729026	1	95	0	127.342	84.7777777777778	21.8157894736842	37.7538886600071	99.6829268292683	15	5	23	48	45	33.225	11.7666666666667	303.333333333333	21.2	3.3	14.3333333333333	17.0833333333333	18.6666666666667	154.272727272727	3.54444444444444	7.25	0.625	172.357142857143	3.275	13.325	22.55	1.175	0	0	0	0	1	0	1	1
32551	190198	238787	15/11/2123 00:00:00	93	1	0	0	1	1	0	79.0430575696945	0	76.6	1	69.25	83.9565217391304	17.2083333333333	36.8333332122318	97.4347826086957	12	3	31	37	28	37.3333333333333	12.8	237.5	12.45	4.3	14	14.25	26	141.666666666667	4.43333333333333	21.5	1.2	115.333333333333	1.1	11.85	24.7	1	0	0	0	0	0	0	1	1
13983207	28773967	30243423	17/6/2182	166	1	0	0	1	1	0	82.0038844108837	1	74	1	94.7307692307692	60.8333333333333	20.6923076923077	36.2766666666667	97.36	15	3	35	42	28	27.26	9.13333333333333	137	7.7	3.3	11	13.75	23	141	4.5	31	1	147	1.75	16.4666666666667	26.1	1.46666666666667	0	0	1	1	0	0	0	0
14710557	26935269	34717575	14/2/2146	102	1	0	0	1	1	0	70.826442164069	1	67.9	1	56.0833333333333	71.2083333333333	16.6346153846154	37.3233333333333	95.3333333333333	12	7	35	50	39	28	8.5	113	4.2	3.3	12	14.75	30	137	4.2	22	3.9	72.74	1	13.1	21.9	1.2	0	0	0	1	0	1	0	1
19431075	29838596	37396130	7/5/2150	143	1	0	0	1	1	0	77.9221606648621	0	62.95	3	69.04	62.44	25.2	36.88	98.28	15	7	43	64	27	26.3	8.53333333333333	55.3333333333333	5.43333333333333	2.4	14.5	19.5	14.3	137.75	5.8	53	1.175	166.5	1.55	11.6333333333333	32.9333333333333	1.06666666666667	1	0	0	0	0	1	0	1
2727	122314	231945	29/7/2187 00:00:00	301	1	0	0	0	1	0	50.6024229787678	1	50	1	100.47619047619	73.4736896314119	25.5909090909091	37.8541665607029	96.2380952380952	12	4	27	34	29	26.5833333333333	8.54	136.5	5.7	2.65	10.75	15.125	21.5	138.6	4.2	7.2	0.42	216.4	1.6	14.45	34.25	1.375	0	0	0	0	0	0	1	1
8389	176340	245308	22/11/2111 00:00:00	191	1	0	0	0	1	0	64.1711524989419	0	87	1	72.5806451612903	68.2884615384615	18.1621621621622	37.3796300534849	98.875	9	6	42	71	42	32.275	11.5	136	13.2666666666667	2.5	12.5	17.25	25.5	131.5	3.45	20.5	1.3	166.666666666667	1.5	20.72	28.68	2.06	0	1	0	1	0	0	1	0
26133	115598	263870	23/4/2169 00:00:00	247	1	0	0	0	1	0	58.4654409179647	0	56.5	1	78.1666666666667	107.933333333333	16.7894736842105	37.0555559794108	96.0555555555556	14	1	17	30	25	33.4	11.7	294	10.3	3.4	16	18.5	23	132	4.5	9	0.4122	105	1	12.2	27.9	0.9	0	0	1	0	0	0	1	1
28390	137142	226904	23/6/2131 00:00:00	203	1	0	0	0	1	0	85.4995420210487	0	63.6	4	72.6086956521739	73.3478260869565	18	36.4351851851852	96.5454545454545	8	7	50	63	31	34.8	11.25	111	8.4	3.6	16.5	18.5	25.5	139.5	4.55	51.5	3	282.412142857143	5.3	15.4	30.2	1.4	0	0	0	1	1	1	1	0
30811	121033	275846	24/10/2135 00:00:00	304	1	0	0	0	1	0	76.9766693054549	0	53	1	85.4864864864865	83.15	13.8536585365854	38.1666663840965	99.7272727272727	10	5	42	48	37	37.75	13.5	266	14.15	3.8	11	12.5	29	138.5	3.43333333333333	19	0.8	139	1.7	13.45	22.45	1.15	0	0	0	0	0	0	1	1
10192748	21713055	32675791	13/6/2140	257	1	0	0	0	1	0	84.7455464839446	1	61.8	1	70.0333333333333	66.5	16.359375	35.8366666666667	99.2692307692308	15	2	57	48	42	32.7833333333333	10.625	409.75	8.35	2.4	11.6666666666667	16.6666666666667	23	138	4.06666666666667	31	1.1	123.333333333333	1.85	13.7	32.85	1.3	0	0	0	0	0	0	1	0
10719983	27831216	33135187	11/5/2117	244	1	0	0	0	1	0	78.6903603942348	1	52.4	1	63.2222222222222	67.0416666666667	18.2592592592593	37.1671428571429	96.8518518518518	14	2	33	33	31	31.3666666666667	10.5	189.333333333333	12.9666666666667	3.9	13	14.25	29.5	139	3.86666666666667	14.5	0.6	151.5	1.6	21	26.25	2.05	0	0	0	0	0	0	0	1
11389023	26583300	31853205	15/6/2158	236	1	0	0	0	1	0	63.8064706261723	0	87.2	0	67.2083333333333	66.9130434782609	16.0833333333333	37.8271428571429	96.2692307692308	14	2	25	27	25	38	13.5	221	15.65	3.6	13	15	26	140	4	18	0.9	124	2.25	11.9	20.851	1	0	0	0	0	0	0	0	0
16431259	26368134	30839999	4/7/2150	346	1	0	0	0	1	0	71.5562883269479	0	63.8	0	84.84	67.0961538461538	21.64	37.5	97	14	2	29	35	29	32.9333333333333	12.4	213	16.6	3.1	11	14.25	24.5	139	5.05	15.5	0.8	129.5	1.5	13.6	32.3	1.3	0	0	0	0	0	0	0	0
183	113341	252525	9/6/2192 00:00:00	1437	1	0	0	0	0	0	51.1871488185814	0	91.1	1	76.2692307692308	95.3333305945763	13.5625	37.0648143909596	98.695652173913	14	2	27	17	31	31.85	10.7	401.5	7.55	3.4	12	14.5	25	145.5	3.53333333333333	13	0.8	109	0.733	12.85	23.2	1.1	0	0	0	0	0	0	1	1
594	114388	276678	7/1/2186 00:00:00	2826	1	0	0	0	0	0	80.4939220155809	1	64	0	103.948717948718	69.9533297729492	24	36.9545139869054	97.05	15	9	62	73	50	31.3571428571429	10.66	91.5	12.08	2.5	14.6	19.35	19.2	141.125	3.96666666666667	24.5	0.733333333333333	148.222222222222	5.875	14.5142857142857	37.4714285714286	1.38571428571429	0	0	0	0	0	0	1	1
1522	109569	253156	2/4/2110 00:00:00	2342	1	0	0	0	0	0	49.3528662731376	0	90	1	107.04347826087	73.0434734510339	18.304347826087	37.4126979282924	97.1304347826087	15	3	25	44	22	23.05	7.8431	84.5	6.2	2.8	11.5	15.5	29.5	137	4	15	0.55	148	3.2	13.8	25.5	1.3	0	0	0	0	0	0	1	1
3508	162939	236463	2/10/2107 00:00:00	712	1	0	0	0	0	0	77.0652302927719	1	95.8	1	102.666666666667	79.5678959599248	24.5185185185185	37.2314813401964	91.8842322580645	13	1	27	27	36	44.4	14	336.5	17.35	4.4	15.3333333333333	15.3333333333333	28	144	4.13333333333333	13	0.533333333333333	107.5	1.325	12.3	28.95	1.05	0	0	1	0	0	0	1	1
4199	101689	276885	16/2/2141 00:00:00	2101	1	0	0	0	0	0	73.3211065020412	0	76.5	1	123.232142857143	89.2745475769043	19.7627118644068	36.5462967201516	95.1896551724138	10	4	40	59	40	34.3	11.8	182	7.63333333333333	3.1	16	19.25	20.6	134.2	3.7	8.4	0.68	254.833333333333	2.6	16.6666666666667	62	1.85	0	0	1	1	0	0	1	0
4986	116166	260132	22/12/2114 00:00:00	639	1	0	0	0	0	0	70.1363726411631	1	57.2	2	70.0833333333333	104.658733731224	17	37.240741164596	99.875	10	4	41	36	38	39.95	12.85	399.5	14.6	3.4	16.5	19	25.5	138	5.1016	13	0.9	175.5	1.1	13.8	26.2	1.2	0	0	0	0	0	0	1	0
10017	199207	204881	12/9/2152 00:00:00	1202	1	0	0	0	0	0	73.6875453719979	1	89.1	1	95.2272727272727	74.222223735991	25.9047619047619	35.625	92.8235294117647	14	2	26	37	30	27.5	10.1	202	15.8	2.8	13	17	29	139	3.15041666666667	4.20333333333333	0.4122	137	1	13.3	60	1.2	0	0	1	0	0	0	1	0
11401	192225	249351	1/7/2119 00:00:00	891	1	0	0	0	0	0	38.2349510735348	0	75	1	92.1666666666667	77.2708343267441	16.5882352941176	36.9111116197374	97.6129032258064	14	3	31	38	45	27.5333333333333	9.9	133.5	6.3	3.1	17	20.25	21	142.666666666667	3.5	12.5	0.9	112	8.6	12.25	22.7	0.95	0	0	0	0	0	0	1	1
15521	144541	218653	12/4/2109 00:00:00	786	1	0	0	0	0	0	86.0332881844245	0	52.3	0	97.1363636363636	78.8399998474121	27.0909090909091	37.1111115955171	98.9523809523809	11	7	54	64	41	41.1666666666667	15.05	237.5	18.8	2.95	12	15.625	25.5	152.333333333333	3.8	60.3333333333333	1	130.6	2.26666666666667	14.2	24.8	1.3	0	0	0	0	0	0	1	1
16136	112143	268582	25/9/2167 00:00:00	1238	1	0	0	0	0	0	79.5601578060776	0	90	1	73.9375	82.3508712367008	18.1176470588235	37.507936386835	99.1428571428571	13	2	39	34	50	35.1	11.325	276	13.5666666666667	3.8	11.5	13	27	140.333333333333	4.16666666666667	20.6666666666667	0.833333333333333	134.25	1.56666666666667	13.5	26.8	1.13333333333333	0	0	0	0	0	0	1	1
16219	166452	229155	16/5/2110 00:00:00	2463	1	0	0	0	0	0	31.1090142010361	0	68.5	1	64.64	79.2666755676269	17.7333333333333	37.0873006184896	97.375	14	2	10	16	22	42.5	14.4666666666667	270.666666666667	12.7333333333333	3.7	13.3333333333333	15.0833333333333	28.3333333333333	138	4.23333333333333	7	0.6	112.333333333333	1.6	12.65	33.8	1.15	1	0	0	0	0	0	1	1
16921	114716	291097	28/9/2184 00:00:00	468	1	0	0	0	0	0	86.8923645651883	0	71	1	63.8888888888889	64.3823527167825	17.5294117647059	37.9841268630255	98.7857142857143	15	2	37	37	39	35.25	12.45	191.5	13.9	4	14	15	22	138.5	4.35	22	1.35	166.5	2.46666666666667	12.65	21.5	1.1	1	0	0	0	0	0	1	0
17251	133412	228192	31/7/2175 00:00:00	1299	1	0	0	0	0	0	37.8152877255202	1	78	1	88.5384615384615	63.9714285714286	14.7272727272727	36.9090914485431	99.8518518518518	15	1	19	28	38	27.22	9.875	189.333333333333	9.8	3	10.5	14	22.5	136	4.175	12	0.733333333333333	145	2.86666666666667	13.4666666666667	28.2333333333333	1.16666666666667	0	0	0	0	0	0	1	1
25668	180457	275876	2/6/2194 00:00:00	706	1	0	0	0	0	0	78.1642230432912	1	68	0	75.2083333333333	76.7083377838135	21.304347826087	36.0277774598863	99.0714285714286	14	6	44	58	40	32.275	10.675	176.666666666667	8.5	3.7	16.25	18	28	137	4.98333333333333	33	3.675	174.8	1.3	13.7	26.05	1.25	0	0	0	0	0	1	1	0
10367771	20952310	30055697	5/3/2161	371	1	0	0	0	0	0	52.1614245562607	0	65.45	0	62.9583333333333	87.4347826086957	16.7592592592593	37.2483333333333	99.875	15	0	18	11.75	29	35.8	12.2	238.5	8.9	3.85	15	16.375	28	147	3.1	10	0.8	109	1.35	10.076	29.5	0.9	0	0	0	0	0	0	0	0
13152380	26912076	39436881	25/12/2121	1186	1	0	0	0	0	0	52.7363268736892	1	51.5	1	90.0833333333333	88.8	14.84	36.9357142857143	95.9230769230769	14	3	13	24	20	29.9	9.8	97	5.6	3.3	13	15.75	24	142	3.4	11	0.5	279.23	1.65	12.8	29.7	1.15	1	0	0	0	0	0	0	1
13670990	22002187	33337681	19/12/2141	2710	1	0	0	0	0	0	84.5474129329169	0	71.9	1	62.8	75.6333333333333	14.8653846153846	36.3485714285714	97	14	4	28	27	39	35.95	12.4	113.5	7.25	3.4	12	14.5	25	142	3.7	21	1	155	1.2	13.8	27.85	1.3	0	0	0	0	0	0	0	0
15689544	22175565	34022523	28/3/2157	899	1	0	0	0	0	0	73.7688624558816	1	68	1	90.6	60.4545454545455	16.2	36.6	95.36	15	2	26	44	27	28.6	10.1333333333333	244.333333333333	17.6666666666667	2.8	11	15	30.3333333333333	135	3.76666666666667	18.6666666666667	0.9	102	1.7	13.4	28.3	1.1	0	0	1	0	0	0	0	0
17161603	20214503	34177924	12/3/2139	1676	1	0	0	0	0	0	79.6028955535721	1	48.3	1	89.64	93.1	15.68	36.9166666666667	95.9583333333333	11	5	27	45	30	34.2	11.2	207	7.4	3.1	16	19.25	22	141	3.2	9	0.4	78	2.3	13.9333333333333	27.6	1.2	0	1	0	0	0	0	0	0
18398555	25342294	31951630	26/2/2167	1941	1	0	0	0	0	0	74.8399567957683	1	54.85	2	84.2083333333333	83.695652173913	17.875	36.095	96.3913043478261	14	7	39	59	36	28.7666666666667	9.86666666666667	73	2.96458333333333	3.2	14.5	17.5	22	142.5	4.95	48	1.9	133.5	2.1	12.7	25.5	1.06666666666667	1	0	0	1	0	1	0	1
6857	168618	260026		NA	0	0	0	0	0	0	41.3558783362203	0	70	1	122	88.6	19.9354838709677	37.9999997880724	97.3448275862069	15	2	28	35	37	38.9666666666667	13.2166666666667	271.5	22.3	4.5	22	21.75	17.5	139	4.5	6.5	0.75	135.333333333333	3.6	12.95	25.1	1.2	0	0	0	0	0	0	1	1
9115	191335	281380		NA	0	0	0	0	0	0	48.843849845014	0	109	1	110	70	16.1	37.0777782864041	97.7777777777778	15	4	21	42	25	27.3875	10.18	218.666666666667	13.4	2.8	17	21	19	140.666666666667	3.96666666666667	18	1.1	144	4.61666666666667	13.1333333333333	21.0333333333333	1.16666666666667	0	0	0	0	0	0	1	1
15026	146621	232476		NA	0	0	0	0	0	0	28.3122566174796	0	66.2	1	83.4444444444444	94.1764705882353	15.3809523809524	36.531746273949	98.5151515151515	15	5	28	50	36	43.88	15.12	167	9.98	2.7	17.25	21.5	14.9025	140.5	4.53333333333333	16.75	1.225	125.8	3.87777777777778	16.3	44.2	1.7	1	0	0	0	0	0	1	1
17110	186231	267501		NA	0	0	0	0	0	0	54.8451655695757	0	55	4	78.6274509803922	85.3377183613024	22.35	37.0092596831145	96.5185185185185	15	6	40	36	37	28.6125	9.68333333333333	109.5	7.35	3.3	19.6666666666667	22.4166666666667	20.3333333333333	139.5	3.62857142857143	7.5	0.825	201.2	5.35	13.06	29.84	1.14	0	0	0	0	0	0	1	1
18172	124703	234838		NA	0	0	0	0	0	0	28.3544276681498	1	60	3	124.909090909091	74.2424241268274	16	36.7685183772334	99.6538461538462	15	2	28	43	37	36.875	12.425	366.25	13.5	3.2	18	21	17.25	170.157894736842	3.48333333333333	4.5	1.05	90.4	1.95	13.35	23.3	1.2	0	0	0	0	0	0	1	1
28844	167271	219945		NA	0	0	0	0	0	0	66.3567998143088	0	76	0	106.730769230769	66.6527777777778	19.1923076923077	36.2777777071352	96.8653846153846	14	8	41	62	39	31.9166666666667	10.8333333333333	138.5	14.02	2.1	21.8	27.55	14.9025	143.166666666667	4.06666666666667	16.3333333333333	1.06666666666667	135.5	7.2625	13.575	26.45	1.225	0	0	0	0	0	0	1	1
10046724	25792614	33043772		NA	0	0	0	0	0	0	53.670282382031	0	78	1	61.25	88.52	17.42	36.705	99.1666666666667	13	1	30	15	35	39.35	13.4	299.5	8.5	3.8	21	22.5	16	141	4.6	10	0.8	125	2.7	11.65	25.4	1.1	0	0	0	0	0	0	0	0
10221122	28145458	38364928		NA	0	0	0	0	0	0	46.4614729564386	0	86.8	0	106.096774193548	82.3035714285714	19.515625	36.8955555555556	98.6129032258064	15	6	39	30	35	37.125	12.875	127.5	12.35	2.9	20	23.75	19.25	140.5	4.925	12.25	0.925	122.5	2.35	13.075	67.8	1.125	0	0	0	0	0	0	0	0
12434787	23358392	36152253		NA	0	0	0	0	0	0	82.6043785885644	1	70.8	1	90.1621621621622	74.2777777777778	22.5405405405405	36.625	98.5128205128205	14	8	58	76	47	30.7	10.675	202.5	20.75	2.7	19.5	23.75	17	139.5	4.2	25	1.6	182.5	4.79	11.8	25.7	1.1	0	0	0	0	0	0	0	0
12620854	20456898	30402528		NA	0	0	0	0	0	0	61.4492531283672	0	91.6333333333333	3	57.8181818181818	81.0869565217391	14.1818181818182	36.888	99.2272727272727	15	4	37	31	30	34.06	11.4	119.6	6.34	3.7	23.5	25.25	20	137.5	5.525	19.75	0.925	211	1.1	10.6	22.4333333333333	0.966666666666667	0	0	0	0	0	0	0	1
13031146	20274880	34115796		NA	0	0	0	0	0	0	73.7847327555733	0	69.55	1	97.6153846153846	91.5652173913043	20.8	36.6757142857143	99.5	13	7	46	62	33	34.3	10.5666666666667	89.6666666666667	12.3666666666667	2.6	17	21.5	24	160.666666666667	3.525	77.1899999999999	2.1	134.75	1.55	13.4	24	1.2	1	0	0	0	0	0	0	0
14719928	29200471	35742876		NA	0	0	0	0	0	0	74.686609076235	1	117.066666666667	0	75.3793103448276	73.1935483870968	23.9516129032258	37.0166666666667	97.5172413793103	15	8	46	45	32	24.7333333333333	7.73333333333333	272.333333333333	20.2666666666667	2.9	19	22.75	24.25	135.5	4.35	36.5	1.325	173.75	1.1	12.4	34.2	1.15	0	0	1	1	0	0	0	1
14748622	24689251	38602790		NA	0	0	0	0	0	0	55.4939229789199	0	78.5	1	119.75	104.28	19.3928571428571	36.9633333333333	95.2142857142857	14	8	26	55	33	32.4333333333333	10.5666666666667	62.3333333333333	10.4	3.3	19.3333333333333	22.0833333333333	23.6666666666667	138.666666666667	3.56666666666667	46	1.63333333333333	206.333333333333	3.6	16.1333333333333	34.4333333333333	1.46666666666667	1	0	0	0	0	0	0	0
15141961	28268304	32724914		NA	0	0	0	0	0	0	34.2214589535462	1	40.524	1	107.347826086957	91.1851851851852	15.5208333333333	36.8433333333333	98.0416666666667	14	4	27	23	34	29.25	9.95	208	5.6	2.8	24	28	20	138.5	3.5	11.3333333333333	0.4	114	5.3	12.8	30.25	1.2	1	0	1	0	0	0	0	0
15694807	23689324	32984497		NA	0	0	0	0	0	0	77.2280052221084	0	107.55	1	65.3913043478261	83.3333333333333	17.1153846153846	36.7771428571429	98.7391304347826	14	3	36	36	42	40.75	13.8	187.5	11.15	3.3	19	21.75	19	139	4	15	1.3	145	3.6	11.4	69.897	1.1	0	1	0	0	0	1	0	1
16229072	26714237	35977799		NA	0	0	0	0	0	0	82.7724140585025	0	81.5	1	104.625	65.3478260869565	24.1666666666667	37	98	14	3	27	50	37	30.5	10.6333333333333	166.666666666667	12.8666666666667	3.7	19	20.75	20.6666666666667	134.333333333333	3.23333333333333	22.3333333333333	0.9	183.666666666667	3.725	14.3333333333333	26	1.23333333333333	0	0	0	0	0	0	0	0
18253547	26118763	37265901		NA	0	0	0	0	0	0	25.0437704468696	0	86.4	0	125.25	85.2954545454545	19.9285714285714	37.544	99.9411764705882	15	3	28	27	32	32.425	11.0333333333333	156.333333333333	11.1333333333333	2.7	17	21.25	19	144	5.1	13	0.9	135	3.99111111111111	12.1666666666667	26.7333333333333	1.13333333333333	0	0	0	0	0	0	0	0
18258964	21339711	34141902		NA	0	0	0	0	0	0	52.8926406632072	0	91	0	120.185185185185	81.9	27.047619047619	38.04	96.0833333333333	15	6	50	47	34	35.9333333333333	12	223.666666666667	13.0666666666667	3.4	19	21.5	17	140.5	5.35	11	1.1	279.23	5.275	11.55	24.25	1.1	0	0	0	0	0	0	0	1
19129667	20863601	31812799		NA	0	0	0	0	0	0	70.01025575737	0	101	1	68.6923076923077	77.6153846153846	20.9821428571429	37.4816666666667	98.5357142857143	6	9	51	61	44	36.15	12.75	146	11.55	4	22	23	16	134	5.8	22	1.4	142	2.3	13.7	22.2	1.2	0	0	0	0	0	0	0	1
19840941	24372277	37829500		NA	0	0	0	0	0	0	36.950693877849	1	74.25	0	84.9583333333333	98.3333333333333	16.375	36.9816666666667	94.375	14	3	11	40	21	28.7	10.85	98	10.825	1.9	19.5	25.75	20.25	138.5	3.95	6.75	0.7	83.25	3.5	11.4	22.6666666666667	1.06666666666667	0	0	0	0	0	0	0	0
592	180029	235336	14/8/2121 00:00:00	7	1	1	1	1	1	1	63.2800138206186	0	80	1	118	88.3114754098361	19.4571428571429	37.154106490278	99.0483870967742	15	11	44	43	40	28.2666666666667	9.63333333333333	106.875	5.46	2.3	15.75	21	19.25	139	3.72307692307692	6.2	0.74	184.571428571429	6.66923076923077	17.2	67.6	1.64285714285714	0	0	1	1	0	0	1	1
4570	119408	280521	7/11/2189 00:00:00	2	1	1	1	1	1	1	78.4842842401598	0	80	4	72.8387096774194	82.1290322580645	13.9642857142857	37.5864193763262	100	15	3	45	43	35	30.5	10.4333333333333	174	13.5	3.3	18.3333333333333	21.0833333333333	19.6666666666667	131	4.425	28.6666666666667	1.9	188.8	5.45	13.575	29.8	1.225	0	0	0	0	0	0	1	1
6594	140204	206424	12/12/2183 00:00:00	15	1	1	1	1	1	1	48.0746915236514	1	154.447	1	75.0714285714286	73.2857142857143	23.8484848484848	37.3333337571886	99.0344827586207	15	3	39	58	30	26.4090909090909	8.54444444444444	330.5	32.95	3	18	21.5	20	133.714285714286	4.34	63.4633333333333	1.5	140	2.43076923076923	14.25	24.6	1.4	1	0	0	0	0	0	1	1
14219	171956	219572	12/5/2138 00:00:00	8	1	1	1	1	1	1	65.9778980633236	0	54	1	99.5217391304348	102.428571428571	18	36.5873021928091	96.9130434782609	13	1	36	24	27	41.1333333333333	14.3	175	9.3	4.539	22.7966666666667	22.4491666666667	20	126.333333333333	4.46666666666667	4.20333333333333	0.6	139.333333333333	3.8	13.2	29.05	1.15	0	0	0	0	0	0	1	1
18708	147705	225287	22/12/2169 00:00:00	1	1	1	1	1	1	1	80.5577813755953	1	77	1	111.15	85.5300606274214	20.2173913043478	36.2407401756004	95.6153846153846	15	12	73.39	86	49	35.5727272727273	12.0636363636364	154.833333333333	21.1166666666667	2.7	21.6666666666667	25.9166666666667	15	140.818181818182	4.75454545454545	52.3333333333333	1.86666666666667	183.818181818182	5.5375	17.05	37.3	2.03333333333333	0	0	0	0	0	0	1	1
23073	170350	223791	15/12/2112 00:00:00	13	1	1	1	1	1	1	70.4015971298177	0	80	1	97.2	81.7999887254503	18.5384615384615	37.6000001695421	97.9285714285714	15	7	50	35	41	29.6384615384615	10.85	88	10.6	2.6	17	21.5	20.3333333333333	140	4.45454545454545	10.3333333333333	0.683333333333333	176.166666666667	4.95	14.95	45.425	1.56666666666667	0	0	0	0	0	0	1	1
28407	183042	217605	27/10/2111 00:00:00	5	1	1	1	1	1	1	34.2925783339083	0	110	1	106.942857142857	73.05	23.8	37.8129628675955	98.8684210526316	15	3	32	73	42	29.42	10.2333333333333	282.166666666667	29.1833333333333	1.9	14.6	20.85	18.6	139.2	4.13636363636364	19.1666666666667	0.8	282.412142857143	4.54545454545455	14.8	27.6333333333333	1.28333333333333	0	0	0	0	0	0	1	0
31647	162283	258957	10/5/2123 00:00:00	1	1	1	1	1	1	1	83.5000456698725	0	80.6	1	104.826086956522	66.15	19	36.2361113230387	93.0416666666667	11	5	54	77	35	29.7333333333333	10	240	35.0712499999999	2.4	17.3333333333333	22.3333333333333	18.6666666666667	137	3.73333333333333	59.6666666666667	2.53333333333333	93.3333333333333	2.15	18.5	36.75	1.75	0	0	0	1	0	1	1	0
11317376	26139374	33158313	10/6/2132	10	1	1	1	1	1	1	59.4138210647552	1	70	1	81.56	90.2083333333333	22.04	37.0157142857143	96.4	9	6	33	37	23	29.025	9.95	71.6	6.625	4.3	20.4	20.65	23	141	3.54	12.6	0.46	140.2	3.1	11.5	32.9	1.1	1	0	0	0	0	0	0	0
11425757	24642620	35811931	26/11/2180	18	1	1	1	1	1	1	62.8535209380204	1	78.4	1	77.969696969697	64.53125	18.2727272727273	36.474	97.5454545454545	13	13	46	62	27	21.9791666666667	7.16666666666667	49.275	5.8	2.5	15.75	20.5	20	131.25	3.725	42.75	1.1	104.5	5.3	33.464	39.25	3.074	1	0	0	0	0	0	0	0
14265533	20292500	36670441	31/3/2177	8	1	1	1	1	1	1	64.2243717863773	0	71.3	0	75.4615384615385	81.6538461538462	20.2115384615385	37.7477777777778	99.4615384615385	15	2	34	52	34	33.6333333333333	11.5333333333333	142	9.96666666666667	3.8	19	20.5	22.5	139.833333333333	4	13.5	0.8	206	2.6	12.8666666666667	26.4	1.2	0	0	0	0	0	0	0	1
14350618	21847668	33771939	5/8/2133	17	1	1	1	1	1	1	58.546688527363	0	80	0	118	64.542735042735	26.8620689655172	35.0611764705882	95.25	15	14	55	116	53.25	29.5375	10.45	66.375	4.1125	2.05	19.8571428571429	25.7321428571429	24.2857142857143	147	3.88571428571429	17.1428571428571	1.42857142857143	162.428571428571	7.95454545454545	14.9	54.0625	1.4	1	0	0	0	0	0	0	0
15197132	26201337	35957570	15/11/2162	6	1	1	1	1	1	1	75.8579491284013	0	57.15	4	70.9259259259259	71.5	18.2962962962963	37.74	98.4444444444444	6	7	54	75	31	38.6	11.65	135	9.4	3	19	22.5	19	136	5.8	29	1.6	216	1	13.65	26.35	1.15	1	0	1	0	0	1	1	1
15364782	27452196	36271272	7/7/2133	2	1	1	1	1	1	1	50.5087912793283	1	106.6	1	120.923076923077	64.9230769230769	28.99	37.9090909090909	98	15	6	43	78	37	28.72	9.22	190.2	25.44	2.6	18	22.5	14.3	145.75	3.85	25	1.625	258.5	6.175	14.92	34.9	1.34	0	0	0	0	0	0	0	0
16438601	23499877	30646628	28/11/2116	7	1	1	1	1	1	1	57.8898114887603	0	58.6	1	98.8148148148148	87.68	18.7407407407407	38.111	97.76	12	7	37	57	44	29.8	9.43333333333333	88	5.96666666666667	3.6	19.5	21.5	20	147	4.25	46	2.85	96	1.775	15.5	30.275	1.425	0	0	0	1	0	1	0	0
17970112	20788529	37913784	16/1/2161	1	1	1	1	1	1	1	50.0322113679271	0	89.5	1	110.933333333333	59.2899125	20.2368421052632	34.9945846153846	98.8	8	14	71.75	118	53.25	23.4875	7.2875	49.275	8.98571428571429	2.3	24.6875	29.9375	14.3	134	5.5	10.6666666666667	1.33333333333333	260.166666666667	9.34076785714285	23.9142857142857	69.897	2.17142857142857	1	0	0	0	0	0	0	0
18109635	27710829	33447241	3/4/2120	2	1	1	1	1	1	1	85.2513099381901	0	53.45	1	101.541666666667	68.5	21.34	36.9066666666667	99.25	15	14	71	97	49	27.875	8.575	91.75	3.55	2.4	19.6666666666667	24.6666666666667	15.6666666666667	140	4.2	43	2.06666666666667	75	2.05	20.45	33.9	1.85	0	0	0	0	0	0	1	0
18428786	28446060	33532508	18/10/2132	2	1	1	1	1	1	1	38.7924217216105	1	80	0	92.7777777777778	89.975	22.5	34.9945846153846	96.1111111111111	15	11	32	58	37	30.9375	10.475	108.75	7.4875	2.15	17	22.625	21	151.285714285714	3.62857142857143	11.7142857142857	0.871428571428572	156.285714285714	5.54	15.8	35.7166666666667	1.43333333333333	0	0	0	0	0	0	0	0
26315	145532	211184	28/12/2169 00:00:00	33	1	0	1	1	1	0	82.0387552344797	0	45.8	4	83.8867924528302	68.3160913401637	16.4576271186441	37.3425921687373	98.8214285714286	15	5	52	61	42	25.1666666666667	8.64	337.333333333333	18.3333333333333	2.5	16	20.75	17	140	3.98	18.5	1.125	158.5	3.27777777777778	13.5	30.625	1.225	0	0	0	0	0	0	1	1
14703575	21242298	34984324	16/4/2171	35	1	0	1	1	1	0	88.883419227678	0	52.3	1	100.03125	72.8	21.125	36.8185714285714	96.6666666666667	14	8	68	76	37	21.9791666666667	6.9175	98.8	9.875	3.4	19	21.5	17.75	118	4.55	38	1.725	279.23	2	16.65	21.15	1.55	0	0	0	1	0	1	0	1
18478557	26890377	37164465	29/6/2166	50	1	0	1	1	1	0	64.2158899670173	1	75.6	4	70.08	59.2899125	14.8	36.195	98	11	14	71	102	36	24.8666666666667	7.56666666666667	49.275	4.83333333333333	4	24.6875	25.6875	18.5	121.25	4.95	77.1899999999999	2.525	279.23	4.6	33.464	56.3	3.074	1	0	0	0	0	0	1	1
18741255	23948220	38255896	29/1/2130	37	1	0	1	1	1	1	61.977232598904	1	73	0	86.95	97.0326086956522	20.390243902439	36.2744444444444	99.1707317073171	15	12	45	71	35	31.1875	10.425	126.5	10.2625	3.6	19.2	21.2	19.2	145.8	3.78	20.2	1.24	152.6	5.75555555555555	13.8571428571429	28.6	1.27142857142857	1	0	1	0	0	0	0	0
18719217	24166049	30862109	12/6/2162	80	1	0	1	1	1	0	87.2237759105226	1	81.4	1	92.28	76.75	20.12	36.9614285714286	94.76	12	4	40	48	29	40.2	12.95	224.5	14.5	3.6	20	22	21	144	5.5	37	1.5	130	4.05	18.65	29.45	1.7	0	0	0	0	0	1	0	0
10600115	27876015	33791778	20/6/2150	186	1	0	0	0	1	0	67.9582231324254	0	98.5	0	89.15625	80.3939393939394	20.0571428571429	36.7536363636364	99.65625	15	12	58	64	40	22.8	7.75	49.275	10.65	2.1	24.6875	30.4375	18.5	142	4.3	77.1899999999999	5.5875	90.5	1.75	10.9	24.9	1	0	0	0	0	0	0	0	0
9363	166600	274595	8/11/2155 00:00:00	670	1	0	0	0	0	0	62.2151317938974	1	50.6	1	86.4117647058823	66.1666750907898	21.7647058823529	37.0555559794108	97.2	15	5	37	38	24	38.4	11.4	314	14.5	3	22.7966666666667	26.2966666666667	19	137	5.1016	25	4.178	89	4.68	19.2	32.9	2.43480000000001	0	0	1	1	0	1	1	1
[truncated: 11 more columns]
